# Supplementary material for: Microbial community structure and composition is associated with host species and sex in Sigmodon cotton rats
Source: Anim Microbiome. 2021 Apr 16;3:29. doi: 10.1186/s42523-021-00090-8 (PMC8051552; doi:10.1186/s42523-021-00090-8)
Supplement: Supplementary file 11 — Additional file 11: Supplemental File 1. DESeq2 analysis of 16S rRNA gene sequencing data between S. fulviventer and S. hispidus across all body sites at the genus and family level. [file 42523_2021_90_MOESM11_ESM.xlsx]

## Sheet: Sheet1
Site/classification	feature	baseMean	log2FoldChange.Sigmodon_hispidus.by.Sigmodon_fulviventer	lfcSE	stat	pvalue	qvalue	i.baseMean	baseVar	allZero	dispGeneEst	dispGeneIter	dispFit	dispersion	dispIter	dispOutlier	dispMAP	Intercept	Species_Sigmodon_hispidus_vs_Sigmodon_fulviventer	SE_Intercept	SE_Species_Sigmodon_hispidus_vs_Sigmodon_fulviventer	WaldStatistic_Intercept	WaldStatistic_Species_Sigmodon_hispidus_vs_Sigmodon_fulviventer	WaldPvalue_Intercept	WaldPvalue_Species_Sigmodon_hispidus_vs_Sigmodon_fulviventer	betaConv	betaIter	deviance	maxCooks	replace
Ear (genus)	Leptotrichiaceae_unclassified	80.4301	-1.44205	0.491742	-2.93254	0.00336203	0.0659998	80.4301	4133.92	FALSE	0.579693	10	0.529953	0.56304	9	FALSE	0.56304	6.87979	-1.44205	0.345556	0.491742	19.9093	-2.93254	3.3786e-88	0.00336203	TRUE	5	207.721	NA	FALSE
	Enterobacteriaceae_unclassified	14644.4	0.406258	0.141607	2.86891	0.00411889	0.0659998	14644.4	1.5666e+07	FALSE	0.0470763	6	0.0508771	0.0480885	10	FALSE	0.0480885	13.6206	0.406258	0.10015	0.141607	136.003	2.86891	0	0.00411889	TRUE	3	376.386	NA	FALSE
	Barnesiella	9.00946	-4.5834	1.68908	-2.71354	0.00665677	0.0659998	9.00946	396.483	FALSE	7.54779	8	4.99165	6.13474	6	FALSE	6.13474	4.11812	-4.5834	1.13665	1.68908	3.62304	-2.71354	0.000291162	0.00665677	TRUE	12	83.7718	NA	FALSE
	Actinobacillus	696.136	-0.498693	0.184156	-2.70799	0.00676921	0.0659998	696.136	54890.9	FALSE	0.0625462	5	0.128269	0.0797535	11	FALSE	0.0797535	9.67002	-0.498693	0.130079	0.184156	74.3397	-2.70799	0	0.00676921	TRUE	3	261.34	NA	FALSE
	Pseudomonas	67.9722	1.33441	0.521016	2.56118	0.0104318	0.0697042	67.9722	2931.77	FALSE	0.626645	9	0.638791	0.630527	9	FALSE	0.630527	5.27305	1.33441	0.37134	0.521016	14.2001	2.56118	9.15007e-46	0.0104318	TRUE	5	202.48	NA	FALSE
	Corynebacteriaceae_unclassified	5240.91	0.569556	0.225814	2.52224	0.011661	0.0697042	5240.91	6.29876e+06	FALSE	0.1518	10	0.104635	0.122258	9	FALSE	0.122258	12.0429	0.569556	0.159715	0.225814	75.4022	2.52224	0	0.011661	TRUE	3	354.21	NA	FALSE
	Sphingobacterium	216.383	-0.530918	0.212589	-2.49739	0.012511	0.0697042	216.383	5345.59	FALSE	0.0717383	5	0.192319	0.103069	11	FALSE	0.103069	7.99351	-0.530918	0.149881	0.212589	53.3324	-2.49739	0	0.012511	TRUE	3	218.705	NA	FALSE
	Porphyromonadaceae_unclassified	17.0554	-1.72866	0.849561	-2.03477	0.0418739	0.204135	17.0554	274.088	FALSE	1.2829	9	2.44739	1.6419	10	FALSE	1.6419	4.71278	-1.72866	0.593009	0.849561	7.94723	-2.03477	1.90727e-15	0.0418739	TRUE	6	149.441	NA	FALSE
Feces (genus)	Bacteroidetes_unclassified	12061.6	-1.58452	0.12836	-12.3444	5.22238e-35	2.32945e-33	12061.6	4.33894e+07	FALSE	0.0391848	5	0.0454232	0.0394741	6	FALSE	0.0394741	14.143	-1.58452	0.0907183	0.12836	155.9	-12.3444	0	5.22238e-35	TRUE	3	359.721	0.123423	FALSE
	Helicobacter	779.538	2.45407	0.199454	12.3039	8.62761e-35	2.32945e-33	779.538	395864	FALSE	0.081378	7	0.393582	0.0927445	8	FALSE	0.0927445	7.91017	2.45407	0.142616	0.199454	55.4647	12.3039	0	8.62761e-35	TRUE	3	258.353	0.05286	FALSE
	Proteobacteria_unclassified	795.638	-2.01295	0.220571	-9.12606	7.10373e-20	1.27867e-18	795.638	319050	FALSE	0.105829	8	0.392224	0.115012	8	FALSE	0.115012	10.3163	-2.01295	0.155352	0.220571	66.4059	-9.12606	0	7.10373e-20	TRUE	3	267.341	0.0434127	FALSE
	Elusimicrobium	189.627	-6.21743	0.699149	-8.89285	5.956e-19	8.0406e-18	189.627	55315.3	FALSE	1.11948	10	0.721748	1.0859	6	FALSE	1.0859	8.54774	-6.21743	0.476112	0.699149	17.9532	-8.89285	4.52909e-72	5.956e-19	TRUE	6	192.589	0.779059	FALSE
	Betaproteobacteria_unclassified	104.981	-2.54704	0.28908	-8.81086	1.24192e-18	1.34127e-17	104.981	7704.8	FALSE	0.164709	8	0.695199	0.183193	8	FALSE	0.183193	7.48685	-2.54704	0.198795	0.28908	37.6611	-8.81086	0	1.24192e-18	TRUE	3	191.301	0.147607	FALSE
	Clostridium_XlVb	35.4294	1.98976	0.25882	7.68783	1.49652e-14	1.34687e-13	35.4294	648.904	FALSE	0.0967475	9	0.384575	0.112044	9	FALSE	0.112044	3.83192	1.98976	0.201129	0.25882	19.052	7.68783	6.32096e-81	1.49652e-14	TRUE	3	148.039	0.0894383	FALSE
	Lactobacillus	674.887	3.12632	0.4139	7.55332	4.24302e-14	3.27318e-13	674.887	412334	FALSE	0.408631	6	0.396691	0.406854	6	FALSE	0.406854	7.11578	3.12632	0.294076	0.4139	24.1971	7.55332	2.38951e-129	4.24302e-14	TRUE	4	272.525	0.365111	FALSE
	Verrucomicrobiaceae_unclassified	590.18	-6.14447	0.826718	-7.43237	1.06671e-13	7.20032e-13	590.18	1.08971e+06	FALSE	1.73768	10	0.393786	1.61465	9	FALSE	1.61465	10.1847	-6.14447	0.579899	0.826718	17.5629	-7.43237	4.74213e-69	1.06671e-13	TRUE	7	234.963	0.999954	FALSE
	Clostridium_sensu_stricto	275.386	-7.19271	1.0138	-7.09482	1.29519e-12	7.77116e-12	275.386	204892	FALSE	2.57171	10	0.540433	2.35091	10	FALSE	2.35091	9.09554	-7.19271	0.699833	1.0138	12.9967	-7.09482	1.27682e-38	1.29519e-12	TRUE	7	186.318	0.140831	FALSE
	Escherichia_Shigella	112.619	7.30413	1.06514	6.85745	7.00991e-12	3.78535e-11	112.619	45459.7	FALSE	2.51551	6	0.711312	2.30584	7	FALSE	2.30584	0.501698	7.30413	0.80856	1.06514	0.620483	6.85745	0.53494	7.00991e-12	TRUE	7	155.468	0.313542	FALSE
	Clostridium_XlVa	866.721	1.25028	0.196404	6.36584	1.94221e-10	9.53447e-10	866.721	185446	FALSE	0.0825403	7	0.383278	0.0911374	8	FALSE	0.0911374	9.00323	1.25028	0.139482	0.196404	64.5474	6.36584	0	1.94221e-10	TRUE	3	271.527	0.704683	FALSE
	Butyricicoccus	48.644	2.1875	0.39867	5.487	4.08823e-08	1.8397e-07	48.644	3110.05	FALSE	0.334967	7	0.472805	0.342251	7	FALSE	0.342251	4.12676	2.1875	0.292241	0.39867	14.1211	5.487	2.81554e-45	4.08823e-08	TRUE	4	175.042	0.340667	FALSE
	Anaeroplasma	1241.42	-2.8521	0.528382	-5.39779	6.74654e-08	2.80241e-07	1241.42	2.87352e+06	FALSE	0.69651	10	0.308534	0.66895	9	FALSE	0.66895	11.0907	-2.8521	0.373293	0.528382	29.7103	-5.39779	5.65158e-194	6.74654e-08	TRUE	4	305.885	0.0899203	FALSE
	Bifidobacterium	426.979	1.9864	0.385996	5.14616	2.6587e-07	1.0255e-06	426.979	112120	FALSE	0.351266	10	0.399472	0.353793	7	FALSE	0.353793	7.42733	1.9864	0.274021	0.385996	27.105	5.14616	8.60514e-162	2.6587e-07	TRUE	4	263.232	0.124653	FALSE
	Barnesiella	4531.58	-0.656222	0.146898	-4.4672	7.92504e-06	2.85302e-05	4531.58	2.13804e+06	FALSE	0.0477543	7	0.10752	0.0516051	10	FALSE	0.0516051	12.4369	-0.656222	0.103856	0.146898	119.752	-4.4672	0	7.92504e-06	TRUE	3	329.872	0.0848922	FALSE
	Parabacteroides	161.663	-2.47542	0.593825	-4.16861	3.0647e-05	0.000103433	161.663	31103.1	FALSE	0.84063	10	0.761584	0.835993	7	FALSE	0.835993	8.09777	-2.47542	0.418226	0.593825	19.3622	-4.16861	1.60874e-83	3.0647e-05	TRUE	5	229.812	1.20468	FALSE
	Alphaproteobacteria_unclassified	408.81	-2.04708	0.494046	-4.14349	3.42063e-05	0.000108655	408.81	102019	FALSE	0.594704	11	0.404895	0.582677	10	FALSE	0.582677	9.3627	-2.04708	0.348792	0.494046	26.8432	-4.14349	1.01227e-158	3.42063e-05	TRUE	4	267.736	0.706133	FALSE
	Deltaproteobacteria_unclassified	44.3969	-2.89233	0.715992	-4.03961	5.35391e-05	0.000160617	44.3969	3240.4	FALSE	1.25353	10	0.44645	1.18226	10	FALSE	1.18226	6.28991	-2.89233	0.499262	0.715992	12.5984	-4.03961	2.15422e-36	5.35391e-05	TRUE	6	175.12	1.44824	FALSE
	Hespellia	182.602	-5.10778	1.29285	-3.95079	7.78951e-05	0.000221386	182.602	94142.3	FALSE	4.45508	10	0.73503	3.97092	10	FALSE	3.97092	8.47099	-5.10778	0.909503	1.29285	9.31386	-3.95079	1.23271e-20	7.78951e-05	TRUE	15	181.877	0.226482	FALSE
	Lachnospiraceae_unclassified	13154.9	0.647989	0.172964	3.74638	0.000179408	0.0004844	13154.9	2.16929e+07	FALSE	0.0817264	8	0.042213	0.0717816	10	FALSE	0.0717816	13.3232	0.647989	0.122331	0.172964	108.911	3.74638	0	0.000179408	TRUE	3	380.233	0.435524	FALSE
	Oscillibacter	664.308	1.03432	0.281879	3.66937	0.000243149	0.000624639	664.308	225030	FALSE	0.180281	7	0.396519	0.189003	10	FALSE	0.189003	8.7668	1.03432	0.199779	0.281879	43.8824	3.66937	0	0.000243149	TRUE	3	276.055	1.73009	FALSE
	Bacteroidales_unclassified	1278.59	-0.514305	0.140609	-3.65771	0.000254482	0.000624639	1278.59	142225	FALSE	0.0408898	7	0.301472	0.0466784	8	FALSE	0.0466784	10.5546	-0.514305	0.0994057	0.140609	106.177	-3.65771	0	0.000254482	TRUE	3	276.659	0.549256	FALSE
	Roseburia	25.9443	1.17468	0.333534	3.52193	0.000428423	0.00100586	25.9443	237.798	FALSE	0.210516	9	0.306517	0.217899	9	FALSE	0.217899	3.99256	1.17468	0.246629	0.333534	16.1885	3.52193	6.07958e-59	0.000428423	TRUE	3	152.421	0.283996	FALSE
	Cellulosilyticum	183.968	-3.5217	1.04253	-3.37803	0.000730078	0.00164268	183.968	61524.9	FALSE	2.7774	12	0.732567	2.59426	11	FALSE	2.59426	8.40275	-3.5217	0.735322	1.04253	11.4273	-3.37803	3.05472e-30	0.000730078	TRUE	16	212.515	0.512166	FALSE
	Ruminococcus2	52.7278	1.70484	0.507588	3.3587	0.0007831	0.0016915	52.7278	1714.74	FALSE	0.596589	8	0.496706	0.58938	6	FALSE	0.58938	4.63164	1.70484	0.364292	0.507588	12.7141	3.3587	4.94026e-37	0.0007831	TRUE	4	189.446	0.386814	FALSE
	Bacteria_unclassified	12648.2	0.557513	0.167015	3.33811	0.000843508	0.0017519	12648.2	1.90095e+07	FALSE	0.0712976	7	0.0436311	0.0669206	10	FALSE	0.0669206	13.3212	0.557513	0.118123	0.167015	112.774	3.33811	0	0.000843508	TRUE	3	377.463	0.139854	FALSE
	Ruminococcus	1896.37	1.28506	0.392724	3.27218	0.00106721	0.00213443	1896.37	1.57498e+06	FALSE	0.381231	10	0.216657	0.369798	10	FALSE	0.369798	10.1078	1.28506	0.27784	0.392724	36.3801	3.27218	8.7974e-290	0.00106721	TRUE	4	328.702	0.285503	FALSE
	Porphyromonadaceae_unclassified	12960.1	-0.273305	0.084619	-3.22982	0.00123866	0.00238885	12960.1	4.47706e+06	FALSE	0.016701	7	0.0427448	0.0171213	7	FALSE	0.0171213	13.792	-0.273305	0.0598431	0.084619	230.469	-3.22982	0	0.00123866	TRUE	2	350.856	0.126159	FALSE
	Alistipes	2357.86	-0.7134	0.235196	-3.03322	0.00241957	0.00450541	2357.86	1.11782e+06	FALSE	0.132412	7	0.183527	0.132435	4	FALSE	0.132435	11.5163	-0.7134	0.166282	0.235196	69.2573	-3.03322	0	0.00241957	TRUE	3	321.907	0.227129	FALSE
	Treponema	281.703	0.665859	0.23702	2.80929	0.00496505	0.0089371	281.703	16514.4	FALSE	0.118736	7	0.529524	0.130929	8	FALSE	0.130929	7.76533	0.665859	0.168515	0.23702	46.0811	2.80929	0	0.00496505	TRUE	3	236.265	0.365457	FALSE
	Acetitomaculum	15.5752	-1.99328	0.797896	-2.49817	0.0124835	0.0217455	15.5752	375.708	FALSE	1.64362	8	0.197997	1.43485	10	FALSE	1.43485	4.63059	-1.99328	0.555621	0.797896	8.33407	-2.49817	7.81067e-17	0.0124835	TRUE	6	141.338	0.228556	FALSE
	Anaerostipes	151.863	2.35306	0.988617	2.38015	0.0173056	0.0292032	151.863	46943.7	FALSE	2.47962	11	0.763124	2.33409	11	FALSE	2.33409	5.63513	2.35306	0.700595	0.988617	8.04334	2.38015	8.74202e-16	0.0173056	TRUE	11	220.01	0.466994	FALSE
	Ruminococcaceae_unclassified	6886.6	0.408025	0.176882	2.30677	0.0210679	0.0342807	6886.6	5.95362e+06	FALSE	0.0750302	8	0.0742768	0.0750027	4	FALSE	0.0750027	12.5311	0.408025	0.125112	0.176882	100.159	2.30677	0	0.0210679	TRUE	3	355.231	1.3311	FALSE
	Clostridium_IV	501.243	-1.20976	0.526529	-2.29761	0.0215841	0.0342807	501.243	180685	FALSE	0.682479	10	0.391304	0.663676	11	FALSE	0.663676	9.45112	-1.20976	0.372146	0.526529	25.3963	-2.29761	2.77176e-142	0.0215841	TRUE	4	283.05	0.688313	FALSE
	Clostridia_unclassified	546.171	0.958702	0.476042	2.0139	0.0440197	0.0679162	546.171	300087	FALSE	0.551905	11	0.391906	0.542164	10	FALSE	0.542164	8.5352	0.958702	0.336924	0.476042	25.3327	2.0139	1.39329e-141	0.0440197	TRUE	4	285.536	0.360736	FALSE
	Paraprevotella	2114.83	1.60109	0.810983	1.97425	0.048353	0.0725296	2114.83	4.14493e+06	FALSE	1.74347	11	0.198883	1.57925	12	FALSE	1.57925	10.0342	1.60109	0.573531	0.810983	17.4955	1.97425	1.54955e-68	0.048353	TRUE	8	337.234	0.0521865	FALSE
Skin (genus)	Enterobacteriaceae_unclassified	11285.6	0.478243	0.143193	3.33984	0.000838273	0.0251482	11285.6	1.09891e+07	FALSE	0.0505639	5	0.0537248	0.046539	9	FALSE	0.046539	13.1907	0.478243	0.103935	0.143193	126.913	3.33984	0	0.000838273	TRUE	3	346.162	NA	FALSE
	Lachnospiraceae_unclassified	14.2181	-2.75345	1.10954	-2.48162	0.0130786	0.19618	14.2181	496.535	FALSE	2.62396	9	2.69481	2.65196	8	FALSE	2.65196	4.69726	-2.75345	0.791961	1.10954	5.93117	-2.48162	3.0078e-09	0.0130786	TRUE	7	121.23	NA	FALSE
	Neisseriaceae_unclassified	360.517	0.567727	0.254844	2.22775	0.0258975	0.227872	360.517	21551.3	FALSE	0.145502	7	0.140666	0.143943	9	FALSE	0.143943	8.17013	0.567727	0.185784	0.254844	43.9765	2.22775	0	0.0258975	TRUE	3	237.194	NA	FALSE
	Actinobacillus	426.56	-0.493215	0.231333	-2.13205	0.0330024	0.227872	426.56	24614.7	FALSE	0.113335	7	0.131028	0.118882	12	FALSE	0.118882	8.97059	-0.493215	0.167954	0.231333	53.411	-2.13205	0	0.0330024	TRUE	3	239.463	NA	FALSE
	Streptococcus	986.283	-0.36709	0.176904	-2.07508	0.0379787	0.227872	986.283	63640.4	FALSE	0.0548006	9	0.121958	0.0699568	10	FALSE	0.0699568	10.1251	-0.36709	0.128463	0.176904	78.8173	-2.07508	0	0.0379787	TRUE	3	258.453	NA	FALSE
Nose (genus)	Enterobacteriaceae_unclassified	12405.9	1.12915	0.246877	4.57374	4.79099e-06	0.000138939	12405.9	6.05914e+07	FALSE	0.156554	10	0.170117	0.146279	10	FALSE	0.146279	12.9264	1.12915	0.174595	0.246877	74.0366	4.57374	0	4.79099e-06	TRUE	3	387.616	0.365795	FALSE
	Corynebacteriaceae_unclassified	2986.53	0.445094	0.161615	2.75404	0.00588642	0.0762408	2986.53	477600	FALSE	0.0377988	7	0.14587	0.0622531	10	FALSE	0.0622531	11.3041	0.445094	0.114331	0.161615	98.872	2.75404	0	0.00588642	TRUE	3	311.831	0.082981	FALSE
	Actinobacillus	539.077	-0.718648	0.270487	-2.65687	0.00788698	0.0762408	539.077	90423.4	FALSE	0.168784	10	0.182846	0.172935	10	FALSE	0.172935	9.39082	-0.718648	0.190849	0.270487	49.2054	-2.65687	0	0.00788698	TRUE	3	267.842	0.662613	FALSE
	Corynebacterium	377.407	0.465781	0.220628	2.11116	0.034759	0.220291	377.407	18223.8	FALSE	0.0803242	7	0.215588	0.113181	11	FALSE	0.113181	8.31185	0.465781	0.156323	0.220628	53.1709	2.11116	0	0.034759	TRUE	3	242.52	0.306194	FALSE
	Neisseriaceae_unclassified	539.079	0.716908	0.345488	2.07506	0.0379812	0.220291	539.079	154386	FALSE	0.334745	10	0.182846	0.283931	10	FALSE	0.283931	8.67441	0.716908	0.244544	0.345488	35.4717	2.07506	1.34218e-275	0.0379812	TRUE	3	279.166	0.651414	FALSE
	feature	baseMean	log2FoldChange	lfcSE	stat	pvalue	qvalue	i.baseMean	baseVar	allZero	dispGeneEst	dispGeneIter	dispFit	dispersion	dispIter	dispOutlier	dispMAP	Intercept	Species_Sigmodon_hispidus_vs_Sigmodon_fulviventer	SE_Intercept	SE_Species_Sigmodon_hispidus_vs_Sigmodon_fulviventer	WaldStatistic_Intercept	WaldStatistic_Species_Sigmodon_hispidus_vs_Sigmodon_fulviventer	WaldPvalue_Intercept	WaldPvalue_Species_Sigmodon_hispidus_vs_Sigmodon_fulviventer	betaConv	betaIter	deviance	maxCooks	replace
Ear (family)	Enterobacteriaceae	14765.6	0.480883	0.14183	3.39057	0.000697474	0.0216217	14765.6	1.86493e+07	FALSE	0.0487316	7	0.0509412	0.0482413	9	FALSE	0.0482413	13.5895	0.480883	0.100306	0.14183	135.481	3.39057	0	0.000697474	TRUE	3	376.635	0.152796	FALSE
	Leptotrichiaceae	80.3456	-1.4106	0.474357	-2.97371	0.00294227	0.0456052	80.3456	4570.59	FALSE	0.589626	9	0.403286	0.52272	11	FALSE	0.52272	6.87029	-1.4106	0.333063	0.474357	20.6276	-2.97371	1.55216e-94	0.00294227	TRUE	5	207.961	0.176633	FALSE
	Pseudomonadaceae	68.7034	1.41467	0.501342	2.82177	0.00477601	0.0469587	68.7034	3037.35	FALSE	0.613078	8	0.523108	0.58245	10	FALSE	0.58245	5.23127	1.41467	0.357464	0.501342	14.6344	2.82177	1.6946e-48	0.00477601	TRUE	5	202.123	0.248632	FALSE
	Corynebacteriaceae	5811.73	0.571145	0.208101	2.74456	0.00605919	0.0469587	5811.73	6.09493e+06	FALSE	0.116152	8	0.0968474	0.103822	8	FALSE	0.103822	12.1911	0.571145	0.147184	0.208101	82.8293	2.74456	0	0.00605919	TRUE	3	354.701	0.264431	FALSE
	Porphyromonadaceae	27.6085	-2.10854	0.81973	-2.57224	0.0101043	0.0626467	27.6085	1006.84	FALSE	1.48781	11	1.66309	1.54728	10	FALSE	1.54728	5.48727	-2.10854	0.572379	0.81973	9.58677	-2.57224	9.08817e-22	0.0101043	TRUE	6	163.842	0.118811	FALSE
Feces (family)	Bacteroidetes_unclassified	11851.5	-1.49927	0.118793	-12.6209	1.61955e-36	4.85864e-35	11851.5	3.84415e+07	FALSE	0.0330984	7	0.058856	0.0337924	7	FALSE	0.0337924	14.0959	-1.49927	0.0839482	0.118793	167.911	-12.6209	0	1.61955e-36	TRUE	3	355.926	0.106234	FALSE
	Helicobacteraceae	803.128	2.56081	0.205068	12.4876	8.72236e-36	1.30835e-34	803.128	467795	FALSE	0.0962284	7	0.20287	0.0981898	7	FALSE	0.0981898	7.86209	2.56081	0.146549	0.205068	53.6483	12.4876	0	8.72236e-36	TRUE	3	260.146	0.126568	FALSE
	Elusimicrobiaceae	181.714	-6.14056	0.671045	-9.15075	5.65396e-20	5.65396e-19	181.714	49696.9	FALSE	1.08244	9	0.389704	0.990837	7	FALSE	0.990837	8.48527	-6.14056	0.45487	0.671045	18.6543	-9.15075	1.16562e-77	5.65396e-20	TRUE	6	191.896	0.768123	FALSE
	Proteobacteria_unclassified	777.774	-1.90779	0.214902	-8.87748	6.83924e-19	5.12943e-18	777.774	280635	FALSE	0.102261	6	0.206516	0.109066	10	FALSE	0.109066	10.2618	-1.90779	0.151321	0.214902	67.8149	-8.87748	0	6.83924e-19	TRUE	3	266.802	0.0822437	FALSE
	Betaproteobacteria_unclassified	102.671	-2.45681	0.284166	-8.6457	5.34784e-18	3.2087e-17	102.671	7178.93	FALSE	0.165457	8	0.33383	0.176292	6	FALSE	0.176292	7.44096	-2.45681	0.195156	0.284166	38.1282	-8.6457	0	5.34784e-18	TRUE	3	191.201	0.193283	FALSE
	Lactobacillaceae	684.039	3.18712	0.402608	7.91617	2.44937e-15	1.22469e-14	684.039	410673	FALSE	0.408372	8	0.22286	0.384718	11	FALSE	0.384718	7.08057	3.18712	0.286119	0.402608	24.747	7.91617	3.34364e-135	2.44937e-15	TRUE	4	272.099	0.36515	FALSE
	Clostridiaceae_1	268.682	-7.18669	0.985594	-7.29174	3.05981e-13	1.18673e-12	268.682	198457	FALSE	2.52752	10	0.3785	2.20808	11	FALSE	2.20808	9.06	-7.18669	0.67826	0.985594	13.3577	-7.29174	1.06808e-40	3.05981e-13	TRUE	7	185.953	0.142648	FALSE
	Enterobacteriaceae	115.251	7.18374	0.985803	7.2872	3.16461e-13	1.18673e-12	115.251	46285.1	FALSE	2.28578	8	0.346083	1.96862	10	FALSE	1.96862	0.654508	7.18374	0.749151	0.985803	0.873666	7.2872	0.3823	3.16461e-13	TRUE	7	158.427	0.255815	FALSE
	Bifidobacteriaceae	428.683	2.06272	0.369898	5.57645	2.45483e-08	8.18278e-08	428.683	107472	FALSE	0.326325	10	0.301211	0.32451	7	FALSE	0.32451	7.37192	2.06272	0.262689	0.369898	28.0633	5.57645	2.74646e-173	2.45483e-08	TRUE	4	261.646	0.167403	FALSE
	Anaeroplasmataceae	1224.2	-2.79721	0.517096	-5.40945	6.32182e-08	1.89654e-07	1224.2	2.72536e+06	FALSE	0.697293	10	0.173344	0.640572	10	FALSE	0.640572	11.0637	-2.79721	0.365294	0.517096	30.2871	-5.40945	1.69455e-201	6.32182e-08	TRUE	4	305.883	0.078935	FALSE
	Deltaproteobacteria_unclassified	43.6346	-2.8727	0.689754	-4.16482	3.11604e-05	8.12281e-05	43.6346	3143.87	FALSE	1.23113	10	0.222073	1.09173	11	FALSE	1.09173	6.2625	-2.8727	0.479986	0.689754	13.0473	-4.16482	6.58751e-39	3.11604e-05	TRUE	6	174.702	1.16017	FALSE
	Bacteria_unclassified	12684	0.653971	0.157384	4.15526	3.24913e-05	8.12281e-05	12684	2.05629e+07	FALSE	0.0624889	7	0.0539547	0.0594145	10	FALSE	0.0594145	13.267	0.653971	0.111315	0.157384	119.185	4.15526	0	3.24913e-05	TRUE	3	374.676	0.140325	FALSE
	Alphaproteobacteria_unclassified	397.233	-1.9766	0.47843	-4.13144	3.60501e-05	8.31925e-05	397.233	90638.3	FALSE	0.567949	11	0.315415	0.546091	10	FALSE	0.546091	9.30731	-1.9766	0.337705	0.47843	27.5605	-4.13144	3.31415e-167	3.60501e-05	TRUE	4	266.662	0.538165	FALSE
	Lachnospiraceae	15013.7	0.701038	0.184355	3.80264	0.00014316	0.000306771	15013.7	3.38415e+07	FALSE	0.0958342	9	0.0426329	0.0815699	10	FALSE	0.0815699	13.4812	0.701038	0.13038	0.184355	103.4	3.80264	0	0.00014316	TRUE	3	388.093	0.427602	FALSE
	Prevotellaceae	3867.12	1.30963	0.355829	3.68051	0.000232768	0.000465537	3867.12	7.85871e+06	FALSE	0.320361	10	0.146204	0.303816	10	FALSE	0.303816	11.1184	1.30963	0.251683	0.355829	44.1764	3.68051	0	0.000232768	TRUE	4	354.373	0.0484551	FALSE
	Ruminococcaceae	10171.7	0.630613	0.173719	3.63007	0.000283342	0.000531266	10171.7	1.59342e+07	FALSE	0.0869108	8	0.0704779	0.0723861	10	FALSE	0.0723861	12.9627	0.630613	0.122868	0.173719	105.501	3.63007	0	0.000283342	TRUE	3	369.619	1.30481	FALSE
	Desulfovibrionaceae	35.4921	1.33191	0.375507	3.54697	0.000389685	0.000687679	35.4921	1205.28	FALSE	0.31335	10	0.191058	0.30082	7	FALSE	0.30082	4.32264	1.33191	0.273151	0.375507	15.8251	3.54697	2.08808e-56	0.000389685	TRUE	4	168.02	2.86137	FALSE
	Bacteroidales_unclassified	1269.39	-0.427382	0.131671	-3.24583	0.0011711	0.00195183	1269.39	114562	FALSE	0.03585	7	0.172144	0.0408245	8	FALSE	0.0408245	10.5076	-0.427382	0.0930782	0.131671	112.89	-3.24583	0	0.0011711	TRUE	3	274.021	0.510897	FALSE
	Spirochaetaceae	287.883	0.777616	0.254564	3.0547	0.00225283	0.00355709	287.883	23206	FALSE	0.140407	7	0.369711	0.151661	8	FALSE	0.151661	7.72639	0.777616	0.180857	0.254564	42.7209	3.0547	0	0.00225283	TRUE	3	239.659	0.485145	FALSE
	Rikenellaceae	2333.67	-0.610178	0.230778	-2.64401	0.00819311	0.0122897	2333.67	933460	FALSE	0.122305	7	0.162947	0.127485	10	FALSE	0.127485	11.4614	-0.610178	0.163158	0.230778	70.2476	-2.64401	0	0.00819311	TRUE	3	321.132	0.241785	FALSE
	Clostridia_unclassified	563.252	1.08471	0.480102	2.25932	0.0238633	0.0340904	563.252	351579	FALSE	0.58143	11	0.252469	0.551502	9	FALSE	0.551502	8.49504	1.08471	0.339794	0.480102	25.0005	2.25932	6.03146e-138	0.0238633	TRUE	4	286.719	0.283113	FALSE
	Candidatus_Saccharibacteria_unclassified	228.444	0.437649	0.21056	2.0785	0.0376635	0.0513593	228.444	5678.39	FALSE	0.0896954	7	0.392215	0.101763	7	FALSE	0.101763	7.59905	0.437649	0.149758	0.21056	50.7421	2.0785	0	0.0376635	TRUE	3	223.69	0.182762	FALSE
	Coriobacteriaceae	118.584	0.354963	0.173063	2.05106	0.0402615	0.0525149	118.584	885.931	FALSE	0.0504575	10	0.349012	0.0629964	9	FALSE	0.0629964	6.70423	0.354963	0.124162	0.173063	53.9958	2.05106	0	0.0402615	TRUE	3	190.047	0.278023	FALSE
Skin (family)	Enterobacteriaceae	11259.2	0.474625	0.123317	3.84883	0.000118683	0.00308575	11259.2	8.39199e+06	FALSE	0.0354247	6	0.0387276	0.0344859	9	FALSE	0.0344859	13.1895	0.474625	0.0895189	0.123317	147.338	3.84883	0	0.000118683	TRUE	3	340.724	NA	FALSE
	Neisseriaceae	362.681	0.597472	0.250924	2.38108	0.0172619	0.198218	362.681	23337.5	FALSE	0.148621	8	0.121768	0.139504	10	FALSE	0.139504	8.16038	0.597472	0.182924	0.250924	44.6107	2.38108	0	0.0172619	TRUE	3	237.634	NA	FALSE
	Streptococcaceae	991.607	-0.352043	0.154705	-2.27558	0.0228713	0.198218	991.607	50479.4	FALSE	0.0415315	9	0.0921724	0.0532356	10	FALSE	0.0532356	10.1263	-0.352043	0.112352	0.154705	90.1302	-2.27558	0	0.0228713	TRUE	3	253.707	NA	FALSE
Nose (family)	Enterobacteriaceae	12403.5	1.20718	0.219673	5.49534	3.89964e-08	1.0529e-06	12403.5	5.54844e+07	FALSE	0.121388	10	0.131994	0.115787	10	FALSE	0.115787	12.8722	1.20718	0.155364	0.219673	82.8518	5.49534	0	3.89964e-08	TRUE	3	382.998	0.124569	FALSE
	Corynebacteriaceae	3407.2	0.531688	0.1741	3.05393	0.00225867	0.0304921	3407.2	835020	FALSE	0.0474876	10	0.136054	0.0723754	11	FALSE	0.0723754	11.4438	0.531688	0.123152	0.1741	92.9245	3.05393	0	0.00225867	TRUE	3	321.479	0.207769	FALSE
	Leuconostocaceae	25.4445	-1.56376	0.580756	-2.69263	0.00708917	0.0638026	25.4445	727.407	FALSE	0.641246	8	1.00632	0.740899	10	FALSE	0.740899	5.19709	-1.56376	0.401989	0.580756	12.9284	-2.69263	3.11062e-38	0.00708917	TRUE	4	163.133	0.344832	FALSE
	Neisseriaceae	537.353	0.759875	0.348961	2.17754	0.0294406	0.194071	537.353	142119	FALSE	0.320949	10	0.22224	0.289687	9	FALSE	0.289687	8.64283	0.759875	0.246989	0.348961	34.9928	2.17754	2.89855e-268	0.0294406	TRUE	3	278.192	0.569746	FALSE
	Flavobacteriaceae	193.342	0.757936	0.361332	2.09762	0.035939	0.194071	193.342	17098.1	FALSE	0.291824	10	0.340313	0.305907	10	FALSE	0.305907	7.16741	0.757936	0.256117	0.361332	27.9849	2.09762	2.48013e-172	0.035939	TRUE	3	236.51	0.0971731	FALSE
