# Supplementary material for: Microbial community structure and composition is associated with host species and sex in Sigmodon cotton rats
Source: Anim Microbiome. 2021 Apr 16;3:29. doi: 10.1186/s42523-021-00090-8 (PMC8051552; doi:10.1186/s42523-021-00090-8)
Supplement: Supplementary file 12 — Additional file 12: Supplemental File 2. GeneSelector analysis of 16S rRNA gene sequencing data between S. fulviventer and S. hispidus across all body sites at the genus and family level. [file 42523_2021_90_MOESM12_ESM.xlsx]

## Sheet: Sheet1
Site/classification	name	statistic	pval	qval	common.lang.eff.size	rank.biserial.corr.eff.size	r.eff.size	l2fc.Sigmodon_hispidus.by.Sigmodon_fulviventer	mean.Sigmodon_fulviventer	mean.Sigmodon_hispidus
Ear (genus)	Sphingobacterium	6	0.000324753	0.00974258	0.06	-0.88	0.803802	-0.71784	0.00890436	0.00541391
	Actinobacillus	7	0.000487129	0.00974258	0.07	-0.86	0.779881	-0.716009	0.0287959	0.0175304
	Actinomycetales_unclassified	9	0.00105003	0.0140004	0.09	-0.82	0.732707	-0.495983	0.0249435	0.0176869
	Streptococcus	12	0.00287947	0.0287947	0.12	-0.76	0.66642	-0.515006	0.0527785	0.0369339
	Leptotrichiaceae_unclassified	16	0.0089307	0.0714456	0.16	-0.68	0.584664	-1.66608	0.00422507	0.00133135
	Lachnospiraceae_unclassified	21	0.0256122	0.149927	0.21	-0.58	0.4991	-1.84252	0.000746571	0.00020817
	Enterobacteriaceae_unclassified	79	0.0288056	0.149927	0.79	0.58	0.488835	0.186452	0.424198	0.482721
	Porphyromonadaceae_unclassified	21.5	0.0299855	0.149927	0.215	-0.57	0.48529	-1.73248	0.000944092	0.000284109
	Pseudomonas	78	0.035463	0.157613	0.78	0.56	0.470252	1.22236	0.00133603	0.00311735
	Mycoplasma	24	0.0524259	0.209704	0.24	-0.52	0.433712	-0.54914	0.13868	0.0947779
	Barnesiella	30	0.0712074	0.258936	0.3	-0.4	0.403421	-5.22507	0.000644622	1.72346e-05
	Corynebacteriaceae_unclassified	72	0.105122	0.323454	0.72	0.44	0.362357	0.33395	0.14561	0.183536
	Neisseriaceae_unclassified	28	0.105122	0.323454	0.28	-0.44	0.362357	-0.275045	0.0176374	0.0145759
	Lactococcus	33	0.179545	0.512985	0.33	-0.34	0.300116	-1.92274	0.00051816	0.000136667
	Leuconostoc	35	0.275747	0.735327	0.35	-0.3	0.243714	-0.712308	0.0010637	0.000649224
	Bacteroidetes_unclassified	38	0.381519	0.838457	0.38	-0.24	0.195678	-0.765735	0.000382239	0.000224815
	Bacteroidetes_unclassified	0	1.08251e-05	7.30693e-05	0	-1	0.98387	-1.55803	0.185798	0.0630996
	Proteobacteria_unclassified	0	1.08251e-05	7.30693e-05	0	-1	0.98387	-2.01431	0.0132253	0.0032737
	Helicobacter	100	1.08251e-05	7.30693e-05	1	1	0.98387	2.42951	0.00253135	0.0136366
	Lactobacillus	100	1.08251e-05	7.30693e-05	1	1	0.98387	3.20588	0.00138292	0.0127603
	Verrucomicrobiaceae_unclassified	0	1.08251e-05	7.30693e-05	0	-1	0.98387	-6.05203	0.0112286	0.000169233
	Elusimicrobium	0	1.08251e-05	7.30693e-05	0	-1	0.98387	-6.23667	0.0039598	5.25107e-05
	Betaproteobacteria_unclassified	0	1.08251e-05	7.30693e-05	0	-1	0.98387	-2.55092	0.00189171	0.000322814
	Clostridium_XlVb	100	1.08251e-05	7.30693e-05	1	1	0.98387	1.99459	0.00014912	0.000594246
	Clostridium_XlVa	99	2.16502e-05	0.000129901	0.99	0.98	0.949693	1.27579	0.00531761	0.0128756
	Bifidobacterium	98	4.33004e-05	0.000194852	0.98	0.96	0.914356	1.95896	0.00181793	0.00706782
	Alphaproteobacteria_unclassified	2	4.33004e-05	0.000194852	0.02	-0.96	0.914356	-2.04458	0.00683469	0.00165669
	Parabacteroides	2	4.33004e-05	0.000194852	0.02	-0.96	0.914356	-2.44849	0.00281246	0.000515251
Feces (genus)	Bacteroidales_unclassified	3	7.57756e-05	0.000292277	0.03	-0.94	0.884898	-0.481121	0.0153915	0.0110268
	Butyricicoccus	97	7.57756e-05	0.000292277	0.97	0.94	0.884898	2.15519	0.00018501	0.000824089
	Deltaproteobacteria_unclassified	5	0.000205677	0.000740436	0.05	-0.9	0.830015	-2.99266	0.000813104	0.000102156
	Cellulosilyticum	6	0.000324753	0.00109604	0.06	-0.88	0.803802	-3.48591	0.00352794	0.000314889
	Clostridium_sensu_stricto	8	0.000692806	0.00178023	0.08	-0.84	0.758566	-7.29	0.00584339	3.73384e-05
	Escherichia_Shigella	91.5	0.000703631	0.00178023	0.915	0.83	0.757616	7.30048	1.42698e-05	0.00224948
	Lachnospiraceae_unclassified	92	0.000725281	0.00178023	0.92	0.84	0.755755	0.648236	0.106121	0.166318
	Barnesiella	8	0.000725281	0.00178023	0.08	-0.84	0.755755	-0.627576	0.0572158	0.0370336
	Oscillibacter	92	0.000725281	0.00178023	0.92	0.84	0.755755	1.04379	0.00448173	0.00923969
	Ruminococcus2	92	0.000725281	0.00178023	0.92	0.84	0.755755	1.68259	0.000262749	0.000843433
	Roseburia	90	0.00150469	0.00353274	0.9	0.8	0.709678	1.17691	0.000167867	0.000379534
	Ruminococcus	89	0.00208924	0.00470079	0.89	0.78	0.688093	1.33676	0.0112723	0.028472
	Hespellia	12	0.00243564	0.00526099	0.12	-0.76	0.677802	-5.19018	0.00375836	0.000102943
	Anaeroplasma	12	0.00287947	0.00598044	0.12	-0.76	0.66642	-2.73618	0.0214107	0.00321335
	Porphyromonadaceae_unclassified	15	0.00684146	0.0131942	0.15	-0.7	0.604737	-0.248365	0.146241	0.123113
	Bacteria_unclassified	85	0.00684146	0.0131942	0.85	0.7	0.604737	0.560489	0.106386	0.156895
	Alistipes	16	0.0089307	0.0166296	0.16	-0.68	0.584664	-0.675221	0.0299641	0.0187646
	Anaerostipes	83	0.0114205	0.0205568	0.83	0.66	0.565627	2.27257	0.000545942	0.00263789
	Clostridium_IV	19	0.0185434	0.0312919	0.19	-0.62	0.526501	-1.2994	0.00745148	0.0030275
	Treponema	81	0.0185434	0.0312919	0.81	0.62	0.526501	0.636199	0.00230419	0.00358123
	Papillibacter	22	0.0341315	0.0558516	0.22	-0.56	0.473714	-1.14081	0.000183094	8.30342e-05
	Acetitomaculum	22	0.0352032	0.0559109	0.22	-0.56	0.470919	-1.99002	0.000254538	6.40764e-05
	Paraprevotella	77	0.0432571	0.0631319	0.77	0.54	0.451958	1.60493	0.0110791	0.0337005
	Ruminococcaceae_unclassified	77	0.0432571	0.0631319	0.77	0.54	0.451958	0.398722	0.0616165	0.0812314
	Akkermansia	77	0.0432571	0.0631319	0.77	0.54	0.451958	1.10427	0.00701882	0.0150898
Skin (genus)	Streptococcus	10	0.00298772	0.0850852	0.111111	-0.777778	0.681135	-0.602099	0.054049	0.0356072
	Actinobacillus	12	0.00567235	0.0850852	0.133333	-0.733333	0.634597	-0.752971	0.0240884	0.0142936
	Enterobacteriaceae_unclassified	75	0.0132716	0.132716	0.833333	0.666667	0.568125	0.193011	0.437021	0.499579
Nose (genus)	Actinobacillus	5	0.000205677	0.00596462	0.05	-0.9	0.830015	-1.30237	0.0346044	0.0140306
	Streptococcus	8	0.000725281	0.0105166	0.08	-0.84	0.755755	-0.558789	0.0583356	0.0396024
	Turicibacter	14	0.00519604	0.0502284	0.14	-0.72	0.624896	-1.54187	0.00212675	0.00073041
	Bifidobacterium	16	0.00876832	0.051798	0.16	-0.68	0.586064	-1.01499	0.00251135	0.0012427
	Enterobacteriaceae_unclassified	84	0.0089307	0.051798	0.84	0.68	0.584664	0.433248	0.382955	0.517093
Ear (family)	Actinomycetales_unclassified	9	0.00105003	0.0297546	0.09	-0.82	0.732707	-0.495983	0.0249435	0.0176869
	Streptococcaceae	11	0.00208924	0.0297546	0.11	-0.78	0.688093	-0.523757	0.0532959	0.0370704
	Sphingobacteriaceae	12	0.00287947	0.0297546	0.12	-0.76	0.66642	-0.632955	0.00902683	0.00582099
	Leptotrichiaceae	16	0.0089307	0.0692129	0.16	-0.68	0.584664	-1.66608	0.00422507	0.00133135
	Porphyromonadaceae	20.5	0.0241832	0.149936	0.205	-0.59	0.504056	-2.22613	0.00162949	0.000348273
	Enterobacteriaceae	78	0.035463	0.183225	0.78	0.56	0.470252	0.183901	0.426269	0.484221
	Pseudomonadaceae	77	0.0432571	0.191567	0.77	0.54	0.451958	1.21722	0.00134502	0.00312716
Feces (family)	Bacteroidetes_unclassified	0	1.08251e-05	5.41254e-05	0	-1	0.98387	-1.55803	0.185798	0.0630996
	Proteobacteria_unclassified	0	1.08251e-05	5.41254e-05	0	-1	0.98387	-2.01431	0.0132253	0.0032737
	Helicobacteraceae	100	1.08251e-05	5.41254e-05	1	1	0.98387	2.42951	0.00253135	0.0136366
	Lactobacillaceae	100	1.08251e-05	5.41254e-05	1	1	0.98387	3.20595	0.00138292	0.012761
	Elusimicrobiaceae	0	1.08251e-05	5.41254e-05	0	-1	0.98387	-6.23667	0.0039598	5.25107e-05
	Betaproteobacteria_unclassified	0	1.08251e-05	5.41254e-05	0	-1	0.98387	-2.55092	0.00189171	0.000322814
	Bifidobacteriaceae	98	4.33004e-05	0.000162376	0.98	0.96	0.914356	1.95896	0.00181793	0.00706782
	Alphaproteobacteria_unclassified	2	4.33004e-05	0.000162376	0.02	-0.96	0.914356	-2.04458	0.00683469	0.00165669
	Bacteroidales_unclassified	3	7.57756e-05	0.000252585	0.03	-0.94	0.884898	-0.481121	0.0153915	0.0110268
	Deltaproteobacteria_unclassified	5	0.000205677	0.00061703	0.05	-0.9	0.830015	-2.99266	0.000813104	0.000102156
	Lachnospiraceae	93	0.000487129	0.00121782	0.93	0.86	0.779881	0.610386	0.121102	0.184882
	Ruminococcaceae	93	0.000487129	0.00121782	0.93	0.86	0.779881	0.526068	0.0852812	0.122805
	Clostridiaceae_1	8	0.000692806	0.00159878	0.08	-0.84	0.758566	-7.29211	0.00585193	3.73384e-05
	Enterobacteriaceae	90	0.00143974	0.00308515	0.9	0.8	0.712537	7.11657	1.62625e-05	0.00225678
	Desulfovibrionaceae	89	0.00208924	0.00417848	0.89	0.78	0.688093	1.18824	0.00021514	0.000490248
	Anaeroplasmataceae	12	0.00287947	0.00539901	0.12	-0.76	0.66642	-2.73618	0.0214107	0.00321335
	Bacteria_unclassified	85	0.00684146	0.0120732	0.85	0.7	0.604737	0.560489	0.106386	0.156895
	Rikenellaceae	16	0.0089307	0.0148845	0.16	-0.68	0.584664	-0.675221	0.0299641	0.0187646
	Spirochaetaceae	81	0.0185434	0.029279	0.81	0.62	0.526501	0.634178	0.00231019	0.00358553
	Porphyromonadaceae	23	0.0432571	0.0617958	0.23	-0.54	0.451958	-0.178924	0.239049	0.211167
	Prevotellaceae	77	0.0432571	0.0617958	0.77	0.54	0.451958	1.21098	0.0242911	0.0562328
Skin (family)	Streptococcaceae	9	0.00210007	0.0546017	0.1	-0.8	0.705615	-0.604791	0.0546292	0.0359223
	Enterobacteriaceae	74	0.0172119	0.223755	0.822222	0.644444	0.546503	0.189243	0.438781	0.500283
	Pasteurellaceae	18	0.0279287	0.242049	0.2	-0.6	0.504321	-0.408469	0.085364	0.0643152
	Lachnospiraceae	20	0.0416874	0.270968	0.222222	-0.555556	0.467234	-1.74724	0.00220662	0.000657287
Nose (family)	Streptococcaceae	8	0.000725281	0.0195826	0.08	-0.84	0.755755	-0.561302	0.058542	0.0396733
	Bifidobacteriaceae	16	0.00876832	0.0602822	0.16	-0.68	0.586064	-1.01499	0.00251135	0.0012427
	Enterobacteriaceae	84	0.0089307	0.0602822	0.84	0.68	0.584664	0.431007	0.384131	0.517875
	Pasteurellaceae	16	0.0089307	0.0602822	0.16	-0.68	0.584664	-0.605191	0.0929865	0.0611279
	Leuconostocaceae	17	0.0114962	0.0620797	0.17	-0.66	0.565108	-2.00968	0.00207984	0.000516482
	Erysipelotrichaceae	18	0.0146896	0.0661034	0.18	-0.64	0.545587	-1.31402	0.00242207	0.000974148
	Aerococcaceae	19	0.0185434	0.0715245	0.19	-0.62	0.526501	-1.3444	0.00332888	0.00131097
