# Supplementary material for: Microbial community structure and composition is associated with host species and sex in Sigmodon cotton rats
Source: Anim Microbiome. 2021 Apr 16;3:29. doi: 10.1186/s42523-021-00090-8 (PMC8051552; doi:10.1186/s42523-021-00090-8)
Supplement: Supplementary file 13 — Additional file 13: Supplemental File 3. LEfSe analysis of 16S rRNA gene sequencing data between S. fulviventer and S. hispidus across all body sites at the genus level. [file 42523_2021_90_MOESM13_ESM.xlsx]

## Sheet: skin_genera
feature	logHighestClass	HighestClass	LDAeffectSize	p-value(Wilcoxon)
Enterobacteriaceae_unclassified	5.71709	Sigmodon_hispidus	4.53714	0.00768579
Acinetobacter	2.78953			-
Facklamia	2.69459			-
Lachnospiraceae_unclassified	3.15159	Sigmodon_fulviventer	3.30948	0.0247943
Neisseriaceae_unclassified	4.25196			-
Staphylococcus	3.89964			-
Bifidobacterium	3.36781			-
Sphingobacterium	3.89708			-
Bacteria_unclassified	3.36262			-
Clostridiales_unclassified	3.0274			-
Leuconostoc	3.23493			-
other	3.98063			-
Staphylococcaceae_unclassified	2.66101			-
Turicibacter	3.30432			-
Pseudomonas	3.37581			-
Flavobacteriaceae_unclassified	3.92566			-
Massilia	3.10402			-
Escherichia_Shigella	3.23453			-
Corynebacteriaceae_unclassified	5.24421			-
Comamonadaceae_unclassified	3.16318			-
Leptotrichiaceae_unclassified	3.50316			-
Corynebacterium	4.306			-
Streptococcus	4.71995	Sigmodon_fulviventer	3.95573	0.00768579
Aerococcus	3.61714			-
Porphyromonadaceae_unclassified	3.22526			-
Actinomycetales_unclassified	4.35395			-
Lactobacillus	3.08442			-
Lactococcus	2.81524	Sigmodon_fulviventer	3.49448	0.045616
Actinobacillus	4.35951	Sigmodon_fulviventer	3.72983	0.0128512
Pasteurellaceae_unclassified	4.78844			-
Mycoplasma	5.0629	Sigmodon_fulviventer	4.1015	0.0329694
Lactobacillales_unclassified	4.08787			-

## Sheet: nose_genera
feature	logHighestClass	HighestClass	LDAeffectSize	p-value(Wilcoxon)
Enterobacteriaceae_unclassified	5.73039	Sigmodon_hispidus	4.90311	0.0268855
Acinetobacter	3.02294			-
Facklamia	2.91799	Sigmodon_fulviventer	3.34321	0.0286694
Lachnospiraceae_unclassified	2.9881	Sigmodon_fulviventer	3.36859	0.0167125
Neisseriaceae_unclassified	4.32408			-
Sphingomonas	2.919			-
Staphylococcus	3.82244			-
Bifidobacterium	3.37201	Sigmodon_fulviventer	3.25866	0.034264
Sphingobacterium	3.86123			-
Bacteria_unclassified	2.94197			-
Leuconostoc	2.99228			-
Bacteroidetes_unclassified	2.9318			-
Turicibacter	3.31568	Sigmodon_fulviventer	3.49766	0.0161448
Pseudomonas	3.24781			-
Flavobacteriaceae_unclassified	3.88606			-
Massilia	2.98319			-
Cellulosilyticum	2.50443			-
Escherichia_Shigella	2.94506			-
Corynebacteriaceae_unclassified	5.08003			-
Leptotrichiaceae_unclassified	3.72831			-
Clostridium_sensu_stricto	3.09262			-
Corynebacterium	4.19764			-
Streptococcus	4.75888	Sigmodon_fulviventer	4.02323	0.00389242
Aerococcus	3.39685			-
Porphyromonadaceae_unclassified	3.09961			-
Actinomycetales_unclassified	4.53376			-
Lactobacillus	3.06913			-
Weissella	2.99028			-
Actinobacillus	4.50738	Sigmodon_fulviventer	3.9695	0.0028546
Pasteurellaceae_unclassified	4.71734			-
Mycoplasma	5.32292			-
Lactobacillales_unclassified	3.96735			-
Betaproteobacteria_unclassified	2.54468			-
Ruminococcaceae_unclassified	2.6237			-
other	3.90359			-

## Sheet: ear_genera
feature	logHighestClass	HighestClass	LDAeffectSize	p-value(Wilcoxon)
Enterobacteriaceae_unclassified	5.70166	Sigmodon_hispidus	4.53215	0.033763
Acinetobacter	3.13547			-
Lachnospiraceae_unclassified	2.91883	Sigmodon_fulviventer	3.05026	0.0101431
Neisseriaceae_unclassified	4.22718			-
Barnesiella	2.85506	Sigmodon_fulviventer	3.04856	0.0475848
Staphylococcus	3.9336			-
Bifidobacterium	3.22893			-
Sphingobacterium	3.93791	Sigmodon_fulviventer	3.29884	0.00145086
Bacillus	2.66384			-
Bacteria_unclassified	3.11398			-
Leuconostoc	3.07258			-
Bacteroidetes_unclassified	2.6281			-
Staphylococcaceae_unclassified	2.63387			-
Turicibacter	3.2612			-
Pseudomonas	3.49379	Sigmodon_hispidus	3.05128	0.033763
Flavobacteriaceae_unclassified	3.86845			-
Massilia	2.65883			-
Cellulosilyticum	2.55637			-
Escherichia_Shigella	3.22629			-
Corynebacteriaceae_unclassified	5.26725			-
Comamonadaceae_unclassified	2.78339			-
Sphingopyxis	2.81044			-
Leptotrichiaceae_unclassified	3.64783	Sigmodon_fulviventer	3.23871	0.0143059
Weissella	2.66107			-
Arthrobacter	2.67594			-
Corynebacterium	4.32439			-
Streptococcus	4.72763	Sigmodon_fulviventer	3.90752	0.00426672
Aerococcus	3.52638			-
Porphyromonadaceae_unclassified	3.02077	Sigmodon_fulviventer	3.09374	0.00886063
Helicobacter	2.42037			-
Rothia	2.81184			-
Allobaculum	2.72678			-
Actinomycetales_unclassified	4.39573	Sigmodon_fulviventer	3.58243	0.00328861
Lactobacillus	3.30891			-
Lactococcus	2.75115			-
Actinobacillus	4.46598	Sigmodon_fulviventer	3.83038	0.00145086
Pasteurellaceae_unclassified	4.78441			-
Mycoplasma	5.14318			-
Lactobacillales_unclassified	4.05077			-
Ruminococcaceae_unclassified	2.65564			-
other	3.91523	Sigmodon_fulviventer	3.1915	0.00550173

## Sheet: feces_genera
feature	logHighestClass	HighestClass	LDAeffectSize	p-value(Wilcoxon)
Desulfovibrionaceae_unclassified	2.29354			-
Hespellia	3.575	Sigmodon_fulviventer	3.38431	0.00333565
Johnsonella	2.93769			-
Firmicutes_unclassified	4.30161			-
Lachnospiraceae_unclassified	5.22318	Sigmodon_hispidus	4.49655	0.00149887
Clostridium_sensu_stricto	3.76667	Sigmodon_fulviventer	3.5603	0.00143804
Desulfovibrionales_unclassified	2.85744			-
Barnesiella	4.75778	Sigmodon_fulviventer	4.04976	0.00149887
Ruminococcus	4.45451	Sigmodon_hispidus	3.96331	0.0031971
Clostridium_IV	3.87225	Sigmodon_fulviventer	3.37374	0.0191099
Candidatus_Saccharibacteria_unclassified	3.42305	Sigmodon_hispidus	3.02371	0.0493662
Treponema	3.55403	Sigmodon_hispidus	3.13821	0.0191099
Bifidobacterium	3.84929	Sigmodon_hispidus	3.50579	0.000285118
Bacteria_unclassified	5.19779	Sigmodon_hispidus	4.42304	0.00815097
Clostridiales_unclassified	4.68907			-
Proteobacteria_unclassified	4.12142	Sigmodon_fulviventer	3.72515	0.000157052
Odoribacter	4.71448			-
Anaerostipes	3.42126	Sigmodon_hispidus	3.27894	0.0124782
Alphaproteobacteria_unclassified	3.83472	Sigmodon_fulviventer	3.46894	0.000285118
Bacteroidetes_unclassified	5.27162	Sigmodon_fulviventer	4.7951	0.000157052
Turicibacter	4.18826			-
Clostridium_XlVb	2.77397	Sigmodon_hispidus	3.79451	0.000157052
Bacteroides	3.48051			-
Clostridium_XlVa	4.10978	Sigmodon_hispidus	3.5671	0.000212183
Oscillibacter	3.96567	Sigmodon_hispidus	3.44619	0.00149887
Cellulosilyticum	3.54752	Sigmodon_fulviventer	3.29076	0.000865034
Escherichia_Shigella	3.35208	Sigmodon_hispidus	3.25302	0.00147674
Verrucomicrobiaceae_unclassified	4.05037	Sigmodon_fulviventer	3.72224	0.000157052
Sporobacter	2.02225			-
Butyricicoccus	2.91597	Sigmodon_hispidus	3.31302	0.000381058
Clostridia_unclassified	3.87931			-
Dorea	2.54418			-
Elusimicrobium	3.59768	Sigmodon_fulviventer	3.50192	0.000156158
Paraprevotella	4.52784	Sigmodon_hispidus	4.03402	0.04125
Porphyromonadaceae_unclassified	5.16666	Sigmodon_fulviventer	4.03402	0.00815097
Helicobacter	4.13472	Sigmodon_hispidus	3.79136	0.000157052
Roseburia	2.57925	Sigmodon_hispidus	3.55705	0.00249691
Allobaculum	4.20239			-
Prevotella	4.35243			-
Deltaproteobacteria_unclassified	2.91015	Sigmodon_fulviventer	3.44954	0.000669729
Parabacteroides	3.44909	Sigmodon_fulviventer	3.36991	0.000285118
Lactobacillus	4.10588	Sigmodon_hispidus	3.76019	0.000157052
Coriobacteriaceae_unclassified	2.61642			-
Erysipelotrichaceae_unclassified	2.40384			-
Olsenella	2.97472			-
Alistipes	4.47668	Sigmodon_fulviventer	3.6912	0.0101652
Bacteroidales_unclassified	4.1873	Sigmodon_fulviventer	3.39492	0.000381058
Akkermansia	4.17872	Sigmodon_hispidus	3.60533	0.04125
Papillibacter	2.26266	Sigmodon_fulviventer	3.92899	0.0329496
Anaeroplasma	4.33073	Sigmodon_fulviventer	3.98131	0.00407199
Ruminococcus2	2.92605	Sigmodon_hispidus	3.45495	0.00149887
Betaproteobacteria_unclassified	3.27685	Sigmodon_fulviventer	3.34114	0.000157052
Ruminococcaceae_unclassified	4.91037	Sigmodon_hispidus	4.04661	0.04125
other	2.85686			-
Acetitomaculum	2.40576	Sigmodon_fulviventer	3.67743	0.0340237
