# Supplementary material for: Microbial community structure and composition is associated with host species and sex in Sigmodon cotton rats
Source: Anim Microbiome. 2021 Apr 16;3:29. doi: 10.1186/s42523-021-00090-8 (PMC8051552; doi:10.1186/s42523-021-00090-8)
Supplement: Supplementary file 14 — Additional file 14: Supplemental File 4. DESeq2 analysis of 16S rRNA gene sequencing data between male and female cotton rats (both S. fulviventer and S. hispidus) across all body sites at the genus and family level. [file 42523_2021_90_MOESM14_ESM.xlsx]

## Sheet: significant
Species/ SampleType	Bacteria (genus level)	BaseMean	log2FoldChange (femaleVmale)	lfcSE	stat	pvalue	qvalue
Fulviventer Nose	Anaerostipes	27.5589	19.9678	3.62187	5.51311	3.52543e-08	2.22102e-06
	Kineococcus	17.6983	19.3508	3.62232	5.3421	9.18767e-08	2.30952e-06
	Comamonadaceae_unc	94.0212	7.82027	2.48489	3.14713	0.00164883	0.0173127
	Prevotellaceae_unc	87.0145	7.7107	2.27274	3.39269	0.000692088	0.00872031
	Ruminococcaceae_unc	828.485	5.31714	1.52756	3.4808	0.000499914	0.00787364
	Lachnospiraceae_unc	553.467	3.2284	1.11865	2.88599	0.00390183	0.0351165
	Staphylococcus	6130.22	-4.81502	0.906884	-5.30942	1.09977e-07	2.30952e-06
Fulviventer Ear	Rhizobium	4.74444	18.2859	3.62746	5.04097	4.63172e-07	2.50113e-05
	Allobaculum	47.8503	7.70038	2.03708	3.78012	0.000156754	0.00423236
Fulviventer Skin	Alistipes	74.4576	22.5367	3.17146	7.10609	1.1938e-12	8.11787e-11
	Hymenobacter	59.4137	22.219	3.62155	6.13522	8.50417e-10	2.89142e-08
	Ruminococcaceae_unc	401.669	5.3853	1.65258	3.25873	0.00111914	0.0190254
	Mucilaginibacter	50.5018	-10.2525	3.08187	-3.32671	0.000878788	0.0190254
Hispidus Feces	Erysipelotrichaceae_unc	142.661	2.67703	0.590053	4.53694	5.70773e-06	0.000319633
	Allobaculum	5401.55	1.77457	0.553312	3.20717	0.00134047	0.025022
	Clostridium_IV	1171.4	-3.57136	1.10273	-3.23867	0.00120089	0.025022
Hispidus Nose	Flavobacteriaceae_unc	2853.7	2.63452	0.646569	4.07461	4.60911e-05	0.000768185
	Betaproteobacteria_unc	63.1395	2.51034	0.894169	2.80745	0.00499354	0.0312096
	Neisseriaceae_unc	3774.23	2.246	0.583193	3.8512	0.000117539	0.00146924
	Mycoplasma	14945.3	1.95197	0.539324	3.61929	0.00029541	0.0029541
	Streptococcus	8346.63	1.46177	0.541361	2.70017	0.00693034	0.0385019
	Cellulosilyticum	72.3992	-3.54673	1.351	-2.62526	0.00865826	0.0432913
	Corynebacteriaceae_unc	1515.69	-4.87304	1.05299	-4.62782	3.69534e-06	9.23835e-05
	Alistipes	44.7804	-7.30002	2.33571	-3.1254	0.00177565	0.0126832
	Odoribacter	39.8246	-7.71481	2.37524	-3.24801	0.00116213	0.00968445
	Leuconostoc	34.683	-22.3686	2.61606	-8.5505	1.22559e-17	6.12797e-16
Hispidus Ear	Planococcaceae_unc	46.9648	24.4911	2.73512	8.9543	3.41892e-19	1.77784e-17
	Burkholderia	76.137	6.96817	1.85613	3.75415	0.000173932	0.00226112
	Ruminococcaceae_unc	36.8947	-8.11213	2.06478	-3.92881	8.53662e-05	0.00147968
	Clostridium_sensu_stricto	131.715	-8.28755	1.82279	-4.54663	5.45108e-06	0.000141728
Hispidius Skin	Lactococcus	73.1148	5.54159	1.76701	3.13614	0.00171189	0.0078258
	Turicibacter	180.005	-4.56813	1.44972	-3.15105	0.00162683	0.0078258
	Sphingobacterium	5341.2	-4.64559	1.21608	-3.82015	0.000133372	0.00106698
	Enterobacteriaceae_unc	10677.3	-5.12446	1.1296	-4.53655	5.7183e-06	9.14927e-05
	Flavobacteriaceae_unc	261.934	-5.64913	1.37089	-4.12077	3.77608e-05	0.000402781
	Bacteroidetes_unc	39.2437	-6.34728	1.95721	-3.24303	0.00118268	0.00756914
	Clostridium_IV	91.7005	-24.1973	3.10285	-7.79841	6.26902e-15	2.00609e-13

## Sheet: ful.feces_genus
	baseMean	log2FoldChange	lfcSE	stat	pvalue	qvalue
Lachnospiraceae_unclassified	40991.7	0.914945	0.425191	2.15184	0.0314096	0.365003
Barnesiella	4332.8	0.515325	0.241951	2.12987	0.0331821	0.365003
Bacteroides	2837.59	1.52805	0.711947	2.14629	0.0318496	0.365003
Anaeroplasma	874.349	-1.92304	0.892509	-2.15464	0.03119	0.365003
Parabacteroides	836.737	1.32789	0.578992	2.29345	0.021822	0.365003
Erysipelotrichaceae_unclassified	121.115	1.77581	0.8935	1.98748	0.0468692	0.429634
Porphyromonadaceae_unclassified	38643.4	0.552494	0.290274	1.90335	0.0569947	0.447816
Ruminococcaceae_unclassified	25145.8	0.863772	0.480325	1.79831	0.0721282	0.463113
Clostridium_XlVa	1337.3	0.833044	0.482419	1.72681	0.0842023	0.463113
Hespellia	478.641	3.246	1.84771	1.75677	0.0789567	0.463113
Clostridiales_unclassified	8398.94	-0.26647	0.159742	-1.66813	0.0952901	0.470342
Proteobacteria_unclassified	2456.46	0.322683	0.201164	1.60408	0.108696	0.470342
Anaerostipes	315.952	1.39954	0.878582	1.59295	0.111172	0.470342
Deltaproteobacteria_unclassified	41.1782	-1.95972	1.30115	-1.50614	0.13203	0.518691
Bifidobacterium	599.731	1.23258	0.872587	1.41256	0.157784	0.578542
Bacteroidetes_unclassified	27645.2	0.247592	0.204717	1.20944	0.226494	0.67166
Bacteroidales_unclassified	6372.59	0.523696	0.468285	1.11833	0.263427	0.67166
Akkermansia	3744.98	-0.74109	0.685496	-1.0811	0.279652	0.67166
Allobaculum	1496.16	0.536156	0.549488	0.975738	0.329194	0.67166
Betaproteobacteria_unclassified	824.978	0.661156	0.613299	1.07803	0.28102	0.67166
Clostridium_sensu_stricto	666.431	1.27515	1.28663	0.991077	0.321648	0.67166
Coriobacteriaceae_unclassified	62.702	-0.589029	0.573106	-1.02778	0.304051	0.67166
Clostridium_XlVb	51.0276	0.707594	0.586466	1.20654	0.22761	0.67166
Butyricicoccus	40.7101	-0.64347	0.651274	-0.988018	0.323144	0.67166
Rikenellaceae_unclassified	18.9941	-1.40069	1.17316	-1.19394	0.2325	0.67166
Bilophila	14.1971	1.13359	1.16305	0.97467	0.329724	0.67166
Oxalobacteraceae_unclassified	13.3248	0.633787	0.521852	1.2145	0.224559	0.67166
Asaccharobacter	19.1608	-0.316405	0.351775	-0.899452	0.368412	0.723667
Johnsonella	173.698	-0.373148	0.434736	-0.858333	0.390709	0.740999
Papillibacter	62.5046	-0.320245	0.384472	-0.832945	0.404876	0.742272
Alistipes	7161.83	0.199581	0.292929	0.681328	0.495664	0.80181
Odoribacter	4002.39	0.314157	0.452527	0.69423	0.487538	0.80181
Lactobacillus	799.513	-0.492629	0.720391	-0.683836	0.494079	0.80181
Sporobacter	22.5026	-0.257019	0.349961	-0.734424	0.46269	0.80181
Helicobacter	2768.43	0.230544	0.400557	0.57556	0.564913	0.817637
Firmicutes_unclassified	2286.56	-0.260584	0.437876	-0.59511	0.55177	0.817637
Acetitomaculum	15.8379	-1.13697	1.95215	-0.582417	0.560286	0.817637
other	50.6079	0.198479	0.318429	0.623305	0.533084	0.817637
Ruminococcus	2650.62	0.17307	0.379363	0.456213	0.648237	0.840553
Prevotella	2234.59	0.283054	0.652307	0.433927	0.664341	0.840553
Cellulosilyticum	680.817	-0.715334	1.61191	-0.44378	0.657202	0.840553
Olsenella	198.691	-0.50729	0.96629	-0.524987	0.599592	0.840553
Dorea	74.7534	-0.207817	0.418467	-0.496615	0.61946	0.840553
Ruminococcus2	30.1209	0.256753	0.607269	0.422798	0.672442	0.840553
Turicibacter	2223.15	-0.144907	0.394478	-0.367338	0.713367	0.852939
Candidatus_Saccharibacteria_unclassified	552.291	-0.15281	0.39541	-0.386461	0.699155	0.852939
Desulfovibrionales_unclassified	182.157	0.104119	0.313163	0.332474	0.739532	0.865409
Elusimicrobium	1596.37	0.196438	0.63743	0.308172	0.757951	0.868486
Bacteria_unclassified	16025.3	-0.0549131	0.283492	-0.193702	0.846409	0.893268
Alphaproteobacteria_unclassified	2351.15	0.0976147	0.391462	0.24936	0.803083	0.893268
Clostridia_unclassified	682.55	0.0803516	0.458172	0.175374	0.860786	0.893268
Desulfovibrionaceae_unclassified	75.6685	0.0865887	0.388864	0.222671	0.823792	0.893268
Roseburia	17.1135	0.158685	0.860044	0.184508	0.853615	0.893268
Treponema	604.472	0.0980999	0.756154	0.129735	0.896776	0.913383
Oscillibacter	1122.88	-0.0369969	0.405578	-0.0912202	0.927318	0.927318
Clostridium_IV	123.571	-0.997484	0.485318	-2.05532	NA	NA
Burkholderia	7.2664	-3.51901	1.70934	-2.05869	NA	NA

## Sheet: ful.nose_genus
	baseMean	log2FoldChange	lfcSE	stat	pvalue	qvalue
Anaerostipes	27.5589	19.9678	3.62187	5.51311	3.52543e-08	2.22102e-06
Kineococcus	17.6983	19.3508	3.62232	5.3421	9.18767e-08	2.30952e-06
Staphylococcus	6130.22	-4.81502	0.906884	-5.30942	1.09977e-07	2.30952e-06
Ruminococcaceae_unclassified	828.485	5.31714	1.52756	3.4808	0.000499914	0.00787364
Prevotellaceae_unclassified	87.0145	7.7107	2.27274	3.39269	0.000692088	0.00872031
Comamonadaceae_unclassified	94.0212	7.82027	2.48489	3.14713	0.00164883	0.0173127
Lachnospiraceae_unclassified	553.467	3.2284	1.11865	2.88599	0.00390183	0.0351165
Clostridium_sensu_stricto	121.448	5.03055	2.05998	2.44204	0.0146047	0.115012
other	292.742	-2.35517	0.989088	-2.38115	0.0172585	0.120809
Actinomycetales_unclassified	9033.5	-1.77643	0.759085	-2.34023	0.0192719	0.121413
Turicibacter	477.942	-2.8091	1.35542	-2.07249	0.0382196	0.218894
Veillonella	30.532	6.19992	3.15592	1.96454	0.0494678	0.242163
Streptococcus	12604.9	-1.37924	0.703618	-1.96022	0.0499702	0.242163
Barnesiella	36.6358	4.97734	2.59388	1.91888	0.0549999	0.2475
Lactococcus	82.5441	2.69538	1.55701	1.73113	0.083428	0.338183
Bacteria_unclassified	474.825	2.15777	1.25676	1.71693	0.0859922	0.338183
Bacteroidales_unclassified	113.296	-3.22221	1.90797	-1.68881	0.0912556	0.338183
Firmicutes_unclassified	44.5452	3.32689	2.06634	1.61004	0.107389	0.37586
Corynebacterium	717.438	-1.95707	1.27804	-1.53131	0.125692	0.404868
Bifidobacterium	10.3215	4.64252	3.0994	1.49788	0.134165	0.404868
Nocardiopsis	1.14252	-5.25458	3.56476	-1.47403	0.140473	0.404868
Candidatus_Saccharibacteria_unclassified	10.6858	4.69185	3.1903	1.47066	0.141383	0.404868
Escherichia_Shigella	26.3099	3.49261	2.50392	1.39486	0.163059	0.42648
Sphingomonas	13.7551	3.81384	2.74783	1.38794	0.165154	0.42648
Aerococcus	128.703	2.98262	2.16972	1.37466	0.169238	0.42648
Planococcaceae_unclassified	25.6278	4.01536	3.15783	1.27156	0.203531	0.493171
Prevotella	49.555	3.20939	2.56939	1.24909	0.211634	0.493812
Clostridia_unclassified	3.70142	3.17405	3.15397	1.00637	0.314239	0.662546
Gemella	0.645757	-3.40792	3.43259	-0.992812	0.320802	0.662546
Mycoplasma	12779.9	-0.671625	0.679351	-0.988629	0.322845	0.662546
Geobacillus	5.92895	2.98464	3.03882	0.982172	0.326015	0.662546
Alphaproteobacteria_unclassified	4.2553	3.37198	3.6262	0.929893	0.352426	0.683725
Porphyromonadaceae_unclassified	511.756	-0.993061	1.08069	-0.918912	0.358142	0.683725
Desulfovibrionaceae_unclassified	3.92692	3.24995	3.62665	0.896131	0.370183	0.685927
Aurantimonas	3.74177	3.17182	3.62696	0.874512	0.381839	0.687311
Helicobacter	157.172	1.40847	1.81518	0.775941	0.437784	0.741637
Clostridium_XI	2.68218	2.70212	3.62918	0.744553	0.456542	0.741637
Bacteroidetes_unclassified	184.531	1.1908	1.61213	0.738652	0.460118	0.741637
Clostridiales_unclassified	113.722	1.49679	2.0476	0.730998	0.46478	0.741637
Sharpea	76.021	-2.08906	2.89726	-0.721047	0.470881	0.741637
Lactobacillus	412.266	-0.950376	1.39283	-0.682332	0.495029	0.760654
Betaproteobacteria_unclassified	39.5406	0.952542	1.52851	0.623182	0.533165	0.799747
Proteobacteria_unclassified	1.4402	1.82952	3.10003	0.590163	0.555081	0.813259
Pseudomonas	55.2689	-1.42068	2.70235	-0.52572	0.599083	0.844167
Burkholderia	7.24444	1.80009	3.46088	0.520125	0.602977	0.844167
Actinobacillus	16.2907	-1.10743	2.26755	-0.488384	0.625278	0.856359
Leuconostoc	11.2343	-1.29731	2.86534	-0.45276	0.650721	0.859818
Patulibacter	0.289009	-1.64144	3.67468	-0.446689	0.655099	0.859818
Flavobacteriaceae_unclassified	265.437	0.705121	1.70531	0.413486	0.679251	0.873322
Oscillibacter	6.69652	1.3727	3.52792	0.389096	0.697205	0.873854
Microbacteriaceae_unclassified	36.6895	0.968851	2.58125	0.375342	0.707406	0.873854
Ruminococcus	0.84483	1.12687	3.64175	0.30943	0.756994	0.895556
Bacillales_unclassified	5.14944	0.799287	2.74414	0.29127	0.770845	0.895556
Pasteurellaceae_unclassified	8047.42	0.168903	0.59074	0.285918	0.774941	0.895556
Gallibacterium	177.44	0.530727	1.9237	0.275888	0.782634	0.895556
Leptotrichiaceae_unclassified	135.966	-0.534258	2.06706	-0.258463	0.79605	0.895556
Micrococcus	1.05221	0.458037	3.44626	0.132908	0.894266	0.96823
Neisseriaceae_unclassified	1575.68	-0.0942309	0.937434	-0.10052	0.919932	0.96823
Carnobacteriaceae_unclassified	28.8258	0.222125	2.27912	0.0974612	0.92236	0.96823
Cellulosilyticum	7.35473	-0.289362	3.1756	-0.0911204	0.927397	0.96823
Allobaculum	204.563	0.137815	1.75736	0.0784219	0.937492	0.96823
Corynebacteriaceae_unclassified	122.726	0.0625864	1.87188	0.0334351	0.973328	0.988654
Fructobacillus	26.9067	0.0407071	2.86252	0.0142207	0.988654	0.988654
Aeromonas	0	0	0	0	1	NA
Enhydrobacter	0	0	0	0	1	NA
Arthrobacter	0	0	0	0	1	NA
Facklamia	0	0	0	0	1	NA
Roseomonas	0	0	0	0	1	NA
Sphingomonadales_unclassified	0	0	0	0	1	NA
Enterobacteriaceae_unclassified	6976.99	-0.999852	1.30573	-0.765739	NA	NA
Sphingobacterium	190.808	-0.390866	1.58701	-0.246291	NA	NA
Weissella	139.848	-1.29074	2.07287	-0.622683	NA	NA
Chryseobacterium	45.9629	-3.88806	3.4297	-1.13364	NA	NA
Peptostreptococcus	35.082	-2.27448	3.15279	-0.721416	NA	NA
Oxalobacteraceae_unclassified	86.7059	-5.60759	2.6932	-2.08213	NA	NA
Bacteroides	12.3361	-1.49716	3.44591	-0.434474	NA	NA
Nesterenkonia	21.733	-3.53383	3.43512	-1.02874	NA	NA
Enterococcus	31.5628	-25.9631	3.48765	-7.44431	NA	NA
Akkermansia	14.7307	-3.44887	3.04594	-1.13229	NA	NA
Alistipes	10.7896	-2.69895	3.35949	-0.80338	NA	NA
Propionibacterium	17.7638	-5.78602	3.10281	-1.86477	NA	NA
Methylobacterium	10.6514	-5.86197	3.39367	-1.72733	NA	NA
Olsenella	16.0861	-5.79891	3.35803	-1.72688	NA	NA

## Sheet: ful.ear_genus
	baseMean	log2FoldChange	lfcSE	stat	pvalue	qvalue
Rhizobium	4.74444	18.2859	3.62746	5.04097	4.63172e-07	2.50113e-05
Allobaculum	47.8503	7.70038	2.03708	3.78012	0.000156754	0.00423236
Actinomycetales_unclassified	539.789	2.81248	0.987896	2.84693	0.00441425	0.0794565
Barnesiella	32.6295	7.14583	2.82867	2.52622	0.0115299	0.155653
Lactococcus	16.5993	6.16284	2.5366	2.42957	0.0151167	0.16326
Sphingomonas	15.8912	6.10828	2.82805	2.15989	0.0307815	0.277034
Pasteurellaceae_unclassified	849.948	-2.00129	0.989619	-2.02229	0.0431469	0.332847
Corynebacterium	233.055	-2.65993	1.448	-1.83697	0.0662144	0.41246
Lactobacillus	51.5972	3.09162	1.78004	1.73683	0.082418	0.41246
Acinetobacter	13.191	5.84001	3.50869	1.66444	0.0960246	0.41246
Bifidobacterium	18.1396	6.29479	3.46713	1.81556	0.0694377	0.41246
Prevotella	10.5911	5.49924	3.24554	1.6944	0.0901896	0.41246
Ralstonia	14.4666	5.97205	3.62321	1.64828	0.0992958	0.41246
Turicibacter	273.644	1.49649	0.995114	1.50384	0.132623	0.511546
Corynebacteriaceae_unclassified	8565.49	-1.88455	1.39146	-1.35437	0.175617	0.584504
Sphingobacterium	1065.85	-1.8218	1.41043	-1.29166	0.196475	0.584504
Bacteria_unclassified	220.443	1.52424	1.20437	1.26559	0.205659	0.584504
Aquabacterium	5.85882	4.68238	3.62627	1.29124	0.196621	0.584504
Clostridium_XI	6.21369	4.76119	3.626	1.31307	0.189159	0.584504
Porphyromonadaceae_unclassified	281.433	1.36705	1.14324	1.19577	0.231787	0.615915
Flavobacteriaceae_unclassified	76.1663	-2.24282	1.91795	-1.16938	0.242249	0.615915
Betaproteobacteria_unclassified	18.8917	2.37808	2.07132	1.1481	0.250928	0.615915
Streptococcus	7139.32	1.01055	0.933252	1.08283	0.278884	0.62749
Lachnospiraceae_unclassified	288.558	1.10736	1.0139	1.09217	0.274757	0.62749
Mycoplasma	855.782	-1.10476	1.14578	-0.964197	0.334947	0.695659
Veillonella	2.68748	3.53314	3.63244	0.972665	0.33072	0.695659
Enhydrobacter	2.274	3.31196	3.63426	0.911317	0.362129	0.724257
Oxalobacteraceae_unclassified	1.76561	2.99318	3.62764	0.825104	0.409313	0.789389
Staphylococcus	2346.61	1.09327	1.41694	0.771567	0.440371	0.820001
Escherichia_Shigella	23.8626	-1.69342	2.27055	-0.74582	0.455776	0.820397
Brevundimonas	1.2497	2.54497	3.64105	0.698965	0.484574	0.844096
Burkholderia	43.8364	-1.60933	2.56296	-0.62792	0.530057	0.894471
Bacteroidetes_unclassified	103.976	-0.69227	1.17608	-0.588624	0.556114	0.910004
Methylobacterium	20.2979	1.76532	3.46033	0.510159	0.60994	0.968728
Clostridium_sensu_stricto	667.544	-0.334277	1.52372	-0.219382	0.826352	0.991731
Enterobacteriaceae_unclassified	544.199	0.0104015	1.00363	0.010364	0.991731	0.991731
Neisseriaceae_unclassified	313.058	-0.0375096	1.00456	-0.0373392	0.970215	0.991731
Ruminococcaceae_unclassified	50.6302	-0.591559	2.03713	-0.290388	0.771519	0.991731
Clostridiales_unclassified	84.9688	0.44987	2.17944	0.206416	0.836466	0.991731
Helicobacter	74.0519	0.170016	2.27707	0.0746644	0.940482	0.991731
Aerococcus	65.7225	-0.60192	2.35427	-0.255672	0.798204	0.991731
Pseudomonas	123.015	-0.33992	3.42625	-0.0992105	0.920971	0.991731
Bacteroidales_unclassified	35.2436	-0.242136	2.77086	-0.0873865	0.930364	0.991731
Chryseobacterium	0.320742	-1.06228	3.59493	-0.295494	0.767616	0.991731
Firmicutes_unclassified	13.082	1.04829	2.26557	0.462705	0.643576	0.991731
Clostridium_XlVa	0.130671	-0.296198	3.66817	-0.0807481	0.935642	0.991731
Varibaculum	0.403097	0.105448	3.6661	0.0287629	0.977054	0.991731
Odoribacter	0.470771	0.233803	3.62108	0.0645674	0.948518	0.991731
Geobacillus	5.45481	0.366716	2.79701	0.13111	0.895688	0.991731
Burkholderiales_unclassified	0.234902	0.56887	3.66427	0.155248	0.876626	0.991731
Proteobacteria_unclassified	0.159182	0.427549	3.66479	0.116664	0.907126	0.991731
Paracoccus	0.215792	0.50937	3.66449	0.139001	0.889449	0.991731
Pseudoxanthomonas	0.0983274	-0.296198	3.66817	-0.0807481	0.935642	0.991731
other	244.528	0.104889	1.07893	0.0972158	0.922555	0.991731
Cellulosilyticum	89.1928	-3.70741	2.26446	-1.63722	NA	NA
Prevotellaceae_unclassified	8.89055	-0.342137	2.89897	-0.11802	NA	NA
Weissella	72.8797	0.993203	2.57536	0.385656	NA	NA
Thermus	0	0	0	0	1	NA
Bacillaceae_2_unclassified	36.3237	-26.3133	3.45598	-7.61384	NA	NA
Leuconostoc	19.2294	-1.79737	3.02095	-0.594969	NA	NA
Comamonadaceae_unclassified	39.2807	-2.55421	3.08965	-0.826699	NA	NA
Nesterenkonia	0	0	0	0	1	NA
Sharpea	3.59751	-0.887549	3.43734	-0.258208	NA	NA
Bosea	0	0	0	0	1	NA
Riemerella	0	0	0	0	1	NA
Deinococcus	0	0	0	0	1	NA
Dorea	0	0	0	0	1	NA
Johnsonella	0	0	0	0	1	NA

## Sheet: ful.skin_genus
	baseMean	log2FoldChange	lfcSE	stat	pvalue	qvalue
Alistipes	74.4576	22.5367	3.17146	7.10609	1.1938e-12	8.11787e-11
Hymenobacter	59.4137	22.219	3.62155	6.13522	8.50417e-10	2.89142e-08
Ruminococcaceae_unclassified	401.669	5.3853	1.65258	3.25873	0.00111914	0.0190254
Mucilaginibacter	50.5018	-10.2525	3.08187	-3.32671	0.000878788	0.0190254
Actinomycetales_unclassified	1708	2.09471	0.755673	2.77198	0.00557164	0.0757743
Firmicutes_unclassified	51.092	4.04416	1.65352	2.44579	0.0144537	0.163808
Geobacillus	71.2384	-5.56433	2.3908	-2.32739	0.0199443	0.193744
Sphingomonadaceae_unclassified	23.7088	7.08408	3.13872	2.25699	0.0240084	0.204072
Facklamia	5.2824	-6.65556	3.30199	-2.01562	0.0438395	0.331232
Porphyromonadaceae_unclassified	458.9	2.28265	1.22885	1.85754	0.0632338	0.391592
Paenibacillus	14.4752	6.37132	3.43142	1.85676	0.0633458	0.391592
Lachnospiraceae_unclassified	368.475	1.88166	1.07505	1.75031	0.0800654	0.453704
Bifidobacterium	18.2444	4.64628	2.83615	1.63824	0.101373	0.530257
Tepidimonas	8.69674	5.6369	3.61629	1.55875	0.119055	0.539716
Paracoccus	20.0515	5.38301	3.4056	1.58063	0.113962	0.539716
Escherichia_Shigella	61.6121	2.62416	2.0005	1.31175	0.189604	0.678581
Oxalobacteraceae_unclassified	8.96919	3.58678	2.70977	1.32365	0.18562	0.678581
Leuconostoc	4.76405	4.76773	3.61899	1.31742	0.187699	0.678581
Ralstonia	4.69252	4.76476	3.61901	1.31659	0.187975	0.678581
Streptococcus	12289	0.780605	0.75743	1.0306	0.302729	0.764221
Mycoplasma	2587.53	0.813375	0.806899	1.00803	0.313442	0.764221
Bacteria_unclassified	826.714	1.33007	1.16745	1.1393	0.254578	0.764221
Sphingobacterium	794.596	1.51125	1.50306	1.00545	0.314679	0.764221
Clostridium_sensu_stricto	287.4	1.82333	1.6422	1.1103	0.266872	0.764221
Fructobacillus	170.813	-2.01525	1.95215	-1.03232	0.301921	0.764221
Stenotrophomonas	0.519596	-3.69877	3.5455	-1.04323	0.296842	0.764221
Jeotgalicoccus	28.4295	-4.05682	3.42671	-1.18388	0.236459	0.764221
Saccharopolyspora	2.5016	3.83905	3.62428	1.05926	0.289481	0.764221
Bacteroidales_unclassified	62.4155	1.85304	1.95758	0.946593	0.343846	0.794897
Dolosigranulum	0.397338	-3.32566	3.56351	-0.933252	0.35069	0.794897
Olsenella	1.51408	3.19284	3.62914	0.87978	0.378978	0.831308
Staphylococcus	508.449	0.836716	1.10707	0.755791	0.449775	0.955487
Helicobacter	80.0305	1.44706	1.99323	0.725987	0.467846	0.955487
Clostridiales_unclassified	69.3193	-1.57526	2.29143	-0.687457	0.491795	0.955487
Actinobacillus	18.8423	-1.38117	1.96372	-0.703343	0.481842	0.955487
Bacteroidetes_unclassified	245.557	0.872436	1.74382	0.500301	0.616863	0.974134
Carnobacteriaceae_unclassified	140.721	-1.00978	2.09815	-0.481274	0.630322	0.974134
Burkholderia	162.74	1.40983	2.25998	0.623824	0.532743	0.974134
Prevotella	27.0637	1.5096	2.80301	0.538563	0.590188	0.974134
Microbacteriaceae_unclassified	52.2727	-1.35533	2.70536	-0.500978	0.616386	0.974134
Sphingomonas	8.5025	-1.72574	2.87854	-0.59952	0.548826	0.974134
Brochothrix	0.621795	1.94379	3.64411	0.533407	0.593752	0.974134
Cellulosilyticum	18.3291	-1.23952	2.55206	-0.485695	0.627184	0.974134
Ruminococcus	0.636027	2.03771	3.6425	0.559426	0.575871	0.974134
Corynebacteriaceae_unclassified	8481.89	0.229291	2.28321	0.100425	0.920007	0.981262
Pasteurellaceae_unclassified	3912.31	-0.21748	0.849843	-0.255906	0.798023	0.981262
Enterobacteriaceae_unclassified	1795.93	0.235878	1.04266	0.226228	0.821024	0.981262
Neisseriaceae_unclassified	700.648	-0.0453035	0.861273	-0.0526006	0.95805	0.981262
Turicibacter	629.809	-0.294135	1.21918	-0.241256	0.809356	0.981262
Lactobacillus	579.855	-0.156656	1.07024	-0.146375	0.883626	0.981262
Corynebacterium	449.419	0.123724	1.35656	0.0912049	0.92733	0.981262
Prevotellaceae_unclassified	55.3972	0.767638	2.04228	0.375873	0.707011	0.981262
Lactococcus	177.181	-0.638303	1.90256	-0.335496	0.737251	0.981262
Flavobacteriaceae_unclassified	246.074	-0.0429974	1.67108	-0.0257303	0.979472	0.981262
Allobaculum	186.571	-0.0994348	1.71207	-0.0580786	0.953686	0.981262
Weissella	102.541	-0.552473	2.29829	-0.240384	0.810033	0.981262
Leptotrichiaceae_unclassified	116.774	-0.347628	2.41898	-0.143709	0.88573	0.981262
Aerococcus	55.8867	-0.926076	2.33334	-0.396889	0.691449	0.981262
Erysipelotrichaceae_unclassified	42.971	-0.802468	2.64794	-0.303053	0.761849	0.981262
Flavobacterium	12.1698	0.355163	3.04215	0.116747	0.90706	0.981262
Comamonadaceae_unclassified	27.1253	-0.0543276	2.3131	-0.0234869	0.981262	0.981262
Barnesiella	19.0554	-0.0866264	2.63917	-0.0328233	0.973815	0.981262
Clostridia_unclassified	1.32084	0.968941	3.58822	0.270034	0.787134	0.981262
Acinetobacter	2.69707	1.29185	3.54976	0.363925	0.715914	0.981262
Betaproteobacteria_unclassified	15.7625	0.432422	1.59957	0.270337	0.786901	0.981262
Sharpea	0.582951	0.554466	3.61522	0.15337	0.878106	0.981262
Bacteroides	0.291403	1.14041	3.65808	0.31175	0.75523	0.981262
other	219.529	-0.0905809	1.23993	-0.073053	0.941764	0.981262
Pseudomonas	112.627	-0.591853	1.65538	-0.357532	NA	NA
Rhizobium	93.4947	-7.35989	2.98636	-2.4645	NA	NA
Planococcaceae_unclassified	44.0341	-8.53543	3.37202	-2.53125	NA	NA
Clostridium_XI	9.13593	-8.88032	3.48816	-2.54584	NA	NA
Adhaeribacter	0	0	0	0	1	NA
Clostridium_IV	10.0309	-9.01126	3.48783	-2.58363	NA	NA
Brevundimonas	0	0	0	0	1	NA
Gallibacterium	30.0972	-3.27412	2.74048	-1.19473	NA	NA
Clostridium_XlVa	11.8085	-7.59717	3.48327	-2.18105	NA	NA
Cloacibacterium	0	0	0	0	1	NA
Gemmobacter	0	0	0	0	1	NA
Parasutterella	0	0	0	0	1	NA
Akkermansia	0	0	0	0	1	NA
Veillonella	6.84644	-23.4992	3.48939	-6.73446	NA	NA
Aeromicrobium	5.37935	-7.02575	3.48911	-2.01362	NA	NA
Candidatus_Saccharibacteria_unclassified	2.118	-2.97613	3.43817	-0.865614	NA	NA
Gemella	3.88169	-6.557	3.49155	-1.87796	NA	NA
Planctomycetaceae_unclassified	4.1196	-5.92839	3.48804	-1.69963	NA	NA
Xanthomonadaceae_unclassified	0	0	0	0	1	NA
Atopostipes	0	0	0	0	1	NA
Blastococcus	0	0	0	0	1	NA

## Sheet: his.feces_genus
	baseMean	log2FoldChange	lfcSE	stat	pvalue	qvalue
Erysipelotrichaceae_unclassified	142.661	2.67703	0.590053	4.53694	5.70773e-06	0.000319633
Allobaculum	5401.55	1.77457	0.553312	3.20717	0.00134047	0.025022
Clostridium_IV	1171.4	-3.57136	1.10273	-3.23867	0.00120089	0.025022
Desulfovibrionales_unclassified	240.515	-0.743446	0.296968	-2.50345	0.0122988	0.172183
Ruminococcus2	95.943	1.25541	0.533788	2.35189	0.0186785	0.174332
Clostridium_sensu_stricto	3.08526	-2.76811	1.14605	-2.41534	0.0157206	0.174332
Clostridia_unclassified	1131.36	0.955469	0.463571	2.0611	0.0392931	0.314344
Ruminococcus	3785.95	-1.31484	0.688148	-1.91069	0.0560439	0.385847
Roseburia	61.219	1.36144	0.74843	1.81907	0.0689012	0.385847
other	54.2384	-0.721995	0.388785	-1.85706	0.0633033	0.385847
Bacteroides	854.213	0.60988	0.35147	1.73523	0.0827004	0.42102
Olsenella	654.412	0.873774	0.522179	1.67332	0.0942636	0.439897
Anaeroplasma	550.169	-1.12321	0.690559	-1.62652	0.103839	0.447308
Lachnospiraceae_unclassified	31636.7	0.215242	0.137672	1.56345	0.117948	0.471792
Burkholderia	22.1715	-1.54228	1.07588	-1.43351	0.151712	0.566393
Prevotella	1258.01	-1.86005	1.34913	-1.3787	0.167986	0.58795
Lactobacillus	2541.27	-0.627817	0.469849	-1.33621	0.181481	0.59782
Anaerostipes	289.613	-1.06481	0.83089	-1.28153	0.200009	0.622251
Coriobacteriaceae_unclassified	115.635	-0.395115	0.33994	-1.16231	0.245109	0.722428
Proteobacteria_unclassified	1459.7	-0.315128	0.281948	-1.11768	0.263704	0.738372
Porphyromonadaceae_unclassified	36546.3	-0.202658	0.221661	-0.914267	0.360577	0.782745
Alistipes	5853.55	0.182075	0.181371	1.00388	0.315435	0.782745
Helicobacter	4047.67	0.250986	0.28806	0.871299	0.383591	0.782745
Firmicutes_unclassified	3212.74	0.271938	0.34008	0.799628	0.423926	0.782745
Candidatus_Saccharibacteria_unclassified	651.875	-0.255375	0.324712	-0.786467	0.431594	0.782745
Treponema	375.895	0.967812	1.01028	0.957964	0.338081	0.782745
Escherichia_Shigella	273.872	1.30024	1.45598	0.893037	0.371837	0.782745
Clostridium_XlVb	105.858	-0.412566	0.526536	-0.783549	0.433305	0.782745
Asaccharobacter	36.9299	0.369373	0.471104	0.784059	0.433006	0.782745
Oxalobacteraceae_unclassified	17.2138	-0.490521	0.614913	-0.797707	0.425041	0.782745
Acetitomaculum	15.7143	0.735433	0.911953	0.806437	0.419991	0.782745
Butyricicoccus	89.8756	-0.401001	0.550652	-0.728229	0.466473	0.791591
Hespellia	4.43929	-1.09161	1.46652	-0.744353	0.456663	0.791591
Alphaproteobacteria_unclassified	888.372	-0.608777	0.934962	-0.651125	0.514966	0.848179
Bacteroidetes_unclassified	16180.3	0.159393	0.25955	0.614113	0.539141	0.862625
Parabacteroides	258.283	0.399619	0.721986	0.5535	0.579921	0.9021
Bacteria_unclassified	28467.2	-0.0769958	0.177719	-0.433244	0.664837	0.916496
Ruminococcaceae_unclassified	13127.4	-0.0470701	0.160006	-0.294176	0.768623	0.916496
Bacteroidales_unclassified	11750.6	-0.146068	0.553783	-0.263763	0.791962	0.916496
Odoribacter	10322.7	-0.0749974	0.381825	-0.196418	0.844283	0.916496
Clostridiales_unclassified	7477.87	0.0542394	0.223859	0.242293	0.808553	0.916496
Barnesiella	5142.98	0.0348618	0.18016	0.193505	0.846564	0.916496
Clostridium_XlVa	2676.96	0.122261	0.58227	0.209974	0.833688	0.916496
Bifidobacterium	2300.71	-0.145258	0.518984	-0.27989	0.779562	0.916496
Oscillibacter	1485.99	-0.0663374	0.236893	-0.280031	0.779454	0.916496
Turicibacter	1099.81	-0.31323	0.960439	-0.326132	0.744324	0.916496
Betaproteobacteria_unclassified	469.468	0.170562	0.782828	0.21788	0.827523	0.916496
Desulfovibrionaceae_unclassified	113.611	-0.134212	0.473583	-0.283397	0.776872	0.916496
Dorea	86.4786	0.0939979	0.39635	0.237159	0.812534	0.916496
Bilophila	68.9053	0.107828	0.57416	0.187802	0.851032	0.916496
Papillibacter	38.3728	-0.44435	1.06649	-0.416646	0.676937	0.916496
Streptococcus	9.18174	0.0891097	0.373549	0.238549	0.811455	0.916496
Johnsonella	99.6521	-0.101479	0.72254	-0.140448	0.888306	0.921206
Sporobacter	26.4426	-0.0521825	0.356249	-0.146478	0.883544	0.921206
Akkermansia	2683.65	-0.080536	0.828017	-0.0972636	0.922517	0.935762
Cellulosilyticum	2471.66	0.0833199	1.03378	0.0805971	0.935762	0.935762
Elusimicrobium	52.1492	3.90696	1.04346	3.74424	NA	NA

## Sheet: his.nose_genus
	baseMean	log2FoldChange	lfcSE	stat	pvalue	qvalue
Leuconostoc	34.683	-22.3686	2.61606	-8.5505	1.22559e-17	6.12797e-16
Corynebacteriaceae_unclassified	1515.69	-4.87304	1.05299	-4.62782	3.69534e-06	9.23835e-05
Flavobacteriaceae_unclassified	2853.7	2.63452	0.646569	4.07461	4.60911e-05	0.000768185
Neisseriaceae_unclassified	3774.23	2.246	0.583193	3.8512	0.000117539	0.00146924
Mycoplasma	14945.3	1.95197	0.539324	3.61929	0.00029541	0.0029541
Odoribacter	39.8246	-7.71481	2.37524	-3.24801	0.00116213	0.00968445
Alistipes	44.7804	-7.30002	2.33571	-3.1254	0.00177565	0.0126832
Betaproteobacteria_unclassified	63.1395	2.51034	0.894169	2.80745	0.00499354	0.0312096
Streptococcus	8346.63	1.46177	0.541361	2.70017	0.00693034	0.0385019
Cellulosilyticum	72.3992	-3.54673	1.351	-2.62526	0.00865826	0.0432913
Enterobacteriaceae_unclassified	81290.4	1.25161	0.545559	2.29419	0.0217798	0.0984562
Candidatus_Saccharibacteria_unclassified	10.9506	-5.25233	2.32086	-2.2631	0.0236295	0.0984562
Leptotrichiaceae_unclassified	14.0316	-5.61603	2.54611	-2.20573	0.0274027	0.105395
Lactobacillus	72.9079	-2.07708	1.08893	-1.90745	0.056462	0.194498
Gallibacterium	15.4797	-5.10846	2.69851	-1.89306	0.0583495	0.194498
Staphylococcus	1771.4	1.38681	0.758564	1.8282	0.0675194	0.210998
Carnobacteriaceae_unclassified	313.306	2.35046	1.42865	1.64523	0.0999232	0.293892
Escherichia_Shigella	1464.39	2.47104	1.59335	1.55085	0.120938	0.33594
Barnesiella	80.4992	-2.45627	1.6155	-1.52044	0.1284	0.337895
Turicibacter	86.3528	-2.1461	1.48586	-1.44434	0.148642	0.359052
Bifidobacterium	71.4967	-1.91919	1.33583	-1.43671	0.150802	0.359052
Pasteurellaceae_unclassified	27753	0.952105	0.694164	1.37158	0.170193	0.386802
Corynebacterium	2999.92	0.926333	0.696228	1.3305	0.183353	0.398593
Helicobacter	148.702	1.55585	1.27892	1.21653	0.223783	0.450891
Lachnospiraceae_unclassified	102.221	-1.30068	1.0762	-1.20858	0.226823	0.450891
Weissella	63.8042	-1.51986	1.27833	-1.18894	0.234463	0.450891
Aerococcus	146.014	-1.41238	1.26999	-1.11212	0.266086	0.492753
Bacteria_unclassified	272.753	-0.960559	0.933579	-1.0289	0.303527	0.542013
Olsenella	9.48181	-1.8464	2.3855	-0.774007	0.438927	0.75677
Porphyromonadaceae_unclassified	262.802	-0.791376	1.16604	-0.678688	0.497335	0.808161
Prevotella	58.3545	-1.24693	1.85328	-0.672823	0.50106	0.808161
Bacteroidetes_unclassified	83.5064	-0.559291	1.22232	-0.457564	0.647266	0.931652
Pseudomonas	20.7012	-0.793025	1.78605	-0.44401	0.657035	0.931652
Clostridium_sensu_stricto	22.6198	-0.913276	2.07463	-0.440212	0.659784	0.931652
Oxalobacteraceae_unclassified	22.9966	-0.937102	2.20461	-0.425065	0.670789	0.931652
Firmicutes_unclassified	10.5559	-0.762344	1.62623	-0.468779	0.639228	0.931652
Sphingobacterium	14641.8	0.349428	1.0195	0.342745	0.731791	0.935693
Clostridiales_unclassified	54.9175	-0.451777	1.5927	-0.283655	0.776675	0.935693
Propionibacterium	24.6974	-0.803093	2.11873	-0.379044	0.704655	0.935693
Prevotellaceae_unclassified	14.2441	-0.741717	2.52642	-0.293584	0.769076	0.935693
Veillonella	14.6599	-0.801902	2.95326	-0.271531	0.785983	0.935693
other	165.613	-0.29677	0.803117	-0.369523	0.711738	0.935693
Actinomycetales_unclassified	1479.39	0.201363	0.900623	0.223582	0.823083	0.957073
Allobaculum	58.5169	0.181989	1.90432	0.0955662	0.923865	0.983922
Lactococcus	64.4883	0.142915	1.31064	0.109042	0.913169	0.983922
Brevundimonas	71.1214	-0.0905817	1.77932	-0.0509082	0.959399	0.983922
Ruminococcaceae_unclassified	45.282	0.0309834	1.53749	0.0201519	0.983922	0.983922
Bacteroidales_unclassified	58.5117	0.110263	1.63849	0.0672958	0.946346	0.983922
Geobacillus	25.2834	-0.0970792	2.61952	-0.0370599	0.970437	0.983922
Comamonadaceae_unclassified	10.0165	0.108992	2.5457	0.0428142	0.96585	0.983922
Gemella	70.2315	1.59755	1.92642	0.829287	NA	NA
Acinetobacter	18.2403	2.53376	2.04459	1.23925	NA	NA
Anaerococcus	0.871	-2.1943	2.75855	-0.795456	0.426348	NA
Micrococcus	9.10296	-1.77476	2.8971	-0.612597	0.540143	NA
Mycobacterium	0.328279	-1.0321	2.20507	-0.468058	0.639743	NA
Proteobacteria_unclassified	16.0912	6.8957	2.95844	2.33086	NA	NA
Ruminococcus	4.06507	2.53857	3.04678	0.833197	NA	NA
Micromonosporaceae_unclassified	18.2858	23.5382	3.08893	7.62016	NA	NA
Peptostreptococcus	3.24374	-4.08567	3.15266	-1.29594	0.194995	NA
Actinobacillus	5.87028	-4.34893	2.48884	-1.74737	0.0805729	NA
Acetobacteraceae_unclassified	0.504317	-1.52658	2.52467	-0.604665	0.545402	NA
Turicella	0	0	0	0	1	NA
Clostridia_unclassified	3.90685	-1.94436	2.3363	-0.83224	0.405274	NA
Rothia	12.1897	6.22491	2.96967	2.09616	NA	NA
Hymenobacter	0	0	0	0	1	NA
Clostridium_IV	6.29157	-4.43843	2.53711	-1.7494	0.0802211	NA
Fructobacillus	6.83085	-5.16986	2.75058	-1.87955	0.0601691	NA
Bacillales_unclassified	3.29834	-2.406	2.0409	-1.17889	0.238442	NA
Finegoldia	0.493858	-1.42936	2.52939	-0.565101	0.572005	NA
Gp6_unclassified	0	0	0	0	1	NA

## Sheet: his.ear_genus
	baseMean	log2FoldChange	lfcSE	stat	pvalue	qvalue
Planococcaceae_unclassified	46.9648	24.4911	2.73512	8.9543	3.41892e-19	1.77784e-17
Clostridium_sensu_stricto	131.715	-8.28755	1.82279	-4.54663	5.45108e-06	0.000141728
Ruminococcaceae_unclassified	36.8947	-8.11213	2.06478	-3.92881	8.53662e-05	0.00147968
Burkholderia	76.137	6.96817	1.85613	3.75415	0.000173932	0.00226112
Escherichia_Shigella	269.537	4.51569	1.81804	2.48382	0.0129982	0.135181
Mycoplasma	2929.05	-1.70976	0.716886	-2.38498	0.0170802	0.148028
Enterobacteriaceae_unclassified	10848.2	-2.13913	1.00775	-2.12267	0.0337817	0.190992
Cellulosilyticum	242.454	-4.19745	1.92949	-2.17542	0.0295985	0.190992
Flavobacterium	9.96044	-6.20627	2.91938	-2.12588	0.0335131	0.190992
Gallibacterium	12.8144	-5.85501	2.84033	-2.06139	0.0392663	0.190992
Clostridium_XI	8.21814	-5.92709	2.89181	-2.04961	0.0404022	0.190992
Actinomyces	4.83509	-5.17085	2.64978	-1.95143	0.0510062	0.221027
Turicibacter	180.541	-3.27194	1.75361	-1.86583	0.0620647	0.248259
Sphingobacterium	5543.16	-2.23851	1.24354	-1.80011	0.0718432	0.266846
Tepidimonas	28.4976	4.02884	2.57719	1.56327	0.117989	0.409028
Staphylococcus	258.948	-1.78835	1.24276	-1.43902	0.150145	0.48797
other	124.634	1.46711	1.04689	1.40139	0.161096	0.492764
Flavobacteriaceae_unclassified	1286.68	-1.16479	0.898334	-1.29661	0.194765	0.537117
Lactobacillus	81.4006	2.15162	1.74251	1.23478	0.216912	0.537117
Sphingomonadaceae_unclassified	9.88417	-2.50007	1.9539	-1.27953	0.200712	0.537117
Lachnospiraceae_unclassified	42.1843	-2.18554	1.75168	-1.24768	0.212147	0.537117
Bacteria_unclassified	199.339	1.46938	1.24201	1.18307	0.236783	0.559668
Clostridiales_unclassified	1.13528	-3.07329	2.76648	-1.1109	0.26661	0.602771
Facklamia	16.9135	2.9298	3.02514	0.968485	0.332802	0.721072
Allobaculum	43.1508	1.60837	1.9169	0.839048	0.401442	0.835
Betaproteobacteria_unclassified	24.2102	0.935479	1.21687	0.768758	0.442037	0.884074
Neisseriaceae_unclassified	907.503	0.440047	0.630021	0.698465	0.484887	0.895282
Aerococcus	200.785	1.12519	1.59605	0.704987	0.480819	0.895282
Pseudomonas	120.06	1.00723	1.61849	0.622329	0.533726	0.895282
Prevotella	5.57813	1.58966	2.49365	0.637481	0.523812	0.895282
Pedobacter	0.462094	-2.07062	3.17746	-0.651659	0.514621	0.895282
Corynebacterium	463.265	0.536467	0.940453	0.570435	0.568383	0.923622
Corynebacteriaceae_unclassified	32297.7	0.125074	0.992132	0.126066	0.89968	0.966281
Streptococcus	4043.72	-0.296527	0.666772	-0.444721	0.656521	0.966281
Pasteurellaceae_unclassified	1995.52	-0.207862	0.786415	-0.264316	0.791537	0.966281
Actinomycetales_unclassified	603.929	0.367502	0.87346	0.420743	0.673943	0.966281
Chryseobacterium	154.857	0.82074	3.01182	0.272506	0.785233	0.966281
Acinetobacter	62.4828	0.596925	2.41674	0.246996	0.804911	0.966281
Weissella	25.7177	0.432291	2.67873	0.161379	0.871795	0.966281
Pelotomaculum	0.0945354	0.723802	3.19307	0.226679	0.820673	0.966281
Methylobacterium	45.1777	0.782416	2.84465	0.275048	0.783279	0.966281
Bacteroidetes_unclassified	28.8628	0.436321	1.87943	0.232156	0.816417	0.966281
Aquabacterium	16.0672	0.204323	2.8995	0.0704683	0.943821	0.966281
Carnobacteriaceae_unclassified	23.1224	-0.776146	2.47542	-0.313541	0.75387	0.966281
Comamonadaceae_unclassified	26.0661	0.138526	2.07676	0.0667031	0.946818	0.966281
Firmicutes_unclassified	18.2217	-0.123613	1.88442	-0.065597	0.947699	0.966281
Sphingomonas	6.33477	-1.26639	2.5539	-0.495866	0.619989	0.966281
Geobacillus	21.3464	0.533548	2.75675	0.193542	0.846534	0.966281
Leucobacter	0.0237075	-0.262804	3.19802	-0.0821772	0.934506	0.966281
Brevundimonas	0.140301	-0.390377	3.19735	-0.122094	0.902825	0.966281
Propionibacterium	2.6274	0.307439	2.07353	0.148269	0.882131	0.966281
Bacillales_unclassified	7.09732	0.0767115	2.95334	0.0259745	0.979278	0.979278
Helicobacter	89.4665	4.7652	1.99058	2.39387	NA	NA
Porphyromonadaceae_unclassified	184.042	2.17943	1.32767	1.64155	NA	NA
Segetibacter	0	0	0	0	1	NA
Caulobacter	24.2436	4.6905	2.83806	1.65272	NA	NA
Prevotellaceae_unclassified	25.9645	5.50983	2.26575	2.43178	NA	NA
Syntrophomonas	0	0	0	0	1	NA
Leuconostoc	6.60446	3.32264	2.77206	1.19862	NA	NA
Micrococcus	5.56495	5.9094	3.02194	1.9555	NA	NA
Barnesiella	17.2562	2.99272	2.31769	1.29125	NA	NA
Rhizobium	3.10084	3.57304	3.07527	1.16186	NA	NA
Kineococcus	10.7564	23.0278	3.08986	7.45268	NA	NA
Jeotgalicoccus	4.67919	21.8773	3.09388	7.07114	NA	NA
Acidobacteria_Gp4_unclassified	4.48569	21.8191	3.09418	7.05166	NA	NA
Dyadobacter	0	0	0	0	1	NA
Bacteroidales_unclassified	8.44219	-0.390442	2.3523	-0.165983	NA	NA
Alistipes	26.8122	6.80221	2.92925	2.32217	NA	NA
Altererythrobacter	3.23673	5.45196	3.0889	1.76502	NA	NA
Aerococcaceae_unclassified	2.83214	5.26112	3.09035	1.70244	NA	NA
Bacillus	4.1633	5.78605	3.08677	1.87446	NA	NA
Micromonosporaceae_unclassified	0	0	0	0	1	NA
Sutterella	4.91923	-0.325251	3.04457	-0.10683	NA	NA
Olsenella	5.08155	1.48318	3.01959	0.491185	NA	NA
Empedobacter	0	0	0	0	1	NA
Thermoactinomyces	0	0	0	0	1	NA
Peptostreptococcus	0	0	0	0	1	NA

## Sheet: his.skin_genus
	baseMean	log2FoldChange	lfcSE	stat	pvalue	qvalue
Clostridium_IV	91.7005	-24.1973	3.10285	-7.79841	6.26902e-15	2.00609e-13
Enterobacteriaceae_unclassified	10677.3	-5.12446	1.1296	-4.53655	5.7183e-06	9.14927e-05
Flavobacteriaceae_unclassified	261.934	-5.64913	1.37089	-4.12077	3.77608e-05	0.000402781
Sphingobacterium	5341.2	-4.64559	1.21608	-3.82015	0.000133372	0.00106698
Bacteroidetes_unclassified	39.2437	-6.34728	1.95721	-3.24303	0.00118268	0.00756914
Turicibacter	180.005	-4.56813	1.44972	-3.15105	0.00162683	0.0078258
Lactococcus	73.1148	5.54159	1.76701	3.13614	0.00171189	0.0078258
Burkholderia	164.548	3.69232	1.51902	2.43073	0.0150684	0.0602736
Clostridium_sensu_stricto	43.7588	-4.80319	2.01748	-2.38078	0.0172758	0.0614252
Escherichia_Shigella	24.9943	-3.95584	1.76419	-2.2423	0.0249421	0.0798148
Allobaculum	45.752	3.84	1.81173	2.11952	0.0340469	0.0990455
Lactobacillus	221.835	2.85114	1.41551	2.01422	0.043987	0.117299
Neisseriaceae_unclassified	590.11	-1.6771	0.892461	-1.87918	0.0602194	0.148232
Aerococcus	195.974	2.201	1.40514	1.56639	0.117257	0.246442
Comamonadaceae_unclassified	76.4486	2.86688	1.85992	1.54139	0.123221	0.246442
Sphingomonas	32.1578	3.75875	2.41411	1.55699	0.119473	0.246442
Corynebacterium	1063.32	-1.59463	1.22086	-1.30615	0.191502	0.360475
Actinomycetales_unclassified	419.607	1.16288	0.917286	1.26775	0.204889	0.364247
Pasteurellaceae_unclassified	3360.17	-0.891684	0.943595	-0.944987	0.344666	0.501332
Lachnospiraceae_unclassified	163.55	1.21369	1.25965	0.963512	0.33529	0.501332
Ruminococcaceae_unclassified	85.1526	1.77724	1.80987	0.98197	0.326115	0.501332
Prevotella	53.2273	-2.24763	2.35389	-0.954859	0.339649	0.501332
Corynebacteriaceae_unclassified	10470.6	-0.849413	1.00641	-0.844002	0.398668	0.531558
Mycoplasma	1740.53	-0.778596	0.894498	-0.870428	0.384066	0.531558
Staphylococcus	391.374	-0.677649	0.903346	-0.750155	0.453161	0.580047
Bacteria_unclassified	155.658	0.563311	0.966296	0.582959	0.559921	0.684964
Pseudomonas	45.7004	1.17735	2.11602	0.556398	0.577939	0.684964
Streptococcus	2395.3	-0.358023	0.82132	-0.435912	0.662901	0.731477
Porphyromonadaceae_unclassified	161.835	-0.66416	1.49511	-0.44422	0.656884	0.731477
Bacteroidales_unclassified	49.0076	-0.631518	1.78675	-0.353446	0.723754	0.772004
Helicobacter	122.883	-0.672345	2.1862	-0.30754	0.758432	0.782898
other	153.305	0.0289419	0.861034	0.0336129	0.973186	0.973186
Pedobacter	38.7572	24.0434	3.05315	7.87495	NA	NA
Mycobacterium	3.282	2.91277	3.02382	0.963273	NA	NA
Bifidobacterium	34.1936	8.16923	3.04991	2.67852	NA	NA
Alphaproteobacteria_unclassified	23.4264	5.40551	2.99553	1.80452	NA	NA
Weissella	100.193	2.52734	1.83595	1.37659	NA	NA
Enhydrobacter	29.4264	23.6601	3.05355	7.74839	NA	NA
Acinetobacter	80.6603	3.64389	1.67707	2.17277	NA	NA
Thermus	20.7186	23.1721	3.05426	7.58682	NA	NA
Oxalobacteraceae_unclassified	20.9036	4.16059	2.98198	1.39525	NA	NA
Peptostreptococcus	45.597	9.10907	3.00132	3.03502	NA	NA
Veillonella	17.0527	4.32434	2.98753	1.44746	0.147767	NA
Tepidimonas	32.1279	5.18415	2.88762	1.7953	NA	NA
Cellulosilyticum	17.1428	-0.709987	2.58009	-0.275179	NA	NA
Ruminococcus2	9.13278	22.0346	3.05726	7.2073	NA	NA
Firmicutes_unclassified	11.3119	1.85269	1.85582	0.998316	0.318126	NA
Actinomyces	3.76224	1.30079	2.44983	0.530972	NA	NA
Blastococcus	1.76948	4.93204	3.07879	1.60194	NA	NA
Sphingomonadaceae_unclassified	0.576761	-1.35185	3.08616	-0.438036	0.661361	NA
Leptotrichiaceae_unclassified	0.928151	-1.74762	3.10993	-0.561948	0.574151	NA
Clostridiales_unclassified	10.8574	0.777713	2.41799	0.321636	0.747729	NA
Facklamia	0.559246	-1.76956	2.94504	-0.600863	0.547931	NA
Gemella	25.803	8.84083	3.0538	2.89502	NA	NA
Gallibacterium	0.161147	0.031381	3.17575	0.00988143	0.992116	NA
Betaproteobacteria_unclassified	10.9634	-0.533899	1.35369	-0.394402	0.693284	NA
Xanthomonadaceae_unclassified	5.30779	5.99517	2.84937	2.10404	NA	NA
Brochothrix	4.39355	21.0231	2.95504	7.11431	NA	NA
Massilia	0	0	0	0	1	NA
Planococcaceae_unclassified	12.3187	-4.52279	2.65196	-1.70545	0.0881101	NA
Mucispirillum	0	0	0	0	1	NA
Oscillibacter	0	0	0	0	1	NA
Propionibacterium	0.737843	-2.25026	1.82893	-1.23037	0.218558	NA
Sharpea	0.307056	-0.975058	3.15888	-0.308672	0.757571	NA
