# Supplementary material for: Microbial community structure and composition is associated with host species and sex in Sigmodon cotton rats
Source: Anim Microbiome. 2021 Apr 16;3:29. doi: 10.1186/s42523-021-00090-8 (PMC8051552; doi:10.1186/s42523-021-00090-8)
Supplement: Supplementary file 15 — Additional file 15: Supplemental File 5. DESeq2 analysis of whole metagenomic sequencing data between S. fulviventer and S. hispidus across all body sites at the species level. [file 42523_2021_90_MOESM15_ESM.csv]

speciesName	log2FoldChange	lfcSE	pvalue	qvalue
Helicobacter_bilis	13.16917743	0.739267571	5.52E-71	8.88E-68
Helicobacter_cinaedi	8.124360849	0.481972107	9.40E-64	7.56E-61
Riemerella_anatipestifer	-10.86581239	0.684367939	9.12E-57	4.89E-54
Lactobacillus_amylolyticus	14.06079841	0.89822319	3.12E-55	1.25E-52
Lactobacillus_paragasseri	17.86430533	1.186763634	3.30E-51	1.06E-48
Weeksella_virosa	-9.985431785	0.670349934	3.51E-50	8.06E-48
Chryseobacterium_sp._3008163	-10.36229955	0.695205642	3.04E-50	8.06E-48
Gilvibacter_sp._SZ-19	-9.749119891	0.667687466	2.75E-48	5.54E-46
Chloroherpeton_thalassium	-9.432564601	0.668573659	3.37E-45	6.02E-43
Mycoplasma_agalactiae	27.66647508	1.994294821	9.26E-44	1.49E-41
Acidovorax_sp._RAC01	-27.58060587	2.000265627	2.99E-43	4.37E-41
Aquifex_aeolicus	-10.19413506	0.75416703	1.24E-41	1.66E-39
Lactobacillus_helveticus	13.81419403	1.143665763	1.37E-33	1.69E-31
Lactobacillus_acetotolerans	12.98196124	1.146440169	1.00E-29	1.15E-27
Corynebacterium_ureicelerivorans	-26.88457037	2.377847944	1.22E-29	1.31E-27
Gammaproteobacteria_bacterium_ESL0073	26.15743203	2.330420049	3.10E-29	3.11E-27
Mycolicibacterium_gilvum	-26.4983857	2.38468061	1.10E-28	1.04E-26
Sphingomonas_sp._JJ-A5	-25.88496188	2.370565553	9.32E-28	8.33E-26
Photobacterium_damselae	-25.95083447	2.392818016	2.10E-27	1.78E-25
Methanobrevibacter_smithii	-26.08093512	2.435438296	9.24E-27	7.44E-25
Mycobacterium_paragordonae	-25.85980817	2.416730719	1.01E-26	7.77E-25
Pectobacterium_polaris	-25.33513865	2.441735789	3.19E-25	2.34E-23
Arcticibacterium_luteifluviistationis	11.36306273	1.099769198	5.04E-25	3.52E-23
Methanobrevibacter_sp._YE315	-25.35002751	2.46581568	8.62E-25	5.78E-23
Paracoccus_denitrificans	24.68451998	2.419935245	1.97E-24	1.27E-22
Flavobacterium_sp._MEBiC07310	-24.66966173	2.423897193	2.49E-24	1.54E-22
Aerococcus_viridans	11.37480262	1.121908332	3.72E-24	2.21E-22
Planktothrix_agardhii	24.64411262	2.432480313	4.01E-24	2.31E-22
Sphingomonas_paucimobilis	-28.84226655	2.956628801	1.75E-22	9.73E-21
Staphylococcus_lutrae	23.54525904	2.414649645	1.83E-22	9.80E-21
Bifidobacterium_pseudocatenulatum	1.767592787	0.18793089	5.18E-21	2.69E-19
Helicobacter_saguini	9.988697406	1.063161453	5.71E-21	2.87E-19
Sporosarcina_sp._P37	12.96701466	1.411090723	3.95E-20	1.93E-18
Klebsiella_michiganensis	26.74561966	2.956668078	1.48E-19	6.98E-18
Sulfuricaulis_limicola	-9.611878445	1.062858309	1.52E-19	6.98E-18
Sterolibacteriaceae_bacterium_M52	-26.64386461	2.95668733	2.03E-19	9.09E-18
Mycobacterium_sp._DL90	25.57408253	2.843618132	2.39E-19	1.04E-17
Chromobacterium_violaceum	-25.72257681	2.895081306	6.40E-19	2.71E-17
Bifidobacterium_breve	1.994518106	0.225284096	8.49E-19	3.50E-17
Achromobacter_denitrificans	24.99767961	2.83044151	1.03E-18	4.15E-17
Tessaracoccus_flavescens	25.25052943	2.867677908	1.31E-18	5.13E-17
Gryllotalpicola_sp._2DFW10M-5	-25.49296082	2.896590628	1.36E-18	5.19E-17
Xylella_fastidiosa	-25.52935171	2.909914242	1.74E-18	6.50E-17
Sphingobium_yanoikuyae	-25.91512671	2.9567467	1.87E-18	6.85E-17
Nitrosomonas_europaea	25.11278358	2.888844784	3.53E-18	1.26E-16
Kytococcus_sedentarius	24.69324044	2.841612023	3.63E-18	1.27E-16
Pelagibaca_abyssi	24.97688014	2.876376863	3.84E-18	1.31E-16
Capnocytophaga_ochracea	-25.64299784	2.956760561	4.22E-18	1.41E-16
Francisella_philomiragia	-25.34900149	2.928326609	4.87E-18	1.60E-16
Exiguobacterium_sibiricum	24.93690195	2.899889573	8.02E-18	2.58E-16
Streptomyces_sp._WAC00288	24.89150248	2.899568304	9.12E-18	2.88E-16
Mycoplasma_canis	-25.35631548	2.956813163	9.86E-18	3.05E-16
Actinomyces_oris	24.83673645	2.898068378	1.03E-17	3.14E-16
Tessaracoccus_sp._Marseille-P5995	-25.31774911	2.956792228	1.10E-17	3.29E-16
Mycoplasma_anseris	24.90200613	2.911960627	1.21E-17	3.55E-16
Methylobacterium_aquaticum	-25.20132705	2.956838281	1.55E-17	4.46E-16
Pseudomonas_fragi	24.78282606	2.916177193	1.92E-17	5.33E-16
Massilia_sp._YMA4	-25.12262844	2.956851724	1.96E-17	5.33E-16
Mesorhizobium_sp._M4B.F.Ca.ET.058.02.1.1	25.12668973	2.956790144	1.93E-17	5.33E-16
Lactobacillus_apis	11.81633412	1.39698402	2.71E-17	7.27E-16
Mycolicibacterium_goodii	-24.93858201	2.956886127	3.34E-17	8.81E-16
Microbacterium_foliorum	24.88622364	2.956823288	3.88E-17	1.01E-15
Bacillus_halodurans	-24.85275197	2.956901871	4.28E-17	1.09E-15
Crenobacter_sp._K1W11S-77	-24.84070522	2.956904273	4.43E-17	1.11E-15
Micromonospora_rifamycinica	24.81425681	2.956834782	4.77E-17	1.18E-15
Francisella_tularensis	24.78773272	2.956838218	5.15E-17	1.26E-15
Serratia_odorifera	-24.61138211	2.956953845	8.56E-17	2.06E-15
Bacillus_pseudomycoides	-24.58759073	2.956965061	9.16E-17	2.17E-15
Streptomyces_davaonensis	24.4485639	2.94356808	9.92E-17	2.31E-15
Staphylococcus_pettenkoferi	-24.52046631	2.956983823	1.11E-16	2.52E-15
Cloacibacterium_normanense	-24.5225612	2.956971673	1.10E-16	2.52E-15
Actinomyces_sp._299	24.50761922	2.95687936	1.15E-16	2.57E-15
Mesoplasma_chauliocola	24.49655039	2.956721881	1.18E-16	2.60E-15
Aggregatibacter_aphrophilus	-24.48830851	2.956992989	1.22E-16	2.63E-15
Macrococcus_caseolyticus	-24.48494464	2.956994044	1.23E-16	2.63E-15
Polaribacter_sp._SA4-10	-24.46353123	2.956999448	1.31E-16	2.76E-15
Isoptericola_dokdonensis	24.45199901	2.956901163	1.35E-16	2.81E-15
Kozakia_baliensis	-24.43989965	2.957006759	1.40E-16	2.86E-15
Polaribacter_reichenbachii	-24.43812344	2.957007144	1.40E-16	2.86E-15
Candidatus_Sulcia_muelleri	-24.41766056	2.957012235	1.49E-16	2.95E-15
Bosea_sp._RAC05	-24.42002175	2.957010103	1.48E-16	2.95E-15
Weissella_koreensis	-24.35337793	2.956983131	1.78E-16	3.50E-15
Streptomyces_formicae	24.3404153	2.95692484	1.85E-16	3.56E-15
Plantactinospora_sp._KBS50	24.33785535	2.95692558	1.86E-16	3.56E-15
Lactobacillus_gallinarum	11.61016698	1.411630899	1.96E-16	3.71E-15
Hydrogenophaga_sp._RAC07	-24.25683912	2.956998785	2.34E-16	4.38E-15
Melaminivora_sp._SC2-7	24.22674168	2.956895878	2.54E-16	4.70E-15
Polaribacter_sp._SA4-12	-24.22109388	2.956926646	2.58E-16	4.72E-15
Blastochloris_viridis	24.20645719	2.956954956	2.69E-16	4.87E-15
Chryseobacterium_joostei	-24.17644475	2.957089103	2.94E-16	5.26E-15
Tenacibaculum_maritimum	24.16883072	2.956965279	3.00E-16	5.30E-15
Formosa_sp._Hel3_A1_48	-24.15112847	2.957095792	3.16E-16	5.52E-15
Polaribacter_sp._Hel1_33_78	24.12441821	2.956976272	3.39E-16	5.87E-15
Leptotrichia_sp._oral_taxon_498	-24.11422742	2.957112941	3.50E-16	5.99E-15
Sphingorhabdus_sp._Alg231-15	-24.02122117	2.957147134	4.54E-16	7.70E-15
Psychrobacter_sp._DAB_AL43B	23.96311731	2.957022158	5.33E-16	8.93E-15
Actinomyces_sp._2129	23.94381984	2.957027009	5.62E-16	9.32E-15
Sulfuriflexus_mobilis	-23.92163758	2.957185634	6.00E-16	9.85E-15
Deinococcus_wulumuqiensis	23.89122569	2.956999737	6.50E-16	1.04E-14
Jeongeupia_sp._USM3	23.89806439	2.957041729	6.38E-16	1.04E-14
Lactobacillus_sp._BHWM-4	-23.89228217	2.957199462	6.51E-16	1.04E-14
Leptolyngbya_boryana	-23.88075666	2.957205431	6.72E-16	1.06E-14
Leptospira_santarosai	-23.81087233	2.95723771	8.16E-16	1.28E-14
Chryseobacterium_antarcticum	-23.80451336	2.957232763	8.31E-16	1.29E-14
Citrobacter_rodentium	23.79224574	2.956921999	8.53E-16	1.31E-14
Pediococcus_damnosus	23.78003642	2.957081572	8.86E-16	1.34E-14
Flexistipes_sinusarabici	-23.75772654	2.957251591	9.46E-16	1.41E-14
Rhodoferax_ferrireducens	-23.75340576	2.957259636	9.57E-16	1.41E-14
Enterococcus_sp._FDAARGOS_375	23.75401169	2.957085558	9.52E-16	1.41E-14
Winogradskyella_sp._J14-2	-23.69472541	2.957287504	1.13E-15	1.65E-14
Methanosarcina_siciliae	23.6438476	2.957126047	1.29E-15	1.85E-14
Bifidobacterium_scardovii	1.347343793	0.168503954	1.29E-15	1.85E-14
Aureimonas_sp._AU20	23.59680767	2.957144975	1.47E-15	2.09E-14
Ectothiorhodospira_sp._BSL-9	23.59159769	2.957147496	1.49E-15	2.10E-14
Bordetella_flabilis	23.569105	2.95715599	1.58E-15	2.20E-14
Chryseobacterium_sp._StRB126	23.56987199	2.957154883	1.58E-15	2.20E-14
Schaalia_meyeri	23.49305807	2.957186567	1.95E-15	2.68E-14
Bifidobacterium_catenulatum	23.47466417	2.956909301	2.04E-15	2.78E-14
Candidatus_Phaeomarinobacter_ectocarpi	-23.40232002	2.957455798	2.51E-15	3.40E-14
Sedimentisphaera_cyanobacteriorum	23.36540585	2.957236064	2.76E-15	3.71E-14
Halioglobus_pacificus	-23.36144119	2.957481806	2.81E-15	3.74E-14
Shimwellia_blattae	23.35531023	2.957245684	2.84E-15	3.75E-14
Bacillus_thuringiensis	-1.76933268	0.224280638	3.05E-15	3.89E-14
Xenorhabdus_bovienii	23.33732364	2.957252544	2.98E-15	3.89E-14
Lactobacillus_parabuchneri	23.33061305	2.957256817	3.04E-15	3.89E-14
Bradyrhizobium_sp._CCBAU_51778	23.33333436	2.957254878	3.02E-15	3.89E-14
Thiolapillus_brandeum	23.31705906	2.957262948	3.15E-15	3.98E-14
Lactococcus_sp._1JSPR-7	23.31544359	2.957263279	3.17E-15	3.98E-14
Brevefilum_fermentans	-23.25458721	2.957549393	3.76E-15	4.69E-14
Mycoplasma_columborale	23.23239188	2.957304332	3.97E-15	4.87E-14
Seonamhaeicola_sp._S2-3	-23.23366181	2.957274067	3.95E-15	4.87E-14
Aminobacterium_colombiense	23.18382331	2.957246847	4.52E-15	5.51E-14
Sphingomonas_wittichii	23.17112744	2.957335879	4.68E-15	5.67E-14
Zymomonas_mobilis	23.13024806	2.957357381	5.23E-15	6.28E-14
Staphylococcus_carnosus	-22.99155684	2.957754554	7.65E-15	9.11E-14
Corynebacterium_pseudotuberculosis	-22.9661648	2.957758886	8.18E-15	9.68E-14
Herbaspirillum_seropedicae	10.56970093	1.365200126	9.77E-15	1.15E-13
Staphylococcus_piscifermentans	-22.71391592	2.958012195	1.61E-14	1.87E-13
Lactobacillus_johnsonii	5.19392288	0.677697719	1.80E-14	2.09E-13
Streptomyces_alboflavus	22.62751611	2.957042988	1.98E-14	2.27E-13
Lactobacillus_kullabergensis	10.67121894	1.3991982	2.41E-14	2.75E-13
Terriglobus_saanensis	22.55447735	2.957737595	2.43E-14	2.75E-13
Flagellimonas_sp._HME9304	-22.51661778	2.957374795	2.66E-14	3.00E-13
Salimicrobium_jeotgali	-22.42384022	2.958342713	3.46E-14	3.87E-13
Bradyrhizobium_sp._CCGE-LA001	-22.36052615	2.958430905	4.09E-14	4.53E-13
Weissella_cibaria	22.32956198	2.957174187	4.32E-14	4.74E-13
Methanobrevibacter_olleyae	-22.33853881	2.958451144	4.33E-14	4.74E-13
Streptomyces_griseorubiginosus	22.29262236	2.957966969	4.83E-14	5.25E-13
Nocardioides_sp._HY056	22.17536737	2.958088061	6.55E-14	7.08E-13
Mycobacterium_sp._JS623	-22.07256933	2.958834033	8.66E-14	9.29E-13
Corynebacterium_stationis	21.99728377	2.957265958	1.02E-13	1.09E-12
Listeria_welshimeri	21.94664064	2.958353686	1.18E-13	1.25E-12
Macrococcus_sp._IME1552	21.93910302	2.958360616	1.21E-13	1.27E-12
Sphingomonas_taxi	21.89932011	2.958413896	1.34E-13	1.40E-12
Lactobacillus_sp._wkB8	21.88427722	2.95843163	1.39E-13	1.44E-12
Cyanothece_sp._PCC_7424	21.87002897	2.958452217	1.44E-13	1.49E-12
Thermosipho_melanesiensis	21.7785728	2.958569255	1.82E-13	1.87E-12
Haemophilus_influenzae	-12.30190962	1.680710806	2.49E-13	2.54E-12
Chlamydia_sp._S15-834C	21.64978332	2.958766571	2.53E-13	2.56E-12
Pseudovibrio_sp._FO-BEG1	21.63171582	2.958790782	2.65E-13	2.67E-12
Mycoplasma_iowae	21.52774559	2.958964401	3.45E-13	3.45E-12
Neisseriaceae_bacterium_DSM_100970	21.43689189	2.959068809	4.34E-13	4.31E-12
Blattabacterium_sp._(Nauphoeta_cinerea)	21.42184002	2.959147147	4.51E-13	4.46E-12
Thermus_brockianus	21.36737472	2.959244715	5.18E-13	5.08E-12
Leuconostoc_gelidum	21.2757163	2.959428232	6.52E-13	6.36E-12
Leuconostoc_carnosum	21.24595118	2.959483025	7.03E-13	6.81E-12
Bifidobacterium_longum	1.541784225	0.218427575	1.68E-12	1.62E-11
Paracoccus_contaminans	20.82872636	2.958198808	1.91E-12	1.83E-11
Chryseobacterium_sp._F5649	-11.80508727	1.678656621	2.03E-12	1.93E-11
Bifidobacterium_adolescentis	1.777289647	0.253670797	2.45E-12	2.32E-11
Gardnerella_vaginalis	1.856675218	0.27006422	6.20E-12	5.84E-11
Synechococcus_sp._PCC_7336	-9.351010345	1.387806213	1.61E-11	1.50E-10
Bacteroides_dorei	-1.901185077	0.2833409	1.95E-11	1.81E-10
Adlercreutzia_equolifaciens	1.658633889	0.255458613	8.43E-11	7.79E-10
Bradyrhizobium_sp._SK17	-10.93883552	1.69695227	1.15E-10	1.05E-09
Paenibacillus_riograndensis	0.74481511	0.118085697	2.84E-10	2.59E-09
Streptococcus_porcinus	10.32297374	1.699374417	1.24E-09	1.13E-08
Hungateiclostridium_clariflavum	-0.703127689	0.116839803	1.77E-09	1.60E-08
Lactobacillus_murinus	-4.264986455	0.71019198	1.91E-09	1.72E-08
Bifidobacterium_bifidum	1.073417458	0.181728831	3.49E-09	3.12E-08
Bifidobacterium_gallinarum	0.858276235	0.14724993	5.59E-09	4.97E-08
Methanobrevibacter_millerae	-10.02472683	1.734731268	7.52E-09	6.65E-08
Chryseobacterium_balustinum	-9.848165661	1.705708421	7.76E-09	6.82E-08
Thermoanaerobacterium_thermosaccharolyticum	-0.831527711	0.146508044	1.38E-08	1.21E-07
Paenibacillus_sabinae	0.819173278	0.149942059	4.67E-08	4.07E-07
Bacteroides_caccae	-1.97409144	0.362091747	4.98E-08	4.31E-07
Ornithobacterium_rhinotracheale	-1.718510092	0.316403686	5.59E-08	4.81E-07
Methylocaldum_marinum	-9.258586704	1.707121582	5.84E-08	5.00E-07
Mahella_australiensis	-0.713786943	0.132291791	6.83E-08	5.82E-07
Egibacter_rhizosphaerae	9.096764987	1.69122405	7.50E-08	6.35E-07
[Clostridium]_sphenoides	0.686300257	0.127703426	7.69E-08	6.48E-07
Parabacteroides_sp._CT06	-1.611466903	0.301202052	8.79E-08	7.37E-07
Neisseria_canis	-10.66796779	2.018451932	1.26E-07	1.05E-06
Paenibacillus_sp._FSL_R7-0331	0.758154919	0.143792897	1.35E-07	1.12E-06
Paenibacillus_sp._CAA11	0.590072176	0.112403499	1.52E-07	1.26E-06
Paludibacter_propionicigenes	-1.106243273	0.211150933	1.61E-07	1.32E-06
Lactobacillus_jensenii	3.05994163	0.584508572	1.65E-07	1.35E-06
Paenibacillus_borealis	0.481193318	0.093007471	2.29E-07	1.86E-06
Chryseobacterium_sp._G0186	10.36000592	2.017025031	2.80E-07	2.27E-06
Aeromonas_veronii	-0.771839056	0.150678861	3.02E-07	2.43E-06
Paenibacillus_larvae	1.645219517	0.323447935	3.65E-07	2.91E-06
Clostridioides_difficile	1.239758547	0.243750178	3.65E-07	2.91E-06
Burkholderiales_bacterium_YL45	-3.104491214	0.613869513	4.25E-07	3.37E-06
Virgibacillus_halodenitrificans	-10.17633738	2.034030786	5.64E-07	4.45E-06
Lactobacillus_acidophilus	6.779069886	1.360402678	6.26E-07	4.91E-06
Paenibacillus_chitinolyticus	0.492922292	0.099123103	6.60E-07	5.15E-06
Deinococcus_radiodurans	-10.10201835	2.031924074	6.64E-07	5.16E-06
Paenibacillus_stellifer	0.598116015	0.120605123	7.08E-07	5.47E-06
Gemmatirosa_kalamazoonesis	-0.920942458	0.187012851	8.46E-07	6.51E-06
Chlorobium_phaeobacteroides	1.50497299	0.306340426	8.98E-07	6.88E-06
Lactobacillus_delbrueckii	0.930766706	0.18990375	9.52E-07	7.23E-06
Lactobacillus_lindneri	10.04575188	2.049533122	9.51E-07	7.23E-06
Paenibacillus_sp._BIHB4019	0.753860943	0.153997233	9.82E-07	7.42E-06
Enterococcus_thailandicus	10.05079181	2.054689936	1.00E-06	7.52E-06
Brevibacillus_brevis	0.511066746	0.104588716	1.03E-06	7.68E-06
Candidatus_Pelagibacter_sp._RS39	10.05043905	2.057843894	1.04E-06	7.75E-06
Escherichia_coli	2.622547034	0.538414327	1.11E-06	8.24E-06
Brevibacillus_sp._SCSIO_07484	0.640087907	0.133241252	1.56E-06	1.15E-05
Paenibacillus_donghaensis	0.945268386	0.197384511	1.68E-06	1.23E-05
Lachnospiraceae_bacterium_Choco86	0.700566998	0.147209991	1.95E-06	1.42E-05
Fibrobacter_succinogenes	-0.598958155	0.126733239	2.29E-06	1.67E-05
Pelodictyon_luteolum	1.427027251	0.303086832	2.50E-06	1.81E-05
Acetobacterium_sp._KB-1	0.948591209	0.202280272	2.74E-06	1.98E-05
[Eubacterium]_cellulosolvens	0.581369823	0.125923855	3.90E-06	2.80E-05
Capnocytophaga_haemolytica	-0.882809447	0.191803404	4.17E-06	2.98E-05
Lactobacillus_gasseri	9.217086374	2.012159699	4.63E-06	3.30E-05
Paenibacillus_sp._FSL_H7-0357	0.450521337	0.098439291	4.73E-06	3.35E-05
Rhodoplanes_sp._Z2-YC6860	9.267889192	2.04221207	5.67E-06	4.00E-05
Rufibacter_sp._DG31D	-0.855084217	0.18995341	6.75E-06	4.74E-05
[Clostridium]_bolteae	0.715968915	0.159927219	7.58E-06	5.30E-05
Oenococcus_sicerae	9.179642761	2.056318503	8.04E-06	5.60E-05
Lachnoclostridium_phocaeense	0.730148079	0.164700758	9.29E-06	6.44E-05
Paenibacillus_mucilaginosus	0.482570573	0.109167648	9.85E-06	6.80E-05
Lactobacillus_heilongjiangensis	9.090199203	2.060368058	1.02E-05	7.04E-05
Parabacteroides_distasonis	-2.633063598	0.597976964	1.07E-05	7.30E-05
Streptococcus_sanguinis	-0.685562921	0.155820216	1.08E-05	7.39E-05
Treponema_primitia	0.617696925	0.140503028	1.10E-05	7.47E-05
[Clostridium]_saccharolyticum	0.630152974	0.144210851	1.24E-05	8.41E-05
Maribacter_sp._HTCC2170	-9.030496021	2.069316727	1.28E-05	8.60E-05
Halocynthiibacter_arcticus	-9.018206651	2.073243089	1.36E-05	9.13E-05
Halobacillus_litoralis	-8.995340068	2.069739869	1.39E-05	9.21E-05
Sphingomonas_sp._Cra20	-9.034635478	2.078444005	1.38E-05	9.21E-05
Eubacterium_limosum	0.50727595	0.116857495	1.42E-05	9.39E-05
Lactobacillus_crispatus	6.630044288	1.532347657	1.51E-05	9.98E-05
Rufibacter_sp._DG15C	-0.978352582	0.226577616	1.57E-05	0.000103422
Enterococcus_faecalis	0.999092092	0.232608737	1.75E-05	0.000114178
Deinococcus_irradiatisoli	-8.834882522	2.072146986	2.01E-05	0.000131017
Hungateiclostridium_saccincola	-0.61436601	0.14469342	2.18E-05	0.0001412
Bifidobacterium_choerinum	1.344238387	0.318796649	2.48E-05	0.000160261
Ereboglobus_luteus	-0.862561111	0.206103534	2.85E-05	0.000183463
Flavobacterium_magnum	-0.76538488	0.185258929	3.61E-05	0.000231099
Desulfotomaculum_ruminis	0.384155504	0.093448554	3.94E-05	0.000251668
Paenibacillus_sp._FW100M-2	-0.452240144	0.110052116	3.97E-05	0.000252361
Desulfatibacillum_alkenivorans	0.404444134	0.099907922	5.16E-05	0.000326994
Proteiniphilum_saccharofermentans	-1.084618899	0.268034035	5.20E-05	0.000327941
Marinifilaceae_bacterium_SPP2	-0.928506562	0.229819077	5.34E-05	0.000335716
Desulfosporosinus_youngiae	0.599595411	0.150269394	6.60E-05	0.000413427
Homo_sapiens	0.953490408	0.240348148	7.27E-05	0.000453674
Fermentimonas_caenicola	-0.878051811	0.222777479	8.10E-05	0.000503278
Paenibacillus_bovis	0.583467168	0.148536611	8.56E-05	0.000529846
Bacteroides_thetaiotaomicron	-0.882646406	0.225243057	8.91E-05	0.000548972
Alistipes_sp._Marseille-P5997	-0.915045614	0.23387548	9.13E-05	0.000560896
Lactobacillus_kefiranofaciens	5.513710437	1.409716343	9.18E-05	0.000561811
Salinivirga_cyanobacteriivorans	-0.673860833	0.17287385	9.70E-05	0.000591147
[Clostridium]_scindens	0.664618683	0.17056413	9.76E-05	0.000592331
Paenibacillus_sp._RUD330	0.629957716	0.161714507	9.80E-05	0.000592785
Flammeovirgaceae_bacterium_311	-0.712659858	0.183295757	0.00010106	0.00060826
Mucilaginibacter_sp._HYN0043	-0.785548049	0.202074175	0.000101314	0.00060826
Paenibacillus_polymyxa	0.461871663	0.119573801	0.000112164	0.000670899
Acidaminococcus_intestini	0.613261737	0.159083983	0.00011575	0.000689787
Megasphaera_elsdenii	-0.668393479	0.173532859	0.000117309	0.000696495
Clostridium_beijerinckii	-1.150901774	0.299013194	0.000118601	0.000701577
Selenomonas_ruminantium	0.330140799	0.086166686	0.000127406	0.000748159
Brevundimonas_subvibrioides	9.428175416	2.460697782	0.000127362	0.000748159
Desulfitobacterium_dichloroeliminans	-0.866882238	0.226469429	0.000129288	0.000756451
Lachnoclostridium_sp._YL32	0.71707173	0.187386143	0.000129869	0.0007571
Alistipes_finegoldii	-0.819127086	0.215976796	0.000149041	0.000865727
Desulfallas_gibsoniae	0.57782599	0.152737077	0.000154861	0.000896301
Pseudomonas_stutzeri	-0.727811789	0.192462674	0.00015584	0.000898734
Enterobacter_cloacae	-0.861260796	0.228024561	0.000158695	0.00091193
Bifidobacterium_animalis	-1.607485305	0.425805145	0.000159901	0.000915589
Lysobacter_maris	-9.296171793	2.468677521	0.000166117	0.000947811
Alistipes_shahii	-0.870835311	0.231834359	0.000172456	0.000980501
Bacteroides_vulgatus	-0.843553033	0.226994771	0.000202259	0.001145896
Bradyrhizobium_erythrophlei	-0.682120906	0.183738467	0.000205258	0.001154756
Runella_sp._HYN0085	-0.988812907	0.266341879	0.000205165	0.001154756
Bacteroides_zoogleoformans	-0.870051141	0.234430934	0.000206171	0.001155851
Austwickia_chelonae	9.112308521	2.464988209	0.000218425	0.001212716
Paenibacillus_baekrokdamisoli	0.620970401	0.167915067	0.000217201	0.001212716
Streptococcus_pantholopis	9.172180357	2.481301575	0.000218575	0.001212716
Sutterella_megalosphaeroides	-9.147563504	2.478386052	0.000223431	0.001235395
Mageeibacillus_indolicus	-0.529655176	0.143885124	0.000232232	0.001279663
Bacillus_lehensis	-9.141711108	2.484186302	0.000233269	0.001280988
Paenibacillus_sp._JDR-2	0.626793636	0.170627961	0.000239296	0.001309614
Streptococcus_pneumoniae	1.062126436	0.289532573	0.000244056	0.00133114
Dehalococcoides_mccartyi	0.477253705	0.130349268	0.000250894	0.001363813
Candidatus_Saccharimonas_aalborgensis	1.004430022	0.274569817	0.000253997	0.001376033
Lactobacillus_coryniformis	9.024237361	2.480302511	0.000274378	0.001481457
Campylobacter_fetus	-9.013259727	2.488122224	0.000291753	0.00157
Mucinivorans_hirudinis	-0.809088927	0.223522455	0.000294921	0.001581759
Lactobacillus_curieae	8.960817349	2.48346033	0.000308331	0.001648187
Helicobacter_hepaticus	3.546249946	0.987359141	0.000328589	0.001750662
Mordavella_sp._Marseille-P3756	0.580260845	0.162210936	0.000347295	0.001844219
Syntrophomonas_wolfei	0.685807339	0.193072221	0.000382203	0.002022912
Blautia_hansenii	0.547901767	0.157358084	0.000497909	0.002626675
Salegentibacter_salegens	-8.666135463	2.512124371	0.00056116	0.002932841
Caldithrix_abyssi	0.760954726	0.220628691	0.000562607	0.002932841
Endozoicomonas_montiporae	-8.652122588	2.508787664	0.000563237	0.002932841
Flavobacterium_commune	-8.661556536	2.510471839	0.000560232	0.002932841
Lactobacillus_amylovorus	5.341751168	1.549926143	0.000567993	0.002948064
Pseudomonas_putida	-0.677028479	0.196780096	0.000580569	0.003003651
Owenweeksia_hongkongensis	-0.600079215	0.175667354	0.000635489	0.003277248
Desulfotalea_psychrophila	-8.584965462	2.51588511	0.000644162	0.003311362
Pseudomonas_fluorescens	-0.628103494	0.184198313	0.000649794	0.003329676
Niastella_koreensis	-0.6194357	0.181902166	0.000660857	0.003375618
Campylobacter_jejuni	1.345923108	0.396548281	0.000688554	0.003505962
Chryseobacterium_gleum	0.624721967	0.18417914	0.000694032	0.003522707
Nocardiopsis_dassonvillei	0.966366004	0.285315095	0.00070658	0.003559987
Bacteroides_salanitronis	-0.803018955	0.237126605	0.000708015	0.003559987
Halocella_sp._SP3-1	1.081859797	0.319321047	0.000704042	0.003559987
Porphyromonas_cangingivalis	-0.804817372	0.238481534	0.000738807	0.003703243
Elusimicrobium_minutum	-5.083561389	1.508671625	0.00075288	0.00376206
Aeromonas_hydrophila	-0.564373138	0.168192208	0.000792145	0.003946012
Fibrella_sp._ES10-3-2-2	-0.720937849	0.215711221	0.000831341	0.004128479
Thermacetogenium_phaeum	-0.601004228	0.180651651	0.000878279	0.004334819
Syntrophus_aciditrophicus	1.533298107	0.460827372	0.000877007	0.004334819
Kordia_sp._SMS9	-8.411472487	2.529109082	0.00088145	0.004337164
Paenibacillus_durus	0.421869064	0.126915901	0.000887347	0.004346642
Aureitalea_sp._RR4-38	-8.388788779	2.524040894	0.000888779	0.004346642
Geosporobacter_ferrireducens	0.362701136	0.109429489	0.000918159	0.004476721
Zobellia_galactanivorans	-0.622235273	0.187826385	0.000923599	0.004489641
Azoarcus_communis	-0.548878627	0.167105814	0.00102121	0.004949179
Blautia_producta	0.519831879	0.158649652	0.001050641	0.00507652
Pelodictyon_phaeoclathratiforme	0.869541041	0.265608816	0.001061246	0.005103166
Faecalitalea_cylindroides	1.173113729	0.358374226	0.001062499	0.005103166
Thermoactinomycetaceae_bacterium_SCSIO_07575	0.350082322	0.107500921	0.001127743	0.005400414
Lactococcus_lactis	-1.3737961	0.424040591	0.001196241	0.005711428
Serratia_marcescens	-0.837986231	0.259141673	0.001221981	0.005817062
Candidatus_Saccharibacteria_bacterium_YM_S32_TM7_50_20	0.750075873	0.232887227	0.001278473	0.006068033
Helicobacter_himalayensis	2.081113147	0.646855466	0.001294136	0.00612431
Cellulosilyticum_sp._WCF-2	-1.357052362	0.423939804	0.001369279	0.00646091
Streptobacillus_moniliformis	-0.693484915	0.217118348	0.001402962	0.006600483
Acaryochloris_marina	-4.4957162	1.412661475	0.001460377	0.006850573
Isosphaera_pallida	-4.374264133	1.375579924	0.001473046	0.006869946
Ralstonia_solanacearum	0.436436994	0.137238769	0.001472095	0.006869946
Blautia_sp._N6H1-15	0.44675007	0.140694992	0.00149677	0.006960415
Denitrobacterium_detoxificans	0.429283376	0.138008198	0.001867302	0.008658471
Echinicola_vietnamensis	-0.539684902	0.173909344	0.001914052	0.008849739
Selenomonas_sp._oral_taxon_126	0.643265369	0.207582678	0.001942803	0.008956936
Streptococcus_acidominimus	0.595584924	0.192648095	0.001991015	0.009126905
Anaerotignum_propionicum	0.396152633	0.128105285	0.001985459	0.009126905
Brevibacillus_agri	0.744221419	0.241001185	0.00201481	0.009209743
Hymenobacter_sp._PAMC_26554	-0.719387935	0.233852027	0.002096201	0.009554638
Oscillibacter_valericigenes	0.669456892	0.217816829	0.002115739	0.009616451
Hymenobacter_sedentarius	-0.664559045	0.216596845	0.002153637	0.009761134
Desulfurivibrio_alkaliphilus	0.516955629	0.168536817	0.002159906	0.009762047
Fibrella_aestuarina	-0.596263721	0.195136423	0.00224592	0.010122368
Hymenobacter_sp._APR13	-0.685441077	0.224474091	0.00226157	0.010164431
Helicobacter_typhlonius	3.3977857	1.127411896	0.002580041	0.011563469
Candidatus_Azobacteroides_pseudotrichonymphae	-0.689583247	0.229044017	0.002606446	0.011649368
Pontibacter_actiniarum	-0.677161673	0.225371632	0.002658913	0.011850944
Lactobacillus_reuteri	3.03501991	1.01778446	0.002863843	0.012729069
Slackia_heliotrinireducens	0.56713664	0.190595121	0.00292407	0.012948962
Paenibacillus_sp._MBLB1234	0.57768774	0.194177509	0.002929411	0.012948962
Pediococcus_acidilactici	5.033512532	1.693364028	0.002953921	0.012996743
Peptoniphilus_harei	1.432681326	0.482021085	0.002956375	0.012996743
Spirosoma_montaniterrae	-0.614460238	0.206883401	0.002977223	0.013052728
Eubacterium_callanderi	0.439302763	0.148197783	0.003033719	0.013264276
Cellulosilyticum_lentocellum	-2.509066454	0.849763608	0.003150446	0.013737312
Porphyromonas_crevioricanis	-0.700385388	0.238589267	0.003329809	0.014480171
Acidaminococcus_fermentans	0.449425444	0.153690808	0.003453227	0.014976394
Gramella_flava	-4.249768765	1.459413244	0.003591562	0.015534471
Dehalobacterium_formicoaceticum	0.346498015	0.119348703	0.003693226	0.01593137
Clostridium_chauvoei	-1.337293715	0.461929644	0.003791392	0.016311095
Chryseobacterium_camelliae	-1.194070175	0.414659361	0.00398128	0.017082345
Rubrivivax_gelatinosus	0.437104531	0.151995739	0.004030454	0.017247343
Fastidiosipila_sanguinis	-0.596360562	0.20940266	0.004400695	0.018781746
Hymenobacter_sp._PAMC_26628	-0.548527766	0.195644021	0.005051939	0.021504152
Clostridium_baratii	-1.107417886	0.396878481	0.0052656	0.022354487
Methylomusa_anaerophila	0.293860107	0.105466972	0.005331743	0.022575724
Eggerthella_sp._YY7918	-0.397677078	0.14373567	0.005662249	0.023912228
Acholeplasma_brassicae	1.132471096	0.410342129	0.005783292	0.024359469
Parvimonas_micra	-0.546241593	0.198188879	0.005848318	0.024569043
Gramella_salexigens	-4.352074893	1.583808362	0.005998663	0.025135022
Bacteroides_cellulosilyticus	-0.70752321	0.260324794	0.006570802	0.027460834
Bifidobacterium_asteroides	1.158480476	0.426547281	0.006608618	0.027547324
Tannerella_forsythia	-0.661136738	0.243676008	0.006664101	0.027706817
Flavobacteriaceae_bacterium_3519-10	-4.336722523	1.603570337	0.006842441	0.028374967
Runella_sp._SP2	-0.740417973	0.274411163	0.006971419	0.028835509
Luteibacter_rhizovicinus	-4.331294086	1.606439711	0.007013406	0.028934794
Bifidobacterium_dentium	2.149055553	0.797335203	0.007032582	0.028939703
Bifidobacterium_thermophilum	4.578318784	1.70383382	0.007208209	0.029586757
Pluralibacter_gergoviae	-0.421824789	0.158602067	0.007822364	0.032025914
Pontibacter_akesuensis	-0.615086905	0.232610303	0.008186477	0.033431575
Ethanoligenens_harbinense	0.399388666	0.152048267	0.008621151	0.035108842
Ruminococcus_champanellensis	0.465984061	0.177453737	0.008640834	0.035108842
Fusobacterium_varium	-0.511695763	0.194992463	0.008685729	0.035202363
Coraliomargarita_akajimensis	-7.751053519	2.957402869	0.00876983	0.035453911
Stenotrophomonas_maltophilia	-0.467145376	0.178648628	0.008925786	0.035993958
Bacteroides_helcogenes	-0.684939057	0.263002563	0.009206062	0.037031384
Rhodopseudomonas_palustris	-0.272725734	0.104900275	0.009326256	0.037421312
Lachnospiraceae_bacterium_GAM79	0.54043018	0.20804314	0.009385503	0.037565358
Spirosoma_pollinicola	-0.504188372	0.194835869	0.00966024	0.038569048
Sebaldella_termitidis	0.365284726	0.142199164	0.010204406	0.040640816
Chitinophaga_sp._MD30	-0.568353051	0.221818169	0.010399718	0.041316409
Clostridium_perfringens	1.146885473	0.448424503	0.010540065	0.041668219
Candidatus_Thiodictyon_syntrophicum	0.337138676	0.131817164	0.010539013	0.041668219
Chlorobaculum_limnaeum	0.424450335	0.166220666	0.010663547	0.042053058
Ureibacillus_thermosphaericus	-4.557252778	1.7891612	0.010860833	0.042726359
Tumebacillus_avium	-0.334275921	0.132936758	0.011918492	0.046772813
Pseudoflavitalea_sp._5GH32-13	-0.564559081	0.225098039	0.012139652	0.047524817
Enterococcus_faecium	0.265999235	0.106262026	0.012306245	0.048060067
Lacunisphaera_limnophila	-0.493934675	0.197485531	0.012380182	0.048115247
Verrucomicrobia_bacterium	-0.472689715	0.188980558	0.012375191	0.048115247
Trichodesmium_erythraeum	-4.506562733	1.803923571	0.012482558	0.04839623
[Eubacterium]_rectale	0.392409006	0.157225537	0.012566102	0.048603025
Paenibacillus_sp._FSL_R7-0273	0.380546728	0.15275463	0.012730213	0.049119693
Oscillibacter_sp._PEA192	0.477716756	0.191829868	0.012763	0.049128389
