# Supplementary material for: Microbial community structure and composition is associated with host species and sex in Sigmodon cotton rats
Source: Anim Microbiome. 2021 Apr 16;3:29. doi: 10.1186/s42523-021-00090-8 (PMC8051552; doi:10.1186/s42523-021-00090-8)
Supplement: Supplementary file 16 — Additional file 16: Supplemental File 6. Proportional counts from 16S rRNA sequencing data at all levels for both cotton rat cohorts. [file 42523_2021_90_MOESM16_ESM.xlsx]

## Sheet: cohort1_phyla
SampleID	SampleType	Day	Species	Proteobacteria	Bacteroidetes	Firmicutes	Actinobacteria	Bacteria_unclassified	Tenericutes	Verrucomicrobia	Spirochaetes	Candidatus_Saccharibacteria	Fusobacteria	Elusimicrobia	other
VMBIOME_JB1_00001	feces	0	Sigmodon_fulviventer	0.0275511	0.583969	0.246381	0.00171098	0.110292	0.00952005	0.0144775	0.00346582	0.00175485	0	0.000877424	0
VMBIOME_JB1_00002	feces	0	Sigmodon_fulviventer	0.0250919	0.434179	0.426427	0.0101264	0.084461	0.0032709	0.00219554	0.00179228	0.00448069	0	0.00797563	0
VMBIOME_JB1_00003	feces	0	Sigmodon_fulviventer	0.022912	0.476754	0.314504	0.00197093	0.116285	0.058072	0.00190054	0.00225249	0.00496252	0	0.000387147	0
VMBIOME_JB1_00005	feces	0	Sigmodon_fulviventer	0.0174603	0.399639	0.470635	0.0030303	0.0805195	0.0126984	0.00649351	0.0047619	0.0020202	0	0.0027417	0
VMBIOME_JB1_00006	feces	0	Sigmodon_fulviventer	0.0103236	0.505205	0.384055	0.00733062	0.0636766	0.0147914	0.00897892	0.00169168	0.00381713	0	0.000130129	0
VMBIOME_JB1_00007	feces	0	Sigmodon_fulviventer	0.014098	0.466433	0.437182	0.001007	0.0721205	0.000767239	0.000815191	0.00278124	0.00431572	0	0.000479524	0
VMBIOME_JB1_00008	feces	0	Sigmodon_fulviventer	0.0114841	0.495081	0.302639	0.00118218	0.0423053	0.0840194	0.0573781	0.00130885	0.003251	0	0.00135107	0
VMBIOME_JB1_00009	feces	0	Sigmodon_fulviventer	0.0153765	0.503205	0.359907	0.0026777	0.091123	0.0151736	0.00397598	0.000892567	0.00515255	0	0.00251542	0
VMBIOME_JB1_00010	feces	0	Sigmodon_fulviventer	0.0209207	0.509569	0.316655	0.0054471	0.101663	0.00279585	0.0372138	0.00173536	0.00318149	0	0.000819475	0
VMBIOME_JB1_00011	feces	0	Sigmodon_hispidus	0.024599	0.28979	0.517428	0.0110271	0.129395	0.0203578	0	0.00547502	0.00192782	0	0	0
VMBIOME_JB1_00012	feces	0	Sigmodon_hispidus	0.0338508	0.455585	0.336918	0.00496024	0.158236	0.000151458	0.000151458	0.0079894	0.00215827	0	0	0
VMBIOME_JB1_00013	feces	0	Sigmodon_hispidus	0.0464386	0.242525	0.492388	0.021978	0.184623	0.000328575	0.0056953	0.00496513	0.00105874	0	0	0
VMBIOME_JB1_00014	feces	0	Sigmodon_hispidus	0.010915	0.553742	0.279331	0.00181916	0.0965692	0.00748162	0.0467089	0.00330523	0.00012811	0	0	0
VMBIOME_JB1_00015	feces	0	Sigmodon_hispidus	0.0268438	0.331036	0.574479	0.00537996	0.0552567	0.000168124	0.000672495	0.00526788	0.00089666	0	0	0
VMBIOME_JB1_00016	feces	0	Sigmodon_hispidus	0.0111897	0.416497	0.346441	0.00171842	0.169005	0.000599449	0.0455581	0.00611437	0.00283739	0	3.99632e-05	0
VMBIOME_JB1_00017	feces	0	Sigmodon_hispidus	0.0235054	0.330215	0.524336	0.00180445	0.0835747	0.000949713	0.0310556	0.00256422	0.0019944	0	0	0
VMBIOME_JB1_00018	feces	0	Sigmodon_hispidus	0.0214443	0.343269	0.4588	0.00348469	0.160081	0.0050394	0	0.00739827	0.000482496	0	0	0
VMBIOME_JB1_00019	feces	0	Sigmodon_hispidus	0.0226943	0.330489	0.303848	0.00481746	0.330838	0.00383075	0	0.00296013	0.000522375	0	0	0
VMBIOME_JB1_00020	feces	0	Sigmodon_hispidus	0.0222527	0.365384	0.49944	0.00232491	0.107153	8.30323e-05	0	0.00228339	0.00107942	0	0	0
VMBIOME_JB1_00021	feces	4	Sigmodon_fulviventer	0.0313557	0.486772	0.351808	0.000910747	0.0905976	0.0293607	0.00498742	0.00225518	0.00169139	0	0.000260213	0
VMBIOME_JB1_00022	feces	4	Sigmodon_fulviventer	0.0288963	0.562545	0.273389	0.00195023	0.114349	0.00585068	0.0041202	0.00230731	0.000933912	0	0.00563094	2.7468e-05
VMBIOME_JB1_00023	feces	4	Sigmodon_fulviventer	0.0147884	0.504272	0.335684	0.00399414	0.0880732	0.0483847	0.000960615	0.00217402	0.00156732	0	0.000101117	0
VMBIOME_JB1_00024	feces	4	Sigmodon_fulviventer	0.0325659	0.512679	0.259626	0.0014014	0.187087	0.000467134	0.003003	0.001001	0.0011011	0	0.00106773	0
VMBIOME_JB1_00025	feces	4	Sigmodon_fulviventer	0.0380853	0.457119	0.347824	0.00146482	0.114729	0.0146482	0.00878892	0.00165383	0.00146482	0	0.0142229	0
VMBIOME_JB1_00026	feces	4	Sigmodon_fulviventer	0.0433111	0.427834	0.36134	0.00655886	0.137585	0.0133062	0.000414641	0.00131931	0.00324174	0	0.00508877	0
VMBIOME_JB1_00027	feces	4	Sigmodon_fulviventer	0.0198626	0.381571	0.498357	0.00216547	0.0699671	0.00642174	0.0099313	0.00791517	0.00201613	0	0.00179211	0
VMBIOME_JB1_00028	feces	4	Sigmodon_fulviventer	0.012834	0.527762	0.296374	0.000374468	0.0780936	0.0756426	0.00708085	0.000817021	0.000374468	0	0.000646809	0
VMBIOME_JB1_00029	feces	4	Sigmodon_fulviventer	0.0216703	0.505313	0.298251	0.00125366	0.0990687	0.0669811	0.000149245	0.00143275	0.00256701	0	0.00331324	0
VMBIOME_JB1_00030	feces	4	Sigmodon_fulviventer	0.028705	0.416984	0.345294	0.00137726	0.112537	0.0770179	0.008626	0.000833605	0.00260955	0	0.00601645	0
VMBIOME_JB1_00031	feces	4	Sigmodon_hispidus	0.0270105	0.204196	0.486538	0.00148601	0.277185	0.000611888	8.74126e-05	0.000611888	0.00227273	0	0	0
VMBIOME_JB1_00032	feces	4	Sigmodon_hispidus	0.0226479	0.383724	0.486021	0.000586734	0.100067	0.00293367	0	0.002875	0.00114413	0	0	0
VMBIOME_JB1_00033	feces	4	Sigmodon_hispidus	0.0381497	0.443973	0.380922	0.00887498	0.106628	0.000351168	0.0186439	0.00140467	0.00105351	0	0	0
VMBIOME_JB1_00034	feces	4	Sigmodon_hispidus	0.04889	0.529153	0.27153	0.00434252	0.118663	0.000975848	0.0234203	0.0012686	0.00165894	4.87924e-05	0	4.87924e-05
VMBIOME_JB1_00035	feces	4	Sigmodon_hispidus	0.0271264	0.388719	0.478563	0.00735396	0.091092	0.00166505	0.000277508	0.00284446	0.00228944	0	6.9377e-05	0
VMBIOME_JB1_00036	feces	4	Sigmodon_hispidus	0.0128251	0.436099	0.338673	0.00918009	0.177347	0.00945009	0.0127351	0.00171002	0.00198002	0	0	0
VMBIOME_JB1_00037	feces	4	Sigmodon_hispidus	0.0359881	0.43343	0.305132	0.0100056	0.205358	0.000806907	0.00290487	0.00399419	0.00238038	0	0	0
VMBIOME_JB1_00038	feces	4	Sigmodon_hispidus	0.0177481	0.419785	0.393876	0.0156913	0.14653	0.000331741	3.31741e-05	0.00378185	0.00222266	0	0	0
VMBIOME_JB1_00039	feces	4	Sigmodon_hispidus	0.0289654	0.473953	0.296257	0.00682183	0.188166	0.000145921	7.29607e-05	0.00211586	0.00346564	0	0	3.64804e-05
VMBIOME_JB1_00040	feces	4	Sigmodon_hispidus	0.0176682	0.436827	0.355572	0.00492316	0.127496	0.0034048	0.0486335	0.00207049	0.0034048	0	0	0
VMBIOME_JB1_00041	feces	34	Sigmodon_fulviventer	0.0243764	0.544231	0.234852	0.000830021	0.142764	0.000262112	0.0401905	0.00292691	0.00144161	0	0.00812546	0
VMBIOME_JB1_00042	feces	34	Sigmodon_fulviventer	0.0500076	0.460726	0.334546	0.00055564	0.127595	0.00222256	0.0162651	0.00176794	0.00308127	0	0.00323281	0
VMBIOME_JB1_00043	feces	34	Sigmodon_fulviventer	0.0398977	0.451151	0.293436	0.00170503	0.147229	0.0532822	0.00980392	0.00213129	0.000852515	0	0.000511509	0
VMBIOME_JB1_00045	feces	34	Sigmodon_fulviventer	0.0333932	0.541026	0.277304	0.000729599	0.0999551	0.00617353	0.032383	0.00241329	0.000897968	0	0.00572455	0
VMBIOME_JB1_00046	feces	34	Sigmodon_fulviventer	0.0237927	0.551231	0.269803	0.00291679	0.11863	0.00133339	0.0131672	0.00491687	0.00116672	0	0.0130422	0
VMBIOME_JB1_00047	feces	34	Sigmodon_fulviventer	0.0228092	0.48096	0.290359	0.00157305	0.0991021	0.0667235	0.0298224	0.00262175	0.000983155	0	0.00504686	0
VMBIOME_JB1_00048	feces	34	Sigmodon_fulviventer	0.0433989	0.486909	0.273762	0.000595049	0.131347	0.000912409	0.0539511	0.00444303	0.00122977	0	0.00341162	3.96699e-05
VMBIOME_JB1_00049	feces	34	Sigmodon_fulviventer	0.0187343	0.59637	0.313516	0.00101184	0.0538726	0.00159441	0.00947446	0.00269823	0.0018397	0	0.000827865	6.13234e-05
VMBIOME_JB1_00050	feces	34	Sigmodon_fulviventer	0.0417576	0.62461	0.208617	0.000684551	0.0710221	0.00175416	0.0431695	0.00111239	0.000299491	0	0.00697386	0
VMBIOME_JB1_00051	feces	34	Sigmodon_hispidus	0.0183333	0.446098	0.407121	0.00530303	0.0814773	0.005	0.0318561	7.57576e-05	0.00473485	0	0	0
VMBIOME_JB1_00052	feces	34	Sigmodon_hispidus	0.015707	0.35189	0.48529	0.00549828	0.119638	0.00620233	0.00816361	0.00502892	0.00258151	0	0	0
VMBIOME_JB1_00053	feces	34	Sigmodon_hispidus	0.0247122	0.209239	0.385103	0.00459356	0.360245	0.00279102	0.00959414	0.00183161	0.00188975	0	0	0
VMBIOME_JB1_00054	feces	34	Sigmodon_hispidus	0.0119401	0.279937	0.333978	0.0030713	0.32359	0.00100076	0.0393402	0.00331286	0.00376147	0	6.90179e-05	0
VMBIOME_JB1_00055	feces	34	Sigmodon_hispidus	0.0422044	0.217911	0.637839	0.0037349	0.0851143	0.00186745	8.29979e-05	0.00813379	0.00311242	0	0	0
VMBIOME_JB1_00056	feces	34	Sigmodon_hispidus	0.0208426	0.318936	0.432458	0.0115678	0.209829	0.000205346	0.00242993	0.00205346	0.00164277	0	3.42243e-05	0
VMBIOME_JB1_00057	feces	34	Sigmodon_hispidus	0.0201279	0.383714	0.357652	0.0175889	0.159126	0.0140712	0.0446912	0.0011624	0.00186596	0	0	0
VMBIOME_JB1_00058	feces	34	Sigmodon_hispidus	0.0174712	0.399832	0.264354	0.0110435	0.28299	0.00114318	0.0171692	0.00446486	0.000776498	0	0.00071179	4.31388e-05
VMBIOME_JB1_00059	feces	34	Sigmodon_hispidus	0.0125052	0.384574	0.453488	0.00146944	0.108199	0.000719727	0.0322377	0.0034187	0.00338871	0	0	0
VMBIOME_JB1_00060	feces	34	Sigmodon_hispidus	0.0262583	0.549393	0.294276	0.0110722	0.0883234	2.53949e-05	0.0239728	0.0020062	0.00467266	0	0	0
VMBIOME_JB1_00061	feces	111	Sigmodon_fulviventer	0.015738	0.549316	0.229647	0.00934862	0.125366	0.0010761	0.0547802	0.000504422	0.00124424	0	0.0129805	0
VMBIOME_JB1_00062	feces	111	Sigmodon_fulviventer	0.0362468	0.541686	0.283254	0.00390609	0.110672	8.40018e-05	0.0169264	0.00159604	0.00239405	0	0.00323407	0
VMBIOME_JB1_00063	feces	111	Sigmodon_fulviventer	0.0239952	0.376019	0.407216	0.00154581	0.156022	0.00144042	0.0294758	0.00101883	0.00238898	0	0.000878302	0
VMBIOME_JB1_00064	feces	111	Sigmodon_fulviventer	0.0308904	0.539279	0.237614	0.00844942	0.138371	0.00245306	0.0351605	0.00184737	0.00102968	0	0.00490612	0
VMBIOME_JB1_00065	feces	111	Sigmodon_fulviventer	0.0399939	0.518396	0.253002	0.00171566	0.139616	0.00129628	0.0333219	0.0053376	0.00144878	0	0.00583324	3.81257e-05
VMBIOME_JB1_00069	feces	111	Sigmodon_fulviventer	0.0217012	0.489493	0.307763	0.00835016	0.0853826	0.0609745	0.0196825	0.00211048	0.00073408	0	0.00380804	0
VMBIOME_JB1_00071	feces	111	Sigmodon_hispidus	0.0103057	0.446415	0.42106	0.00875066	0.0867949	7.90722e-05	0.0226147	0.00216131	0.00150237	0	0.000316289	0
VMBIOME_JB1_00072	feces	111	Sigmodon_hispidus	0.0473115	0.258174	0.475732	0.0151587	0.195296	0.000781728	0.00105363	0.00193733	0.00452043	0	3.39882e-05	0
VMBIOME_JB1_00073	feces	111	Sigmodon_hispidus	0.0151734	0.342231	0.392419	0.0130847	0.208527	0	0.0237737	0.0027951	0.0019965	0	0	0
VMBIOME_JB1_00074	feces	111	Sigmodon_hispidus	0.0103887	0.285342	0.508678	0.0101442	0.168704	8.14797e-05	0.00737391	0.00484804	0.00444064	0	0	0
VMBIOME_JB1_00075	feces	111	Sigmodon_hispidus	0.0336006	0.358916	0.465979	0.00832379	0.116609	0.000381825	0.00061092	0.0091638	0.0063383	0	7.6365e-05	0
VMBIOME_JB1_00076	feces	111	Sigmodon_hispidus	0.0146339	0.297872	0.496004	0.0101388	0.166966	4.99451e-05	0.00604335	0.00344621	0.00484467	0	0	0
VMBIOME_JB1_00077	feces	111	Sigmodon_hispidus	0.0244886	0.240137	0.587845	0.0135583	0.118053	0.000119456	0.00594296	0.00436016	0.00546513	0	2.98641e-05	0
VMBIOME_JB1_00078	feces	111	Sigmodon_hispidus	0.0343884	0.254904	0.618249	0.0181712	0.0535365	0.00125049	0.0104338	0.00437671	0.00468933	0	0	0
VMBIOME_JB1_00079	feces	111	Sigmodon_hispidus	0.0142338	0.27069	0.380013	0.0181877	0.294759	0.0058072	0.00669681	0.00380557	0.00570835	0	9.8846e-05	0
VMBIOME_JB1_00080	feces	111	Sigmodon_hispidus	0.0135154	0.367321	0.425311	0.00918908	0.133302	0.0182743	0.0263559	0.00411864	0.00261309	0	0	0
VMBIOME_JB1_00081	nose_swab	95	Sigmodon_fulviventer	0.503847	0.0135431	0.092745	0.133294	0.00114863	0.248584	0	0	0	0.00683834	0	0
VMBIOME_JB1_00082	ear_swab	95	Sigmodon_fulviventer	0.537873	0.0181389	0.0807903	0.164969	0.000754241	0.196511	0	0	0	0.000853158	0	0.000111281
VMBIOME_JB1_00083	body_swab	95	Sigmodon_fulviventer	0.513133	0.0176135	0.0819707	0.227775	0.00187837	0.155258	0	0	0	0.00237105	0	0
VMBIOME_JB1_00084	nose_swab	95	Sigmodon_fulviventer	0.507986	0.0190623	0.108421	0.223024	0.000228977	0.134066	0	0	0	0.00721278	0	0
VMBIOME_JB1_00085	ear_swab	95	Sigmodon_fulviventer	0.564046	0.0218901	0.0840221	0.180587	0.0024557	0.139632	0	0	0	0.00736711	0	0
VMBIOME_JB1_00086	body_swab	95	Sigmodon_fulviventer	0.540459	0.0228162	0.0823065	0.20275	0.00241325	0.146111	0.000365644	0	0	0.0027789	0	0
VMBIOME_JB1_00087	nose_swab	95	Sigmodon_fulviventer	0.561995	0.0182308	0.0865474	0.194242	0.000367557	0.134354	0	0	0	0.00426366	0	0
VMBIOME_JB1_00088	ear_swab	95	Sigmodon_fulviventer	0.588317	0.0207845	0.0848022	0.197657	0.00190185	0.100662	0	0	0	0.00587536	0	0
VMBIOME_JB1_00089	body_swab	95	Sigmodon_fulviventer	0.562128	0.018202	0.0902989	0.217599	0.000255965	0.105799	0.000796337	0	0	0.00492022	0	0
VMBIOME_JB1_00090	nose_swab	95	Sigmodon_fulviventer	0.577435	0.0165229	0.0896175	0.199057	0.000578737	0.10834	0	0	0.000173621	0.00827594	0	0
VMBIOME_JB1_00091	ear_swab	95	Sigmodon_fulviventer	0.562574	0.0278672	0.0977257	0.199221	0.000847027	0.108377	0	0	0	0.00338811	0	0
VMBIOME_JB1_00092	body_swab	95	Sigmodon_fulviventer	0.595265	0.0152725	0.0896041	0.175369	0.000723287	0.12179	0	0	0	0.00175258	0	0.00022255
VMBIOME_JB1_00093	nose_swab	95	Sigmodon_fulviventer	0.447249	0.014867	0.084711	0.17128	0.000929188	0.270549	0	0	0	0.0104147	0	0
VMBIOME_JB1_00094	ear_swab	95	Sigmodon_fulviventer	0.500069	0.0193375	0.0865257	0.171354	0.000596412	0.212827	0	0	0	0.00929027	0	0
VMBIOME_JB1_00097	ear_swab	95	Sigmodon_fulviventer	0.544782	0.0197781	0.080238	0.262743	0.00136678	0.0853031	0.000160798	0	0	0.00562791	0	0
VMBIOME_JB1_00100	ear_swab	95	Sigmodon_fulviventer	0.589246	0.0142594	0.103467	0.204282	0.000807134	0.0858252	0	0	0	0.00188331	0	0.00023061
VMBIOME_JB1_00101	body_swab	95	Sigmodon_fulviventer	0.601195	0.0229815	0.104642	0.175119	0.00344722	0.0882488	0	0	0	0.00436648	0	0
VMBIOME_JB1_00102	nose_swab	95	Sigmodon_fulviventer	0.630479	0.0247273	0.110413	0.138116	0.00310744	0.0924959	0	0	0	0.000661157	0	0
VMBIOME_JB1_00103	ear_swab	95	Sigmodon_fulviventer	0.599499	0.0189045	0.0865102	0.186604	0.00131455	0.104413	0	0	0	0.00175274	0	0.00100156
VMBIOME_JB1_00104	body_swab	95	Sigmodon_fulviventer	0.620972	0.0282187	0.0878628	0.182566	0.000481	0.0758912	0	0	0	0.00400834	0	0
VMBIOME_JB1_00105	nose_swab	95	Sigmodon_fulviventer	0.31761	0.00747915	0.0462648	0.117659	0.000220624	0.506619	2.20624e-05	0	0	0.00392711	0	0.000198562
VMBIOME_JB1_00106	ear_swab	95	Sigmodon_fulviventer	0.487618	0.0125862	0.0691519	0.206591	0.00165734	0.217928	0.000144116	0	0	0.0039632	0	0.000360291
VMBIOME_JB1_00107	body_swab	95	Sigmodon_fulviventer	0.439367	0.0109964	0.0673835	0.336734	0.000855275	0.14277	0	0	0	0.00189382	0	0
VMBIOME_JB1_00108	nose_swab	95	Sigmodon_fulviventer	0.494877	0.0218505	0.0851542	0.208782	0.000418191	0.187716	0	0	0	0.0012023	0	0
VMBIOME_JB1_00110	body_swab	95	Sigmodon_fulviventer	0.551599	0.0190263	0.105927	0.22935	0.00190263	0.0888034	0	0	0	0.00339165	0	0
VMBIOME_JB1_00111	nose_swab	95	Sigmodon_hispidus	0.600398	0.0193837	0.0823985	0.204239	0.000390514	0.0892857	0	0	0	0.00390514	0	0
VMBIOME_JB1_00112	ear_swab	95	Sigmodon_hispidus	0.62325	0.0126542	0.0814214	0.196523	0.00236467	0.0799514	0.00153384	0	0	0.00140602	0	0.00089474
VMBIOME_JB1_00113	body_swab	95	Sigmodon_hispidus	0.623598	0.0136306	0.0924795	0.183918	0.00927635	0.0769558	0	0	0	0.000141985	0	0
VMBIOME_JB1_00114	nose_swab	95	Sigmodon_hispidus	0.640471	0.0186215	0.0715172	0.18384	0.000161926	0.0844173	0	0	0	0.000647703	0	0.000323852
VMBIOME_JB1_00115	ear_swab	95	Sigmodon_hispidus	0.596101	0.0145498	0.081672	0.202412	0.00389871	0.0987138	0	0	0	0.00265273	0	0
VMBIOME_JB1_00116	body_swab	95	Sigmodon_hispidus	0.637936	0.0198452	0.0695099	0.186586	0.00240757	0.0761479	0	0	0	0.00756664	0	0
VMBIOME_JB1_00117	nose_swab	95	Sigmodon_hispidus	0.415429	0.0092381	0.042881	0.184619	0.000785714	0.34169	0	0	0	0.0052381	2.38095e-05	9.52381e-05
VMBIOME_JB1_00118	ear_swab	95	Sigmodon_hispidus	0.404443	0.010653	0.054357	0.37918	0.00201933	0.147617	0	0	0	0.00129814	0	0.000432713
VMBIOME_JB1_00119	body_swab	95	Sigmodon_hispidus	0.480192	0.0145933	0.053853	0.35024	0.00106781	0.0969923	0	0	0	0.00306104	0	0
VMBIOME_JB1_00120	nose_swab	95	Sigmodon_hispidus	0.660398	0.0115892	0.0440701	0.0982982	0.000186672	0.184509	0	0	0	0.000948914	0	0
VMBIOME_JB1_00121	ear_swab	95	Sigmodon_hispidus	0.588779	0.00923962	0.0543336	0.240753	0.000232443	0.1055	0	0	0	0.00116222	0	0
VMBIOME_JB1_00122	body_swab	95	Sigmodon_hispidus	0.602512	0.0117666	0.0590706	0.236005	0.000673507	0.0877937	0	0	0	0.00217899	0	0
VMBIOME_JB1_00124	ear_swab	95	Sigmodon_hispidus	0.642921	0.00618056	0.0847772	0.180129	0.000321532	0.0856704	0	0	0	0	0	0
VMBIOME_JB1_00125	body_swab	95	Sigmodon_hispidus	0.643641	0.0206559	0.0958899	0.161623	0.00109086	0.077099	0	0	0	0	0	0
VMBIOME_JB1_00126	nose_swab	95	Sigmodon_hispidus	0.654718	0.0203966	0.0628386	0.176834	0.00122474	0.0810212	0	0	0.000188421	0.00277922	0	0
VMBIOME_JB1_00127	ear_swab	95	Sigmodon_hispidus	0.625496	0.0196329	0.0525113	0.23425	0.00127748	0.0648154	0	0	0	0.00201708	0	0
VMBIOME_JB1_00128	body_swab	95	Sigmodon_hispidus	0.633191	0.020462	0.0723701	0.199473	0	0.0743158	0	0	0	0.0001883	0	0
VMBIOME_JB1_00129	nose_swab	95	Sigmodon_hispidus	0.511184	0.018708	0.0503361	0.165889	0.000317401	0.25	0.0012696	0	0	0.00229649	0	0
VMBIOME_JB1_00130	ear_swab	95	Sigmodon_hispidus	0.47928	0.017602	0.0391173	0.333804	0.000746947	0.127257	0.000438426	0	0	0.0017537	0	0
VMBIOME_JB1_00131	body_swab	95	Sigmodon_hispidus	0.520346	0.00780544	0.0462139	0.323212	0.0032364	0.0972348	0	0	0	0.00195136	0	0
VMBIOME_JB1_00132	nose_swab	95	Sigmodon_hispidus	0.73372	0.0145251	0.0366853	0.101905	0.00018622	0.112104	0	0	0	0.000816502	0	5.72984e-05
VMBIOME_JB1_00133	ear_swab	95	Sigmodon_hispidus	0.686805	0.00970359	0.0472423	0.138889	8.59993e-05	0.115124	0.000243665	0	0	0.00190632	0	0
VMBIOME_JB1_00134	body_swab	95	Sigmodon_hispidus	0.637977	0.0141947	0.0436313	0.193548	0.000901713	0.108322	0	0	0.000174525	0.00107624	0	0.000174525
VMBIOME_JB1_00135	nose_swab	95	Sigmodon_hispidus	0.719881	0.0128102	0.0509412	0.154045	4.60798e-05	0.0593507	0	0	0	0.00292607	0	0
VMBIOME_JB1_00136	ear_swab	95	Sigmodon_hispidus	0.715574	0.0179629	0.0652545	0.148273	0.000317927	0.0523388	0	0	0	0.000278186	0	0
VMBIOME_JB1_00137	body_swab	95	Sigmodon_hispidus	0.691251	0.0244857	0.0544739	0.139338	0.00239143	0.0848641	0	0	0	0.00107932	0	0.00211631
VMBIOME_JB1_00138	nose_swab	95	Sigmodon_hispidus	0.69257	0.0115012	0.0660731	0.165065	3.3728e-05	0.0623293	0	0	0	0.00178758	0	0.000640831
VMBIOME_JB1_00139	ear_swab	95	Sigmodon_hispidus	0.640727	0.0148813	0.0787614	0.191837	0.000284495	0.0726119	0	0	0	0.000897254	0	0
VMBIOME_JB1_00140	body_swab	95	Sigmodon_hispidus	0.639429	0.010874	0.0707494	0.188999	0.00200191	0.0849447	0	0	0	0.00291187	0	9.0996e-05

## Sheet: cohort1_class
SampleID	SampleType	Day	Species	Gammaproteobacteria	Clostridia	Bacteroidia	Actinobacteria	Bacteria_unclassified	Bacteroidetes_unclassified	Mollicutes	Bacilli	Erysipelotrichia	Firmicutes_unclassified	Verrucomicrobiae	Betaproteobacteria	Epsilonproteobacteria	Proteobacteria_unclassified	Flavobacteriia	Sphingobacteriia	Alphaproteobacteria	Spirochaetia	Candidatus_Saccharibacteria_unclassified	Fusobacteriia	Elusimicrobia	Deltaproteobacteria	other
VMBIOME_JB1_00001	feces	0	Sigmodon_fulviventer	0	0.206238	0.34066	0.00171098	0.110292	0.24331	0.00952005	0.00144775	0.0247872	0.0138633	0.0144336	0.00162323	0.00267614	0.0127226	0	0	0.00995876	0.00346582	0.00175485	0	0.000877424	0.000570326	8.77424e-05
VMBIOME_JB1_00002	feces	0	Sigmodon_fulviventer	4.48069e-05	0.381396	0.330227	0.0101264	0.084461	0.103952	0.0032709	0.00434627	0.0204319	0.0202527	0.00219554	0.00116498	0.00206112	0.0156376	0	0	0.00376378	0.00179228	0.00448069	0	0.00797563	0.00241957	0
VMBIOME_JB1_00003	feces	0	Sigmodon_fulviventer	0	0.252666	0.326541	0.00197093	0.116285	0.150213	0.058072	0.000492732	0.0441347	0.0172104	0.00190054	0.00211171	0.00175976	0.00717981	0	0	0.00862281	0.00225249	0.00496252	0	0.000387147	0.00323795	0
VMBIOME_JB1_00005	feces	0	Sigmodon_fulviventer	0	0.409885	0.2557	0.0030303	0.0805195	0.143939	0.0126984	0.0002886	0.0287879	0.0316017	0.00649351	0.000721501	0.0017316	0.00916306	0	0	0.00180375	0.0047619	0.0020202	0	0.0027417	0.0040404	7.21501e-05
VMBIOME_JB1_00006	feces	0	Sigmodon_fulviventer	4.33764e-05	0.335517	0.336384	0.00733062	0.0636766	0.168821	0.0147914	0.00169168	0.0362627	0.0105838	0.00897892	0.00156155	0.00325323	0.00199532	0	0	0.00290622	0.00169168	0.00381713	0	0.000130129	0.000563893	0
VMBIOME_JB1_00007	feces	0	Sigmodon_fulviventer	0	0.405534	0.319028	0.001007	0.0721205	0.147406	0.000767239	0.000911096	0.013091	0.0176465	0.000815191	0.00187014	0.00441162	0.00407596	0	0	0.00187014	0.00278124	0.00431572	0	0.000479524	0.00187014	0
VMBIOME_JB1_00008	feces	0	Sigmodon_fulviventer	0	0.270973	0.281824	0.00118218	0.0423053	0.213257	0.0840194	0.00624868	0.0106396	0.0147773	0.0572936	0.000422208	0.000337767	0.00797973	0	0	0.00156217	0.00130885	0.003251	0	0.00135107	0.00118218	8.44416e-05
VMBIOME_JB1_00009	feces	0	Sigmodon_fulviventer	0	0.32315	0.301201	0.0026777	0.091123	0.202004	0.0151736	0.00182571	0.0151736	0.0197582	0.00397598	0.00162285	0.00150114	0.00608569	0	0	0.00576112	0.000892567	0.00515255	0	0.00251542	0.000405712	0
VMBIOME_JB1_00010	feces	0	Sigmodon_fulviventer	0	0.26898	0.349337	0.0054471	0.101663	0.160231	0.00279585	0.00284406	0.030658	0.0141239	0.0371174	0.00626657	0.00409737	0.00559171	0	0	0.00467583	0.00173536	0.00318149	0	0.000819475	0.000289226	0.000144613
VMBIOME_JB1_00011	feces	0	Sigmodon_hispidus	0	0.420419	0.240515	0.0110271	0.129395	0.0492751	0.0203578	0.00501234	0.0707125	0.0212832	0	0.000848242	0.0178902	0.0030074	0	0	7.71129e-05	0.00547502	0.00192782	0	0	0.00277606	0
VMBIOME_JB1_00012	feces	0	Sigmodon_hispidus	0.00692919	0.284135	0.404014	0.00496024	0.158236	0.0515714	0.000151458	0.0040515	0.0352518	0.0134797	0.000151458	0.00034078	0.0177584	0.00749716	0	0	0	0.0079894	0.00215827	0	0	0.00132526	0
VMBIOME_JB1_00013	feces	0	Sigmodon_hispidus	0.0175605	0.412763	0.183235	0.021978	0.184623	0.0592895	0.000328575	0.0096382	0.0432989	0.0266876	0.0056953	0.00105874	0.0131795	0.00708262	0	0	0.00332226	0.00496513	0.00105874	0	0	0.00423497	0
VMBIOME_JB1_00014	feces	0	Sigmodon_hispidus	7.68659e-05	0.240642	0.507084	0.00181916	0.0965692	0.0466576	0.00748162	0.0036127	0.0243153	0.0107612	0.0466832	0.000794281	0.00773784	0.00148607	0	0	0	0.00330523	0.00012811	0	0	0.000819903	2.5622e-05
VMBIOME_JB1_00015	feces	0	Sigmodon_hispidus	0.00717328	0.539005	0.285474	0.00537996	0.0552567	0.0455615	0.000168124	0.00717328	0.0166443	0.0116566	0.000672495	0.00044833	0.0123851	0.00386685	0	0	0.000616454	0.00526788	0.00089666	0	0	0.00235373	0
VMBIOME_JB1_00016	feces	0	Sigmodon_hispidus	0.00175838	0.28298	0.345682	0.00171842	0.169005	0.0708149	0.000599449	0.0153059	0.03265	0.0154258	0.0455581	0.000159853	0.00331695	0.00407625	0	0	7.99265e-05	0.00611437	0.00283739	0	3.99632e-05	0.00179835	7.99265e-05
VMBIOME_JB1_00017	feces	0	Sigmodon_hispidus	0.00294411	0.498029	0.289188	0.00180445	0.0835747	0.0410276	0.000949713	0.00242177	0.00560331	0.018282	0.0310556	0.000379885	0.0109217	0.00341897	0	0	0.00474856	0.00256422	0.0019944	0	0	0.00109217	0
VMBIOME_JB1_00018	feces	0	Sigmodon_hispidus	0	0.370718	0.286388	0.00348469	0.160081	0.0568809	0.0050394	0.00932826	0.0604728	0.0182812	0	0.00075055	0.0172626	0.00139388	0	0	0.00075055	0.00739827	0.000482496	0	0	0.00128666	0
VMBIOME_JB1_00019	feces	0	Sigmodon_hispidus	0	0.24749	0.278542	0.00481746	0.330838	0.0519473	0.00383075	0.00423704	0.0349991	0.0171223	0	0.000406292	0.012479	0.00400488	0	0	0.00510767	0.00296013	0.000522375	0	0	0.0006965	0
VMBIOME_JB1_00020	feces	0	Sigmodon_hispidus	0.00286462	0.455889	0.302113	0.00232491	0.107153	0.0632706	8.30323e-05	0.0182256	0.0146137	0.0107112	0	8.30323e-05	0.0149043	0.00269855	0	0	4.15162e-05	0.00228339	0.00107942	0	0	0.00166065	0
VMBIOME_JB1_00021	feces	4	Sigmodon_fulviventer	0	0.294431	0.301804	0.000910747	0.0905976	0.184968	0.0293607	0.000520427	0.0346084	0.0222482	0.00498742	0.000607165	0.00498742	0.0214242	0	0	0.00351288	0.00225518	0.00169139	0	0.000260213	0.000824009	0
VMBIOME_JB1_00022	feces	4	Sigmodon_fulviventer	2.7468e-05	0.198319	0.375817	0.00195023	0.114349	0.186727	0.00585068	0.00027468	0.058397	0.0163984	0.0041202	0.00123606	0.00302148	0.0151898	0	0	0.00791078	0.00230731	0.000933912	0	0.00563094	0.00151074	2.7468e-05
VMBIOME_JB1_00023	feces	4	Sigmodon_fulviventer	2.52793e-05	0.213939	0.271323	0.00399414	0.0880732	0.232949	0.0483847	0.000101117	0.0973254	0.0243187	0.000960615	0.00121341	0.00139036	0.00712877	0	0	0.0037919	0.00217402	0.00156732	0	0.000101117	0.00123869	0
VMBIOME_JB1_00024	feces	4	Sigmodon_fulviventer	0	0.160294	0.356456	0.0014014	0.187087	0.156223	0.000467134	0.0001001	0.0833834	0.0158492	0.003003	0.0023023	0.00103437	0.0191525	0	0	0.00887554	0.001001	0.0011011	0	0.00106773	0.0012012	0
VMBIOME_JB1_00025	feces	4	Sigmodon_fulviventer	0	0.27033	0.311109	0.00146482	0.114729	0.14601	0.0146482	0	0.0429996	0.0344942	0.00878892	0.00288239	0.00137032	0.0230119	0	0	0.00982847	0.00165383	0.00146482	0	0.0142229	0.000992298	0
VMBIOME_JB1_00026	feces	4	Sigmodon_fulviventer	0	0.312074	0.276301	0.00655886	0.137585	0.151532	0.0133062	0.000188473	0.0326058	0.0164725	0.000414641	0.00663425	0.00248784	0.0230314	0	0	0.00791587	0.00131931	0.00324174	0	0.00508877	0.00324174	0
VMBIOME_JB1_00027	feces	4	Sigmodon_fulviventer	0	0.478943	0.219459	0.00216547	0.0699671	0.162112	0.00642174	7.46714e-05	0.00358423	0.0157557	0.0099313	0.000821386	0.00246416	0.0127688	0	0	0.00216547	0.00791517	0.00201613	0	0.00179211	0.00164277	0
VMBIOME_JB1_00028	feces	4	Sigmodon_fulviventer	6.80851e-05	0.278468	0.364051	0.000374468	0.0780936	0.163711	0.0756426	0.000170213	0.00211064	0.0155915	0.00704681	0.00146383	0.00289362	0.00561702	0	0	0.00163404	0.000817021	0.000374468	0	0.000646809	0.00115745	6.80851e-05
VMBIOME_JB1_00029	feces	4	Sigmodon_fulviventer	2.9849e-05	0.248314	0.273536	0.00125366	0.0990687	0.231777	0.0669811	0.00614889	0.0291624	0.014626	0.000149245	0.00119396	0.00316399	0.00835771	0	0	0.00677571	0.00143275	0.00256701	0	0.00331324	0.00214913	0
VMBIOME_JB1_00030	feces	4	Sigmodon_fulviventer	0	0.309014	0.265123	0.00137726	0.112537	0.151861	0.0770179	0.00213838	0.0176507	0.0164546	0.00858976	0.00152224	0.00318945	0.0141713	0	0	0.00895219	0.000833605	0.00260955	0	0.00601645	0.000869849	7.24874e-05
VMBIOME_JB1_00031	feces	4	Sigmodon_hispidus	8.74126e-05	0.435227	0.177273	0.00148601	0.277185	0.0269231	0.000611888	0.019493	0.0214161	0.0103147	8.74126e-05	0.000262238	0.0175699	0.00690559	0	0	0.000262238	0.000611888	0.00227273	0	0	0.00192308	8.74126e-05
VMBIOME_JB1_00032	feces	4	Sigmodon_hispidus	0.00237627	0.470678	0.353184	0.000586734	0.100067	0.0305395	0.00293367	0.00181888	0.00167219	0.011852	0	0.000146683	0.0157831	0.00328571	0	0	0.00017602	0.002875	0.00114413	0	0	0.000880101	0
VMBIOME_JB1_00033	feces	4	Sigmodon_hispidus	0.00766186	0.310976	0.365024	0.00887498	0.106628	0.078949	0.000351168	0.0271677	0.0188035	0.0239752	0.0186439	0.000893883	0.0210701	0.00421402	0	0	0.00309667	0.00140467	0.00105351	0	0	0.00121313	0
VMBIOME_JB1_00034	feces	4	Sigmodon_hispidus	0.000341547	0.189558	0.462162	0.00434252	0.118663	0.0669919	0.000975848	0.0330324	0.039717	0.00922176	0.0234203	0.00180532	0.042059	0.002586	0	0	0	0.0012686	0.00165894	4.87924e-05	0	0.00209807	4.87924e-05
VMBIOME_JB1_00035	feces	4	Sigmodon_hispidus	0.00561954	0.445747	0.328847	0.00735396	0.091092	0.0598723	0.00166505	0.00707645	0.0131816	0.0124879	0.000277508	0.000138754	0.0149161	0.0027057	0	0	0.0027057	0.00284446	0.00228944	0	6.9377e-05	0.00104065	6.9377e-05
VMBIOME_JB1_00036	feces	4	Sigmodon_hispidus	0.00765008	0.292818	0.353479	0.00918009	0.177347	0.0826208	0.00945009	0.00229502	0.0303303	0.0131851	0.0127351	0.000180002	0.00270003	0.00112501	0	0	0	0.00171002	0.00198002	0	0	0.00117001	4.50005e-05
VMBIOME_JB1_00037	feces	4	Sigmodon_hispidus	0.007827	0.275155	0.367466	0.0100056	0.205358	0.0659647	0.000806907	0.00855322	0.00431695	0.0170257	0.00290487	0.00052449	0.0122246	0.00496248	0	0	0.00992496	0.00399419	0.00238038	0	0	0.00052449	8.06907e-05
VMBIOME_JB1_00038	feces	4	Sigmodon_hispidus	0	0.331442	0.367304	0.0156913	0.14653	0.0524814	0.000331741	0.0142317	0.034103	0.0139995	3.31741e-05	0.000398089	0.0099854	0.0035828	0	0	0.0026871	0.00378185	0.00222266	0	0	0.00109475	9.95223e-05
VMBIOME_JB1_00039	feces	4	Sigmodon_hispidus	0.000145921	0.246936	0.388443	0.00682183	0.188166	0.08551	0.000145921	0.0201007	0.0177659	0.0110171	7.29607e-05	0.000839049	0.0195535	0.00342916	0	0	0.00350212	0.00211586	0.00346564	0	0	0.0014957	0.000474245
VMBIOME_JB1_00040	feces	4	Sigmodon_hispidus	0.00446305	0.326079	0.403929	0.00492316	0.127496	0.0328978	0.0034048	0.0130671	0.00694764	0.00924818	0.0486335	0.000230054	0.00911015	0.00257661	0	0	0.000276065	0.00207049	0.0034048	0	0	0.00101224	0.000230054
VMBIOME_JB1_00041	feces	34	Sigmodon_fulviventer	0	0.191473	0.336071	0.000830021	0.142764	0.20816	0.000262112	0.000786335	0.0125814	0.0299681	0.0401905	0.000480538	0.00528592	0.0108776	0	0	0.0071207	0.00292691	0.00144161	0	0.00812546	0.000611594	4.36853e-05
VMBIOME_JB1_00042	feces	34	Sigmodon_fulviventer	5.05127e-05	0.281356	0.309037	0.00055564	0.127595	0.15169	0.00222256	0.0012123	0.0106077	0.0413194	0.0162146	0.000808203	0.00212153	0.0386422	0	0	0.00661716	0.00176794	0.00308127	0	0.00323281	0.00176794	0.000101025
VMBIOME_JB1_00043	feces	34	Sigmodon_fulviventer	0	0.214663	0.251236	0.00170503	0.147229	0.199915	0.0532822	0.000937766	0.0381074	0.0390452	0.00980392	0.00554135	0.00230179	0.0146633	0	0	0.015601	0.00213129	0.000852515	0	0.000511509	0.00179028	0.000682012
VMBIOME_JB1_00045	feces	34	Sigmodon_fulviventer	5.6123e-05	0.241441	0.349646	0.000729599	0.0999551	0.19138	0.00617353	0.000841845	0.00460209	0.0304187	0.0323269	0.000168369	0.00544393	0.0202043	0	0	0.0063419	0.00241329	0.000897968	0	0.00572455	0.00117858	5.6123e-05
VMBIOME_JB1_00046	feces	34	Sigmodon_fulviventer	0.000166674	0.225384	0.286137	0.00291679	0.11863	0.265094	0.00133339	0.00283345	0.0207509	0.0206259	0.0131255	0.000916705	0.00516688	0.0117922	0	0	0.00500021	0.00491687	0.00116672	0	0.0130422	0.000750031	0.00025001
VMBIOME_JB1_00047	feces	34	Sigmodon_fulviventer	6.55437e-05	0.25136	0.313495	0.00157305	0.0991021	0.167464	0.0667235	0.000327718	0.0235957	0.0150095	0.0296913	0.00268729	0.00235957	0.0112735	0	0	0.00498132	0.00262175	0.000983155	0	0.00504686	0.00144196	0.000196631
VMBIOME_JB1_00048	feces	34	Sigmodon_fulviventer	0	0.246112	0.321525	0.000595049	0.131347	0.165384	0.000912409	0.000396699	0.00896541	0.0182085	0.0538718	0.000476039	0.00170581	0.0311409	0	0	0.00868772	0.00444303	0.00122977	0	0.00341162	0.00138845	0.00019835
VMBIOME_JB1_00049	feces	34	Sigmodon_fulviventer	3.06617e-05	0.281137	0.314589	0.00101184	0.0538726	0.281781	0.00159441	0.000306617	0.00453793	0.0273809	0.00947446	0.000337278	0.00134911	0.00876924	0	0	0.00665358	0.00269823	0.0018397	0	0.000827865	0.00159441	0.000214632
VMBIOME_JB1_00050	feces	34	Sigmodon_fulviventer	0.000256706	0.189963	0.3611	0.000684551	0.0710221	0.263509	0.00175416	0.00509134	0.00149745	0.0118941	0.0431695	0.00038506	0.000556197	0.020836	0	0	0.0122363	0.00111239	0.000299491	0	0.00697386	0.00748727	0.000171138
VMBIOME_JB1_00051	feces	34	Sigmodon_hispidus	0.000416667	0.336174	0.375606	0.00530303	0.0814773	0.0704924	0.005	0.0110227	0.0399621	0.0199621	0.0318561	0.000151515	0.0101515	0.00503788	0	0	0.00147727	7.57576e-05	0.00473485	0	0	0.00109848	0
VMBIOME_JB1_00052	feces	34	Sigmodon_hispidus	8.38153e-05	0.450105	0.301249	0.00549828	0.119638	0.0506412	0.00620233	0.0144162	0.00631967	0.0144498	0.00814684	0.000502892	0.0110804	0.00167631	0	0	0.000201157	0.00502892	0.00258151	0	0	0.00216243	1.67631e-05
VMBIOME_JB1_00053	feces	34	Sigmodon_hispidus	0.00485522	0.322479	0.141295	0.00459356	0.360245	0.0679439	0.00279102	0.00630887	0.0290731	0.0272415	0.00959414	0.000319805	0.0154378	0.00218049	0	0	0.00101756	0.00183161	0.00188975	0	0	0.000901268	0
VMBIOME_JB1_00054	feces	34	Sigmodon_hispidus	0.000724688	0.238974	0.256125	0.0030713	0.32359	0.0238112	0.00100076	0.0112499	0.0683277	0.0154255	0.0393402	0.000207054	0.0081096	0.00217406	0	0	0.000138036	0.00331286	0.00376147	0	6.90179e-05	0.000586652	0
VMBIOME_JB1_00055	feces	34	Sigmodon_hispidus	0.00448189	0.604474	0.196705	0.0037349	0.0851143	0.021206	0.00186745	0.00510437	0.00726231	0.0209985	8.29979e-05	0.000705482	0.0277628	0.00489688	0	0	0.00112047	0.00813379	0.00311242	0	0	0.00323692	0
VMBIOME_JB1_00056	feces	34	Sigmodon_hispidus	6.84486e-05	0.378007	0.268524	0.0115678	0.209829	0.0504124	0.000205346	0.0132106	0.026695	0.0145453	0.00242993	0.000992505	0.0174544	0.000855608	0	0	0.000924056	0.00205346	0.00164277	0	3.42243e-05	0.000547589	0
VMBIOME_JB1_00057	feces	34	Sigmodon_hispidus	0.00308954	0.265211	0.315653	0.0175889	0.159126	0.0680615	0.0140712	0.0223303	0.0481172	0.0219938	0.0446912	0.000336484	0.008718	0.00302836	0	0	0.00437429	0.0011624	0.00186596	0	0	0.0005812	0
VMBIOME_JB1_00058	feces	34	Sigmodon_hispidus	0	0.193068	0.33618	0.0110435	0.28299	0.0636513	0.00114318	0.00826108	0.048186	0.014775	0.0171692	0.000258833	0.0105259	0.0036668	0	0	0.00241577	0.00446486	0.000776498	0	0.00071179	0.000603943	0.000107847
VMBIOME_JB1_00059	feces	34	Sigmodon_hispidus	0	0.410094	0.277455	0.00146944	0.108199	0.107119	0.000719727	0.00872668	0.0243507	0.0102861	0.0322377	0.000179932	0.00749715	0.0023691	0	0	0.00140946	0.0034187	0.00338871	0	0	0.0010496	2.99886e-05
VMBIOME_JB1_00060	feces	34	Sigmodon_hispidus	0.000533293	0.231043	0.436767	0.0110722	0.0883234	0.112626	2.53949e-05	0.0223221	0.02669	0.0141703	0.0239728	5.07898e-05	0.0193001	0.00317436	0	0	0.00157448	0.0020062	0.00467266	0	0	0.00162527	5.07898e-05
VMBIOME_JB1_00061	feces	111	Sigmodon_fulviventer	3.36281e-05	0.18482	0.336651	0.00934862	0.125366	0.212664	0.0010761	0.000302653	0.0244813	0.0199751	0.0547466	0.00484245	0.00114336	0.00349733	0	0	0.0047752	0.000504422	0.00124424	0	0.0129805	0.00144601	0.000100884
VMBIOME_JB1_00062	feces	111	Sigmodon_fulviventer	0	0.227351	0.281448	0.00390609	0.110672	0.260238	8.40018e-05	0.00046201	0.0383888	0.0170104	0.0168424	0.00298207	0.000420009	0.0144903	0	0	0.0149943	0.00159604	0.00239405	0	0.00323407	0.00336007	0.000126003
VMBIOME_JB1_00063	feces	111	Sigmodon_fulviventer	0	0.358628	0.259942	0.00154581	0.156022	0.116076	0.00144042	7.02642e-05	0.0141934	0.0343241	0.0294758	0.00270517	0.00168634	0.0148257	0	0	0.00291596	0.00101883	0.00238898	0	0.000878302	0.001862	0
VMBIOME_JB1_00064	feces	111	Sigmodon_fulviventer	3.02847e-05	0.190975	0.357026	0.00844942	0.138371	0.182253	0.00245306	0.000363416	0.0291036	0.0171714	0.0351302	0.00233192	0.00242277	0.0102059	0	0	0.0152029	0.00184737	0.00102968	0	0.00490612	0.000696548	3.02847e-05
VMBIOME_JB1_00065	feces	111	Sigmodon_fulviventer	0	0.184262	0.309085	0.00171566	0.139616	0.20931	0.00129628	0.0025163	0.037897	0.0282512	0.0333219	0.00320256	0.00358382	0.0192154	0	0	0.011514	0.0053376	0.00144878	0	0.00583324	0.00247817	0.000114377
VMBIOME_JB1_00069	feces	111	Sigmodon_fulviventer	0	0.271013	0.315287	0.00835016	0.0853826	0.174206	0.0609745	0.00334924	0.0249587	0.00844192	0.0195908	0.00155992	0.00211048	0.00623968	0	0	0.00972656	0.00211048	0.00073408	0	0.00380804	0.0020646	9.176e-05
VMBIOME_JB1_00071	feces	111	Sigmodon_hispidus	2.63574e-05	0.298577	0.314866	0.00875066	0.0867949	0.13155	7.90722e-05	0.0189246	0.0827623	0.020796	0.0226147	0.00010543	0.00358461	0.00437533	0	0	0.00110701	0.00216131	0.00150237	0	0.000316289	0.00110701	0
VMBIOME_JB1_00072	feces	111	Sigmodon_hispidus	0	0.416593	0.189382	0.0151587	0.195296	0.0687921	0.000781728	0.00642376	0.0253552	0.0273605	0.00105363	0.000475834	0.0408878	0.00319489	0	0	0.000305894	0.00193733	0.00452043	0	3.39882e-05	0.00244715	0
VMBIOME_JB1_00073	feces	111	Sigmodon_hispidus	0.000122861	0.293055	0.243604	0.0130847	0.208527	0.098627	0	0.00525233	0.0633658	0.0307461	0.023743	0.000215008	0.00786313	0.0035937	0	0	0.00245723	0.0027951	0.0019965	0	0	0.000921461	3.07154e-05
VMBIOME_JB1_00074	feces	111	Sigmodon_hispidus	4.07398e-05	0.458894	0.235802	0.0101442	0.168704	0.0495396	8.14797e-05	0.005011	0.0268476	0.0179255	0.00737391	0.000285179	0.00598876	0.00297401	0	0	8.14797e-05	0.00484804	0.00444064	0	0	0.0010185	0
VMBIOME_JB1_00075	feces	111	Sigmodon_hispidus	0.00259641	0.428942	0.275449	0.00832379	0.116609	0.083467	0.000381825	0.00114548	0.0157312	0.020084	0.00061092	0.00015273	0.0210004	0.00641466	0	0	0.00091638	0.0091638	0.0063383	0	7.6365e-05	0.00252005	7.6365e-05
VMBIOME_JB1_00076	feces	111	Sigmodon_hispidus	0	0.447957	0.240585	0.0101388	0.166966	0.057287	4.99451e-05	0.00379582	0.0264709	0.0177804	0.00604335	4.99451e-05	0.00744181	0.00119868	0	0	0.00549396	0.00344621	0.00484467	0	0	0.000449506	0
VMBIOME_JB1_00077	feces	111	Sigmodon_hispidus	0.00489772	0.482574	0.166552	0.0135583	0.118053	0.0735852	0.000119456	0.0503509	0.0294162	0.0254741	0.00594296	0.000388234	0.0144542	0.00161266	0	0	0.00220994	0.00436016	0.00546513	0	2.98641e-05	0.000925788	2.98641e-05
VMBIOME_JB1_00078	feces	111	Sigmodon_hispidus	3.90778e-05	0.526182	0.180344	0.0181712	0.0535365	0.0745604	0.00125049	0.0242282	0.0328644	0.0349746	0.0104338	7.81555e-05	0.0298163	0.00230559	0	0	0.000976944	0.00437671	0.00468933	0	0	0.00117233	0
VMBIOME_JB1_00079	feces	111	Sigmodon_hispidus	0	0.281069	0.229965	0.0181877	0.294759	0.0407245	0.0058072	0.0242173	0.0482615	0.026466	0.00669681	2.47115e-05	0.00847604	0.00373144	0	0	0.0017298	0.00380557	0.00570835	0	9.8846e-05	0.000271826	0
VMBIOME_JB1_00080	feces	111	Sigmodon_hispidus	3.46105e-05	0.368463	0.328298	0.00918908	0.133302	0.0390233	0.0182743	0.00813346	0.0258021	0.0229121	0.0263559	0.000259578	0.00944866	0.00228429	0	0	0.000692209	0.00411864	0.00261309	0	0	0.000796041	0
VMBIOME_JB1_00081	nose_swab	95	Sigmodon_fulviventer	0.477188	0.00568971	0.000694519	0.133294	0.00114863	0.000320547	0.248584	0.0852655	0.0013089	0.000480821	0	0.0241479	0	0	0.00790683	0.00462122	0.00251095	0	0	0.00683834	0	0	0
VMBIOME_JB1_00082	ear_swab	95	Sigmodon_fulviventer	0.515518	0.00431525	0.000989169	0.164969	0.000754241	0.000506949	0.196511	0.0743237	0.00212671	2.47292e-05	0	0.0197957	0.000952075	0.000136011	0.0106954	0.00594738	0.0013972	0	0	0.000853158	0	7.41876e-05	0.000111281
VMBIOME_JB1_00083	body_swab	95	Sigmodon_fulviventer	0.500323	0.00665127	0.00246343	0.227775	0.00187837	0.000615858	0.155258	0.0699307	0.00511162	0.000277136	0	0.0121632	0	0	0.00775982	0.00677444	0.000646651	0	0	0.00237105	0	0	0
VMBIOME_JB1_00084	nose_swab	95	Sigmodon_fulviventer	0.493159	0.00721278	0.000744175	0.223024	0.000228977	0	0.134066	0.0981739	0.00303395	0	0	0.0133952	0	0	0.00601065	0.0121358	0.00143111	0	0	0.00721278	0	0	0.000171733
VMBIOME_JB1_00085	ear_swab	95	Sigmodon_fulviventer	0.544163	0.00205962	0.00335349	0.180587	0.0024557	0.00100341	0.139632	0.0782921	0.00361754	5.28109e-05	0	0.0178765	0	0	0.0102981	0.00723509	0.00200681	0	0	0.00736711	0	0	0
VMBIOME_JB1_00086	body_swab	95	Sigmodon_fulviventer	0.515778	0.00135288	0.00292515	0.20275	0.00241325	0.000877546	0.146111	0.0794545	0.00146258	3.65644e-05	0.000365644	0.0240959	0	0	0.013346	0.00566748	0.000585031	0	0	0.0027789	0	0	0
VMBIOME_JB1_00087	nose_swab	95	Sigmodon_fulviventer	0.54837	0.0012742	0.0019358	0.194242	0.000367557	0.00225435	0.134354	0.0829699	0.00161725	0.000637099	0	0.0124724	0.00102916	0	0.00352855	0.0105121	0.000122519	0	0	0.00426366	0	0	4.90076e-05
VMBIOME_JB1_00088	ear_swab	95	Sigmodon_fulviventer	0.571031	0.00356597	0.000271693	0.197657	0.00190185	3.39616e-05	0.100662	0.0781457	0.0029207	0.000169808	0	0.0166072	0.000543386	0	0.0123281	0.00801494	0.000135846	0	0	0.00587536	0	0	0.000135846
VMBIOME_JB1_00089	body_swab	95	Sigmodon_fulviventer	0.546799	0.000824777	0.000625693	0.217599	0.000255965	2.84406e-05	0.105799	0.0882796	0.00116606	2.84406e-05	0.000796337	0.0131111	0.000654134	2.84406e-05	0.00631381	0.011234	0.00153579	0	0	0.00492022	0	0	0
VMBIOME_JB1_00090	nose_swab	95	Sigmodon_fulviventer	0.551074	0.00341455	0.00315412	0.199057	0.000578737	0.000520863	0.10834	0.0802419	0.00326987	2.89369e-05	0	0.0253776	0.000318305	0	0.00526651	0.00758146	0.000665548	0	0.000173621	0.00827594	0	0	0.00266219
VMBIOME_JB1_00091	ear_swab	95	Sigmodon_fulviventer	0.525665	0.00364222	0.00434101	0.199221	0.000847027	0	0.108377	0.0938929	0.000190581	0	0	0.0319329	0	0	0.0093173	0.0142089	0.00497628	0	0	0.00338811	0	0	0
VMBIOME_JB1_00092	body_swab	95	Sigmodon_fulviventer	0.580994	0.000194731	0.00194731	0.175369	0.000723287	0	0.12179	0.0886027	0.000806743	0	0	0.0121846	0	0	0.0034217	0.00990347	0.0020864	0	0	0.00175258	0	0	0.00022255
VMBIOME_JB1_00093	nose_swab	95	Sigmodon_fulviventer	0.434512	0.00267142	0.00274885	0.17128	0.000929188	0.00181966	0.270549	0.0814588	0.000464594	0.000116149	0	0.0106469	0	0.000425878	0.00793682	0.00236169	0.0016648	0	0	0.0104147	0	0	0
VMBIOME_JB1_00094	ear_swab	95	Sigmodon_fulviventer	0.476098	0.00137634	0.00275267	0.171354	0.000596412	0.000252328	0.212827	0.0839106	0.0012387	0	0	0.0192687	0	0	0.00798275	0.00834977	0.00438134	0	0	0.00929027	0	0.000321145	0
VMBIOME_JB1_00097	ear_swab	95	Sigmodon_fulviventer	0.534411	0.00249236	0.00257276	0.262743	0.00136678	0.000401994	0.0853031	0.0762984	0.00136678	8.03988e-05	0	0.00844187	0.00064319	0	0.00594951	0.0108538	0.00128638	0	0	0.00562791	0	0	0.000160798
VMBIOME_JB1_00100	ear_swab	95	Sigmodon_fulviventer	0.572719	0.000499654	0.00122992	0.204282	0.000807134	0.000422784	0.0858252	0.0971635	0.00580367	0	0	0.0147206	0.00023061	0	0.00503498	0.00757168	0.00157583	0	0	0.00188331	0	0	0.00023061
VMBIOME_JB1_00101	body_swab	95	Sigmodon_fulviventer	0.583959	0.00674123	0.00712425	0.175119	0.00344722	0	0.0882488	0.0936112	0.00183852	0.000229815	0	0.0111843	0	0	0.00857975	0.00727746	0.00605178	0	0	0.00436648	0	0	0.00222154
VMBIOME_JB1_00102	nose_swab	95	Sigmodon_fulviventer	0.611967	0.00528926	0.00304132	0.138116	0.00310744	0.00119008	0.0924959	0.100826	0.0042314	6.61157e-05	0	0.0130248	0	0	0.00826446	0.0122314	0.0054876	0	0	0.000661157	0	0	0
VMBIOME_JB1_00103	ear_swab	95	Sigmodon_fulviventer	0.57302	0.000688576	0.00456964	0.186604	0.00131455	0	0.104413	0.0830047	0.0028169	0	0	0.021471	0	0	0.00431925	0.0100156	0.00488263	0	0	0.00175274	0	0.000125196	0.00100156
VMBIOME_JB1_00104	body_swab	95	Sigmodon_fulviventer	0.600128	0.000481	0.000962001	0.182566	0.000481	0.000267222	0.0758912	0.087168	0.000213778	0	0	0.0181177	0	0	0.0131473	0.0138421	0.00272567	0	0	0.00400834	0	0	0
VMBIOME_JB1_00105	nose_swab	95	Sigmodon_fulviventer	0.280965	0.00154437	0.000661872	0.117659	0.000220624	0	0.506619	0.0442572	0.00046331	0	2.20624e-05	0.0348586	0.000132374	0	0.00289017	0.00392711	0.00165468	0	0	0.00392711	0	0	0.000198562
VMBIOME_JB1_00106	ear_swab	95	Sigmodon_fulviventer	0.465448	0.00297841	0.000456369	0.206591	0.00165734	0.00120097	0.217928	0.0648284	0.00122499	0.000120097	0	0.0203925	0	0	0.00389114	0.00703769	0.00115293	0	0	0.0039632	0	0.000624505	0.000504408
VMBIOME_JB1_00107	body_swab	95	Sigmodon_fulviventer	0.415542	0.00781966	0.000610911	0.336734	0.000855275	0.00109964	0.14277	0.0575478	0.00183273	0.000183273	0	0.0229092	0	0	0.00421528	0.00507056	0.000916366	0	0	0.00189382	0	0	0
VMBIOME_JB1_00108	nose_swab	95	Sigmodon_fulviventer	0.460533	0.00230005	0.00250915	0.208782	0.000418191	0.000731835	0.187716	0.078045	0.0048092	0	0	0.034344	0	0	0.0136958	0.00491375	0	0	0	0.0012023	0	0	0
VMBIOME_JB1_00110	body_swab	95	Sigmodon_fulviventer	0.52703	0.00620424	0.00434297	0.22935	0.00190263	4.13616e-05	0.0888034	0.0938495	0.00483931	4.13616e-05	0	0.0240725	0	0	0.0112917	0.00335029	0.000206808	0	0	0.00339165	0	0.000289531	0.000992679
VMBIOME_JB1_00111	nose_swab	95	Sigmodon_hispidus	0.579523	0.00110054	0.00241409	0.204239	0.000390514	0.000142005	0.0892857	0.0799844	0.00124254	0	0	0.0169696	0.00312411	0	0.00532519	0.0115024	0.000781028	0	0	0.00390514	0	0	7.10026e-05
VMBIOME_JB1_00112	ear_swab	95	Sigmodon_hispidus	0.611491	0.00070301	0.0012782	0.196523	0.00236467	0.00134211	0.0799514	0.0786732	0.00178948	0.00025564	0.00153384	0.0116316	0.00012782	0	0.00453761	0.00530453	0	0	0	0.00140602	0	0	0.00108647
VMBIOME_JB1_00113	body_swab	95	Sigmodon_hispidus	0.588338	0.00331298	0.000425955	0.183918	0.00927635	0	0.0769558	0.0838658	0.0050168	0.00028397	0	0.0343604	9.46566e-05	0.000236642	0.0025084	0.0106962	0.00056794	0	0	0.000141985	0	0	0
VMBIOME_JB1_00114	nose_swab	95	Sigmodon_hispidus	0.621309	0.00237491	0.00323852	0.18384	0.000161926	0.000107951	0.0844173	0.0680628	0.00107951	0	0	0.0178118	0.000161926	0	0.00534355	0.00993145	0.00118746	0	0	0.000647703	0	0	0.000323852
VMBIOME_JB1_00115	ear_swab	95	Sigmodon_hispidus	0.58332	0.0017283	0.00120579	0.202412	0.00389871	0	0.0987138	0.0763264	0.00357717	4.01929e-05	0	0.0120579	0	0	0.0062299	0.0057074	0.000723473	0	0	0.00265273	0	0	0.00140675
VMBIOME_JB1_00116	body_swab	95	Sigmodon_hispidus	0.618951	0.000378332	0.00368014	0.186586	0.00240757	0.00120378	0.0761479	0.0670679	0.00206363	0	0	0.0184695	0	0	0.00701634	0.00794497	0.000515907	0	0	0.00756664	0	0	0
VMBIOME_JB1_00117	nose_swab	95	Sigmodon_hispidus	0.387381	0.000571429	0.00161905	0.184619	0.000785714	0	0.34169	0.0415238	0.000714286	7.14286e-05	0	0.0276667	0	0	0.00595238	0.00166667	0.000380952	0	0	0.0052381	2.38095e-05	0	9.52381e-05
VMBIOME_JB1_00118	ear_swab	95	Sigmodon_hispidus	0.389833	0.000618162	0.000576951	0.37918	0.00201933	0.000103027	0.147617	0.0510395	0.00232841	0.000350292	0	0.0134965	0	0	0.00508953	0.00488348	0.000886032	0	0	0.00129814	0	0.000226659	0.000453318
VMBIOME_JB1_00119	body_swab	95	Sigmodon_hispidus	0.458587	0.00181527	0	0.35024	0.00106781	0.000355935	0.0969923	0.0509699	0.00106781	0	0	0.0191137	0	0.000142374	0.00996619	0.00427122	0.00234917	0	0	0.00306104	0	0	0
VMBIOME_JB1_00120	nose_swab	95	Sigmodon_hispidus	0.625459	0.00157115	4.66679e-05	0.0982982	0.000186672	0.000528903	0.184509	0.0421878	0.000311119	0	0	0.0342387	0.000124448	0	0.00976915	0.00124448	0.000575571	0	0	0.000948914	0	0	0
VMBIOME_JB1_00121	ear_swab	95	Sigmodon_hispidus	0.567365	0.00226632	0.000261499	0.240753	0.000232443	5.81108e-05	0.1055	0.0506726	0.00139466	0	0	0.0208618	0	0.000174332	0.00406776	0.00485225	0.00037772	0	0	0.00116222	0	0	0
VMBIOME_JB1_00122	body_swab	95	Sigmodon_hispidus	0.581792	3.96181e-05	0.000911216	0.236005	0.000673507	0.000475417	0.0877937	0.0572085	0.00182243	0	0	0.0206014	0	3.96181e-05	0.00887445	0.00150549	7.92362e-05	0	0	0.00217899	0	0	0
VMBIOME_JB1_00124	ear_swab	95	Sigmodon_hispidus	0.630631	0.00025008	0	0.180129	0.000321532	7.14515e-05	0.0856704	0.0834197	0.00107177	3.57258e-05	0	0.0110393	0	0.000464435	0.00185774	0.00425137	0.000785967	0	0	0	0	0	0
VMBIOME_JB1_00125	body_swab	95	Sigmodon_hispidus	0.626645	0.00612288	0	0.161623	0.00109086	0	0.077099	0.0868816	0.00285031	3.5189e-05	0	0.0166796	0	0.000211134	0.00921951	0.0114364	0.000105567	0	0	0	0	0	0
VMBIOME_JB1_00126	nose_swab	95	Sigmodon_hispidus	0.634886	0	0.00216685	0.176834	0.00122474	0.000847897	0.0810212	0.0608601	0.00183711	0.000141316	0	0.0191248	0	0	0.00904423	0.00833765	0.000706581	0	0.000188421	0.00277922	0	0	0
VMBIOME_JB1_00127	ear_swab	95	Sigmodon_hispidus	0.611376	0.000403416	0.000470652	0.23425	0.00127748	0	0.0648154	0.0509648	0.000806831	0.000201708	0	0.0121025	0	0	0.00948027	0.00968197	0.00201708	0	0	0.00201708	0	0	0.000134472
VMBIOME_JB1_00128	body_swab	95	Sigmodon_hispidus	0.623839	0.00100427	0.00100427	0.199473	0	0	0.0743158	0.0700477	0.000941501	0.000376601	0	0.00671604	0	0	0.0101054	0.00935225	0.0026362	0	0	0.0001883	0	0	0
VMBIOME_JB1_00129	nose_swab	95	Sigmodon_hispidus	0.484186	0.00106423	0.00175504	0.165889	0.000317401	0.000168036	0.25	0.0474421	0.00117625	0	0	0.0266617	0.000130695	0	0.0146378	0.00214712	0.000205377	0	0	0.00229649	0	0	0.00192308
VMBIOME_JB1_00130	ear_swab	95	Sigmodon_hispidus	0.459356	0.000925565	0.000470902	0.333804	0.000746947	0.000276046	0.127257	0.0372175	0.000909327	6.49519e-05	0	0.0153774	0.00139647	0	0.0112204	0.00563458	0.00315017	0	0	0.0017537	0	0	0.000438426
VMBIOME_JB1_00131	body_swab	95	Sigmodon_hispidus	0.493741	0.000999476	0	0.323212	0.0032364	0.000333159	0.0972348	0.045024	0.000142782	4.75941e-05	0	0.0239398	9.51882e-05	0	0.00428347	0.00318881	0.00257008	0	0	0.00195136	0	0	0
VMBIOME_JB1_00132	nose_swab	95	Sigmodon_hispidus	0.705429	0.00287924	0.00018622	0.101905	0.00018622	0	0.112104	0.0335052	0.000243518	5.72984e-05	0	0.0282768	1.43246e-05	0	0.0111302	0.00303681	0	0	0	0.000816502	0	0	0.000229194
VMBIOME_JB1_00133	ear_swab	95	Sigmodon_hispidus	0.654555	0.000859993	0.000200665	0.138889	8.59993e-05	0	0.115124	0.0454793	0.000902993	0	0	0.0318627	0	0	0.00619195	0.00331097	0.000386997	0	0	0.00190632	0	0	0.000243665
VMBIOME_JB1_00134	body_swab	95	Sigmodon_hispidus	0.617092	0.000610838	0.000174525	0.193548	0.000901713	0	0.108322	0.0414788	0.00154164	0	0	0.0198959	0	5.8175e-05	0.0098025	0.0041886	0.000930801	0	0.000174525	0.00107624	0	0	0.000203613
VMBIOME_JB1_00135	nose_swab	95	Sigmodon_hispidus	0.704882	0.00115199	0.000115199	0.154045	4.60798e-05	0.000138239	0.0593507	0.0482916	0.00149759	0	0	0.0143078	0	0	0.00589821	0.00665853	0.000276479	0	0	0.00292607	0	0.000414718	0
VMBIOME_JB1_00136	ear_swab	95	Sigmodon_hispidus	0.698367	0.00274212	0.00119223	0.148273	0.000317927	0.000397409	0.0523388	0.0613599	0.00115249	0	0	0.0167707	0	0	0.00739181	0.00898144	0.00043715	0	0	0.000278186	0	0	0
VMBIOME_JB1_00137	body_swab	95	Sigmodon_hispidus	0.676903	2.11631e-05	2.11631e-05	0.139338	0.00239143	0	0.0848641	0.0519131	0.00226445	0.000275121	0	0.0140946	0	0	0.0114069	0.0130576	0.000253958	0	0	0.00107932	0	0	0.00211631
VMBIOME_JB1_00138	nose_swab	95	Sigmodon_hispidus	0.668083	0.00148403	0.000202368	0.165065	3.3728e-05	0	0.0623293	0.0642855	0.000303552	0	0	0.0237782	0	0	0.00330534	0.00799352	0.000708287	0	0	0.00178758	0	0	0.000640831
VMBIOME_JB1_00139	ear_swab	95	Sigmodon_hispidus	0.619761	0.000372032	0	0.191837	0.000284495	0	0.0726119	0.0748222	0.00326075	0.000306379	0	0.0196302	0.00015319	0	0.00908196	0.00579932	0.00118175	0	0	0.000897254	0	0	0
VMBIOME_JB1_00140	body_swab	95	Sigmodon_hispidus	0.601438	0.00414032	4.5498e-05	0.188999	0.00200191	0.00122845	0.0849447	0.0645161	0.00200191	9.0996e-05	0	0.0379908	0	0	0.00700669	0.00250239	0	0	0	0.00291187	0	0	0.000181992

## Sheet: cohort1_order
SampleID	SampleType	Day	Species	Enterobacteriales	Clostridiales	Bacteroidales	Actinomycetales	Bacteria_unclassified	Bacteroidetes_unclassified	Mycoplasmatales	Pasteurellales	Lactobacillales	Erysipelotrichales	Firmicutes_unclassified	Verrucomicrobiales	Neisseriales	Anaeroplasmatales	Campylobacterales	Proteobacteria_unclassified	Bacillales	Bifidobacteriales	Flavobacteriales	Clostridia_unclassified	Sphingobacteriales	Alphaproteobacteria_unclassified	Spirochaetales	Candidatus_Saccharibacteria_unclassified	Fusobacteriales	Pseudomonadales	Elusimicrobiales	Burkholderiales	Coriobacteriales	Betaproteobacteria_unclassified	Desulfovibrionales	other
VMBIOME_JB1_00001	feces	0	Sigmodon_fulviventer	0	0.2015	0.34066	0	0.110292	0.24331	0	0	0.00144775	0.0247872	0.0138633	0.0144336	0	0.00952005	0.00267614	0.0127226	0	0.00127226	0	0.00473809	0	0.00995876	0.00346582	0.00175485	0	0	0.000877424	0.000175485	0.000438712	0.00144775	0.00035097	0.000307098
VMBIOME_JB1_00002	feces	0	Sigmodon_fulviventer	4.48069e-05	0.380097	0.330227	0	0.084461	0.103952	0	0	0.00434627	0.0204319	0.0202527	0.00219554	0	0.0032709	0.00206112	0.0156376	0	0.00739314	0	0.0012994	0	0.00376378	0.00179228	0.00448069	0	0	0.00797563	8.96138e-05	0.00273322	0.00107537	0.00156824	0.000851331
VMBIOME_JB1_00003	feces	0	Sigmodon_fulviventer	0	0.250026	0.326541	0	0.116285	0.150213	0	0	0.000492732	0.0441347	0.0172104	0.00190054	0	0.058072	0.00175976	0.00717981	0	0.000844684	0	0.00263964	0	0.00862281	0.00225249	0.00496252	0	0	0.000387147	7.03903e-05	0.00112625	0.00204132	0.00126703	0.00197093
VMBIOME_JB1_00005	feces	0	Sigmodon_fulviventer	0	0.404762	0.2557	0	0.0805195	0.143939	0	0	0.0002886	0.0287879	0.0316017	0.00649351	0	0.0126984	0.0017316	0.00916306	0	0.0021645	0	0.00512266	0	0.00180375	0.0047619	0.0020202	0	0	0.0027417	7.21501e-05	0.000865801	0.000649351	0.00367965	0.0004329
VMBIOME_JB1_00006	feces	0	Sigmodon_fulviventer	0	0.334172	0.336384	0	0.0636766	0.168821	0	0	0.00169168	0.0362627	0.0105838	0.00897892	0	0.0147914	0.00325323	0.00199532	0	0.00550881	0	0.00134467	0	0.00290622	0.00169168	0.00381713	0	4.33764e-05	0.000130129	4.33764e-05	0.00182181	0.00151817	0.000433764	0.000130129
VMBIOME_JB1_00007	feces	0	Sigmodon_fulviventer	0	0.402033	0.319028	0	0.0721205	0.147406	0	0	0.000911096	0.013091	0.0176465	0.000815191	0	0.000767239	0.00441162	0.00407596	0	0.000287715	0	0.00350053	0	0.00187014	0.00278124	0.00431572	0	0	0.000479524	0.000239762	0.000719286	0.00163038	0.00129472	0.000575429
VMBIOME_JB1_00008	feces	0	Sigmodon_fulviventer	0	0.2692	0.281824	0	0.0423053	0.213257	0	0	0.00624868	0.0106396	0.0147773	0.0572936	0	0.0838928	0.000337767	0.00797973	0	0.000759975	0	0.00177327	0	0.00151995	0.00130885	0.003251	0	0	0.00135107	8.44416e-05	0.000422208	0.000337767	0.0010133	0.000422208
VMBIOME_JB1_00009	feces	0	Sigmodon_fulviventer	0	0.321446	0.301201	0	0.091123	0.202004	0	0	0.00182571	0.0151736	0.0197582	0.00397598	0	0.0151736	0.00150114	0.00608569	0	0.00158228	0	0.00170399	0	0.00576112	0.000892567	0.00515255	0	0	0.00251542	0	0.00109542	0.00162285	0.000405712	0
VMBIOME_JB1_00010	feces	0	Sigmodon_fulviventer	0	0.267342	0.349337	0	0.101663	0.160231	0	0	0.00284406	0.030658	0.0141239	0.0371174	0	0.00279585	0.00409737	0.00559171	0	0.00294047	0	0.00163895	0	0.00467583	0.00173536	0.00318149	0	0	0.000819475	0	0.00250663	0.00626657	0.000241022	0.000192818
VMBIOME_JB1_00011	feces	0	Sigmodon_hispidus	0	0.418106	0.240515	0	0.129395	0.0492751	0	0	0.00501234	0.0707125	0.0212832	0	0	0.0203578	0.0178902	0.0030074	0	0.00971622	0	0.00231339	0	7.71129e-05	0.00547502	0.00192782	0	0	0	0	0.00131092	0.000848242	0.00277606	0
VMBIOME_JB1_00012	feces	0	Sigmodon_hispidus	0.00692919	0.283302	0.404014	0	0.158236	0.0515714	0	0	0.0040515	0.0352518	0.0134797	0.000151458	0	0.000151458	0.0177584	0.00749716	0	0.00374858	0	0.000833018	0	0	0.0079894	0.00215827	0	0	0	0.000113593	0.00121166	0.000227187	0.00124953	7.57289e-05
VMBIOME_JB1_00013	feces	0	Sigmodon_hispidus	0.0175605	0.411376	0.183235	0	0.184623	0.0592895	0	0	0.0096382	0.0432989	0.0266876	0.0056953	0	0.000328575	0.0131795	0.00708262	0	0.0205907	0	0.00138732	0	0.00332226	0.00496513	0.00105874	0	0	0	0.000182542	0.00138732	0.0008762	0.00226352	0.00197145
VMBIOME_JB1_00014	feces	0	Sigmodon_hispidus	0	0.239489	0.507084	0	0.0965692	0.0466576	0	0	0.0036127	0.0243153	0.0107612	0.0466832	0	0.00748162	0.00773784	0.00148607	0	0.000538061	0	0.00115299	0	0	0.00330523	0.00012811	0	0	0	0	0.0012811	0.000794281	0.000819903	0.000102488
VMBIOME_JB1_00015	feces	0	Sigmodon_hispidus	0.00717328	0.53284	0.285474	0	0.0552567	0.0455615	0	0	0.00717328	0.0166443	0.0116566	0.000672495	0	0.000168124	0.0123851	0.00386685	0	0.00493163	0	0.00616454	0	0.000616454	0.00526788	0.00089666	0	0	0	0	0.00044833	0.00044833	0.00235373	0
VMBIOME_JB1_00016	feces	0	Sigmodon_hispidus	0.00175838	0.280502	0.345682	0	0.169005	0.0708149	0	0	0.0153059	0.03265	0.0154258	0.0455581	0	0.000599449	0.00331695	0.00407625	0	0.00111897	0	0.00247772	0	7.99265e-05	0.00611437	0.00283739	0	0	3.99632e-05	0	0.000519522	0.000159853	0.00179835	0.000159853
VMBIOME_JB1_00017	feces	0	Sigmodon_hispidus	0.00294411	0.495133	0.289188	0	0.0835747	0.0410276	0	0	0.00242177	0.00560331	0.018282	0.0310556	0	0.000949713	0.0109217	0.00341897	0	0.0013296	0	0.00289662	0	0.00474856	0.00256422	0.0019944	0	0	0	0.000142457	0.000474856	0.000237428	0.00109217	0
VMBIOME_JB1_00018	feces	0	Sigmodon_hispidus	0	0.368681	0.286388	0	0.160081	0.0568809	0	0	0.00932826	0.0604728	0.0182812	0	0	0.0050394	0.0172626	0.00139388	0	0.00257331	0	0.00203721	0	0.00075055	0.00739827	0.000482496	0	0	0	0.000375275	0.000911382	0.000375275	0.00123305	5.36107e-05
VMBIOME_JB1_00019	feces	0	Sigmodon_hispidus	0	0.245923	0.278542	0	0.330838	0.0519473	0	0	0.00423704	0.0349991	0.0171223	0	0	0.00383075	0.012479	0.00400488	0	0.00429508	0	0.00156713	0	0.00510767	0.00296013	0.000522375	0	0	0	0.000116083	0.000522375	0.000290208	0.0006965	0
VMBIOME_JB1_00020	feces	0	Sigmodon_hispidus	0.00286462	0.453979	0.302113	0	0.107153	0.0632706	0	0	0.0182256	0.0146137	0.0107112	0	0	8.30323e-05	0.0149043	0.00269855	0	0.00145307	0	0.00190974	0	4.15162e-05	0.00228339	0.00107942	0	0	0	8.30323e-05	0.00087184	0	0.0015361	0.000124549
VMBIOME_JB1_00021	feces	4	Sigmodon_fulviventer	0	0.279643	0.301804	0	0.0905976	0.184968	0	0	0.000520427	0.0346084	0.0222482	0.00498742	0	0.0293607	0.00498742	0.0214242	0	8.67378e-05	0	0.0147888	0	0.00351288	0.00225518	0.00169139	0	0	0.000260213	8.67378e-05	0.000824009	0.000520427	0.00039032	0.000433689
VMBIOME_JB1_00022	feces	4	Sigmodon_fulviventer	2.7468e-05	0.196863	0.375817	0	0.114349	0.186727	0	0	0.000192276	0.058397	0.0163984	0.0041202	0	0.00585068	0.00302148	0.0151898	8.2404e-05	0.000741636	0	0.0014558	0	0.00791078	0.00230731	0.000933912	0	0	0.00563094	0	0.00120859	0.00123606	0.000357084	0.00118112
VMBIOME_JB1_00023	feces	4	Sigmodon_fulviventer	2.52793e-05	0.212498	0.271323	0	0.0880732	0.232949	0	0	0.000101117	0.0973254	0.0243187	0.000960615	0	0.0483847	0.00139036	0.00712877	0	0.00326103	0	0.00144092	0	0.0037919	0.00217402	0.00156732	0	0	0.000101117	0	0.000733101	0.00121341	0.000556145	0.000682542
VMBIOME_JB1_00024	feces	4	Sigmodon_fulviventer	0	0.158525	0.356456	0	0.187087	0.156223	0	0	0.0001001	0.0833834	0.0158492	0.003003	0	0.000467134	0.00103437	0.0191525	0	0.000166834	0	0.00176844	0	0.00887554	0.001001	0.0011011	0	0	0.00106773	6.67334e-05	0.00123457	0.00223557	0.000567234	0.000633967
VMBIOME_JB1_00025	feces	4	Sigmodon_fulviventer	0	0.26792	0.311109	0	0.114729	0.14601	0	0	0	0.0429996	0.0344942	0.00878892	0	0.0146482	0.00137032	0.0230119	0	0.00061428	0	0.00240987	0	0.00982847	0.00165383	0.00146482	0	0	0.0142229	0	0.000850541	0.00288239	0.000661532	0.000330766
VMBIOME_JB1_00026	feces	4	Sigmodon_fulviventer	0	0.309623	0.276301	0	0.137585	0.151532	0	0	0.000188473	0.0326058	0.0164725	0.000414641	0	0.0133062	0.00248784	0.0230314	0	0.00384485	0	0.00245015	0	0.00791587	0.00131931	0.00324174	0	0	0.00508877	0.000113084	0.00271401	0.00652117	0.0013947	0.00184704
VMBIOME_JB1_00027	feces	4	Sigmodon_fulviventer	0	0.47379	0.219459	0	0.0699671	0.162112	0	0	7.46714e-05	0.00358423	0.0157557	0.0099313	0	0.00642174	0.00246416	0.0127688	0	0.000149343	0	0.00515233	0	0.00216547	0.00791517	0.00201613	0	0	0.00179211	0.000224014	0.00201613	0.000597372	0.0015681	7.46714e-05
VMBIOME_JB1_00028	feces	4	Sigmodon_fulviventer	0	0.277753	0.364051	0	0.0780936	0.163711	0	6.80851e-05	0.000170213	0.00211064	0.0155915	0.00704681	0	0.0756426	0.00289362	0.00561702	0	0.000102128	0	0.000714894	0	0.00163404	0.000817021	0.000374468	0	0	0.000646809	0.00013617	0.00027234	0.00132766	0.00108936	0.00013617
VMBIOME_JB1_00029	feces	4	Sigmodon_fulviventer	2.9849e-05	0.245955	0.273536	0	0.0990687	0.231777	0	0	0.00614889	0.0291624	0.014626	0.000149245	0	0.0668617	0.00316399	0.00835771	0	0.000268641	0	0.00235807	0	0.00677571	0.00143275	0.00256701	0	0	0.00331324	0	0.000985016	0.00119396	0.000746224	0.0015223
VMBIOME_JB1_00030	feces	4	Sigmodon_fulviventer	0	0.307673	0.265123	0	0.112537	0.151861	0	0	0.00213838	0.0176507	0.0164546	0.00858976	0	0.0769816	0.00318945	0.0141713	0	0.000616143	0	0.00134102	0	0.00895219	0.000833605	0.00260955	0	0	0.00601645	7.24874e-05	0.000761118	0.00144975	0.000797361	0.000181219
VMBIOME_JB1_00031	feces	4	Sigmodon_hispidus	8.74126e-05	0.429545	0.177273	0	0.277185	0.0269231	0	0	0.019493	0.0214161	0.0103147	8.74126e-05	0	0.000611888	0.0175699	0.00690559	0	0.00113636	0	0.00568182	0	0.000262238	0.000611888	0.00227273	0	0	0	8.74126e-05	0.00034965	0.000174825	0.00183566	0.000174825
VMBIOME_JB1_00032	feces	4	Sigmodon_hispidus	0.00237627	0.441928	0.353184	0	0.100067	0.0305395	0	0	0.00181888	0.00167219	0.011852	0	0	0.00293367	0.0157831	0.00328571	0	0.00044005	0	0.02875	0	0.00017602	0.002875	0.00114413	0	0	0	0.000117347	0.000146683	2.93367e-05	0.000850764	2.93367e-05
VMBIOME_JB1_00033	feces	4	Sigmodon_hispidus	0.00766186	0.309156	0.365024	0	0.106628	0.078949	0	0	0.0271677	0.0188035	0.0239752	0.0186439	0	0.000351168	0.0210701	0.00421402	0	0.0079811	0	0.00181969	0	0.00309667	0.00140467	0.00105351	0	0	0	3.19244e-05	0.000893883	0.000861959	0.00114928	6.38488e-05
VMBIOME_JB1_00034	feces	4	Sigmodon_hispidus	0.000341547	0.185216	0.462162	0	0.118663	0.0669919	0	0	0.0330324	0.039717	0.00922176	0.0234203	0	0.000975848	0.042059	0.002586	0	0.00380581	0	0.00434252	0	0	0.0012686	0.00165894	4.87924e-05	0	0	0	0.000536716	0.00180532	0.00209807	4.87924e-05
VMBIOME_JB1_00035	feces	4	Sigmodon_hispidus	0.00561954	0.420147	0.328847	0	0.091092	0.0598723	0	0	0.00707645	0.0131816	0.0124879	0.000277508	0	0.00166505	0.0149161	0.0027057	0	0.00582767	0	0.0256001	0	0.0027057	0.00284446	0.00228944	0	0	6.9377e-05	0	0.00152629	0.000138754	0.00104065	6.9377e-05
VMBIOME_JB1_00036	feces	4	Sigmodon_hispidus	0.00765008	0.290703	0.353479	0	0.177347	0.0826208	0	0	0.00225002	0.0303303	0.0131851	0.0127351	0	0.00945009	0.00270003	0.00112501	4.50005e-05	0.00760508	0	0.00211502	0	0	0.00171002	0.00198002	0	0	0	0	0.00157502	0.000180002	0.00117001	4.50005e-05
VMBIOME_JB1_00037	feces	4	Sigmodon_hispidus	0.007827	0.273905	0.367466	0	0.205358	0.0659647	0	0	0.00855322	0.00431695	0.0170257	0.00290487	0	0.000806907	0.0122246	0.00496248	0	0.0091584	0	0.00125071	0	0.00992496	0.00399419	0.00238038	0	0	0	0	0.000847252	0.00052449	0.000484144	0.000121036
VMBIOME_JB1_00038	feces	4	Sigmodon_hispidus	0	0.330016	0.367304	0	0.14653	0.0524814	0	0	0.0142317	0.034103	0.0139995	3.31741e-05	0	0.000331741	0.0099854	0.0035828	0	0.0143976	0	0.00142649	0	0.0026871	0.00378185	0.00222266	0	0	0	3.31741e-05	0.00129379	0.000364915	0.00106157	0.000132696
VMBIOME_JB1_00039	feces	4	Sigmodon_hispidus	0.000109441	0.244491	0.388443	3.64804e-05	0.188166	0.08551	0	3.64804e-05	0.0201007	0.0177659	0.0110171	7.29607e-05	0	0.000145921	0.0195535	0.00342916	0	0.0055815	0	0.00244419	0	0.00350212	0.00211586	0.00346564	0	0	0	3.64804e-05	0.00120385	0.000802568	0.0014957	0.000474245
VMBIOME_JB1_00040	feces	4	Sigmodon_hispidus	0.00446305	0.324469	0.403929	0	0.127496	0.0328978	0	0	0.0130671	0.00694764	0.00924818	0.0486335	0	0.0034048	0.00911015	0.00257661	0	0.00404896	0	0.00161038	0	0.000276065	0.00207049	0.0034048	0	0	0	0	0.000874206	0.000230054	0.000828195	0.000414098
VMBIOME_JB1_00041	feces	34	Sigmodon_fulviventer	0	0.188633	0.336071	0	0.142764	0.20816	0	0	0.000786335	0.0125814	0.0299681	0.0401905	0	0.000262112	0.00528592	0.0108776	0	0	0	0.00283954	0	0.0071207	0.00292691	0.00144161	0	0	0.00812546	4.36853e-05	0.000830021	0.000436853	0.000218426	0.000436853
VMBIOME_JB1_00042	feces	34	Sigmodon_fulviventer	5.05127e-05	0.26605	0.309037	0	0.127595	0.15169	0	0	0.0012123	0.0106077	0.0413194	0.0162146	0	0.00222256	0.00212153	0.0386422	0	0.000101025	0	0.0153053	0	0.00661716	0.00176794	0.00308127	0	0	0.00323281	0	0.000454614	0.000808203	0.00146487	0.000404102
VMBIOME_JB1_00043	feces	34	Sigmodon_fulviventer	0	0.213981	0.251236	0	0.147229	0.199915	0	0	0.000937766	0.0381074	0.0390452	0.00980392	0	0.0531969	0.00230179	0.0146633	0	0.000852515	0	0.000682012	0	0.015601	0.00213129	0.000852515	0	0	0.000511509	0	0.000852515	0.00554135	0.00144928	0.00110827
VMBIOME_JB1_00045	feces	34	Sigmodon_fulviventer	5.6123e-05	0.237176	0.349646	0	0.0999551	0.19138	0	0	0.000841845	0.00460209	0.0304187	0.0323269	0	0.00617353	0.00544393	0.0202043	0	5.6123e-05	0	0.00426535	0	0.0063419	0.00241329	0.000897968	0	0	0.00572455	0	0.000673476	0.000168369	0.000841845	0.000392861
VMBIOME_JB1_00046	feces	34	Sigmodon_fulviventer	0	0.219176	0.286137	0	0.11863	0.265094	0	0	0.00279178	0.0207509	0.0206259	0.0131255	0	0.00133339	0.00516688	0.0117922	4.16684e-05	0.00241677	0	0.00620859	0	0.00500021	0.00491687	0.00116672	0	0	0.0130422	4.16684e-05	0.000500021	0.000875036	0.000750031	0.000416684
VMBIOME_JB1_00047	feces	34	Sigmodon_fulviventer	0	0.228682	0.313495	0	0.0991021	0.167464	0	0	0.000327718	0.0235957	0.0150095	0.0296913	0	0.0666579	0.00235957	0.0112735	0	0.000720981	0	0.0226781	0	0.00498132	0.00262175	0.000983155	0	0	0.00504686	0	0.000852068	0.00268729	0.000262175	0.0015075
VMBIOME_JB1_00048	feces	34	Sigmodon_fulviventer	0	0.241868	0.321525	0	0.131347	0.165384	0	0	0.000396699	0.00896541	0.0182085	0.0538718	0	0.000912409	0.00170581	0.0311409	0	7.93399e-05	0	0.00424468	0	0.00868772	0.00444303	0.00122977	0	0	0.00341162	3.96699e-05	0.000515709	0.000436369	0.00138845	0.00019835
VMBIOME_JB1_00049	feces	34	Sigmodon_fulviventer	3.06617e-05	0.277979	0.314589	0	0.0538726	0.281781	0	0	0.000306617	0.00453793	0.0273809	0.00947446	6.13234e-05	0.00159441	0.00134911	0.00876924	0	0.000214632	0	0.00315815	0	0.00665358	0.00269823	0.0018397	0	0	0.000827865	0	0.000797204	0.000275955	0.000766542	0.0010425
VMBIOME_JB1_00050	feces	34	Sigmodon_fulviventer	0.000256706	0.18346	0.3611	0	0.0710221	0.263509	0	0	0.00509134	0.00149745	0.0118941	0.0431695	0	0.00175416	0.000556197	0.020836	0	0.000299491	0	0.00650323	0	0.0122363	0.00111239	0.000299491	0	0	0.00697386	0	0.00038506	0.00038506	0.000684551	0.00697386
VMBIOME_JB1_00051	feces	34	Sigmodon_hispidus	0.000416667	0.301705	0.375606	0	0.0814773	0.0704924	0	0	0.0110227	0.0399621	0.0199621	0.0318561	0	0.005	0.0101515	0.00503788	0	0.00439394	0	0.0344697	0	0.00147727	7.57576e-05	0.00473485	0	0	0	0.000151515	0.000909091	0	0.000984848	0.000113636
VMBIOME_JB1_00052	feces	34	Sigmodon_hispidus	8.38153e-05	0.443668	0.301249	1.67631e-05	0.119638	0.0506412	0	0	0.0143827	0.00631967	0.0144498	0.00814684	0	0.00620233	0.0110804	0.00167631	3.35261e-05	0.0049451	0	0.00643701	0	0.000201157	0.00502892	0.00258151	0	0	0	0.000201157	0.000536418	0.000301735	0.00181041	0.000368787
VMBIOME_JB1_00053	feces	34	Sigmodon_hispidus	0.00485522	0.321549	0.141295	0	0.360245	0.0679439	0	0	0.00630887	0.0290731	0.0272415	0.00959414	0	0.00279102	0.0154378	0.00218049	0	0.0038958	0	0.000930341	0	0.00101756	0.00183161	0.00188975	0	0	0	0	0.000697756	0.000319805	0.000581463	0.000319805
VMBIOME_JB1_00054	feces	34	Sigmodon_hispidus	0.000724688	0.225205	0.256125	0	0.32359	0.0238112	0	0	0.0112499	0.0683277	0.0154255	0.0393402	0	0.00100076	0.0081096	0.00217406	0	0.0019325	0	0.0137691	0	0.000138036	0.00331286	0.00376147	0	0	6.90179e-05	0	0.00113879	0.000207054	0.000552143	3.45089e-05
VMBIOME_JB1_00055	feces	34	Sigmodon_hispidus	0.00444039	0.580321	0.196705	0	0.0851143	0.021206	0	4.14989e-05	0.00510437	0.00726231	0.0209985	8.29979e-05	0	0.00186745	0.0277628	0.00489688	0	0.00336141	0	0.0241524	0	0.00112047	0.00813379	0.00311242	0	0	0	0.000580985	0.00037349	0.000124497	0.00286343	0.00037349
VMBIOME_JB1_00056	feces	34	Sigmodon_hispidus	6.84486e-05	0.375612	0.268524	0	0.209829	0.0504124	0	0	0.0132106	0.026695	0.0145453	0.00242993	0	0.000205346	0.0174544	0.000855608	0	0.0105753	0	0.0023957	0	0.000924056	0.00205346	0.00164277	0	0	3.42243e-05	6.84486e-05	0.000992505	0.000924056	0.000547589	0
VMBIOME_JB1_00057	feces	34	Sigmodon_hispidus	0.00308954	0.263008	0.315653	3.05895e-05	0.159126	0.0680615	0	0	0.0223303	0.0481172	0.0219938	0.0446912	0	0.0140712	0.008718	0.00302836	0	0.0155089	0	0.00220244	0	0.00437429	0.0011624	0.00186596	0	0	0	0	0.00204949	0.000336484	0.0005812	0
VMBIOME_JB1_00058	feces	34	Sigmodon_hispidus	0	0.190307	0.33618	0	0.28299	0.0636513	0	0	0.00823951	0.048186	0.014775	0.0171692	0	0.00114318	0.0105259	0.0036668	2.15694e-05	0.00990035	0	0.00276088	0	0.00241577	0.00446486	0.000776498	0	0	0.00071179	4.31388e-05	0.00114318	0.000215694	0.000603943	0.000107847
VMBIOME_JB1_00059	feces	34	Sigmodon_hispidus	0	0.406136	0.277455	0	0.108199	0.107119	0	0	0.00872668	0.0243507	0.0102861	0.0322377	0	0.000719727	0.00749715	0.0023691	0	0.000989624	0	0.0039585	0	0.00140946	0.0034187	0.00338871	0	0	0	5.99772e-05	0.000479818	0.000119954	0.000959635	0.000119954
VMBIOME_JB1_00060	feces	34	Sigmodon_hispidus	0.000533293	0.23023	0.436767	2.53949e-05	0.0883234	0.112626	0	0	0.0222713	0.02669	0.0141703	0.0239728	0	2.53949e-05	0.0193001	0.00317436	5.07898e-05	0.00970085	0	0.000812636	0	0.00157448	0.0020062	0.00467266	0	0	0	0	0.00134593	5.07898e-05	0.00162527	5.07898e-05
VMBIOME_JB1_00061	feces	111	Sigmodon_fulviventer	3.36281e-05	0.183273	0.336651	0	0.125366	0.212664	0	0	0.000302653	0.0244813	0.0199751	0.0547466	0	0.0010761	0.00114336	0.00349733	0	0.00632209	0	0.00154689	0	0.0047752	0.000504422	0.00124424	0	0	0.0129805	0	0.00302653	0.00484245	0.00104247	0.000504422
VMBIOME_JB1_00062	feces	111	Sigmodon_fulviventer	0	0.225545	0.281448	0	0.110672	0.260238	0	0	0.00046201	0.0383888	0.0170104	0.0168424	0	8.40018e-05	0.000420009	0.0144903	0	0.00235205	0	0.00180604	0	0.0149943	0.00159604	0.00239405	0	0	0.00323407	0	0.00155403	0.00298207	0.000756017	0.00273006
VMBIOME_JB1_00063	feces	111	Sigmodon_fulviventer	0	0.35768	0.259942	0	0.156022	0.116076	0	0	7.02642e-05	0.0141934	0.0343241	0.0294758	0	0.00144042	0.00168634	0.0148257	0	0.000281057	0	0.000948567	0	0.00291596	0.00101883	0.00238898	0	0	0.000878302	0.000105396	0.00126476	0.00259978	0.00101883	0.00084317
VMBIOME_JB1_00064	feces	111	Sigmodon_fulviventer	0	0.187492	0.357026	0	0.138371	0.182253	0	3.02847e-05	0.000363416	0.0291036	0.0171714	0.0351302	0	0.00245306	0.00242277	0.0102059	0	0.00726832	0	0.00348274	0	0.0152029	0.00184737	0.00102968	0	0	0.00490612	6.05694e-05	0.0011811	0.00227135	0.000575409	0.000151423
VMBIOME_JB1_00065	feces	111	Sigmodon_fulviventer	0	0.18064	0.309085	0	0.139616	0.20931	0	0	0.0025163	0.037897	0.0282512	0.0333219	0	0.00129628	0.00358382	0.0192154	0	0.000838766	0	0.00362195	0	0.011514	0.0053376	0.00144878	0	0	0.00583324	0	0.000876892	0.00320256	0.000991269	0.00160128
VMBIOME_JB1_00069	feces	111	Sigmodon_fulviventer	0	0.265049	0.315287	0	0.0853826	0.174206	0	0	0.00334924	0.0249587	0.00844192	0.0195908	0	0.0609286	0.00211048	0.00623968	0	0.00646908	0	0.0059644	0	0.00972656	0.00211048	0.00073408	0	0	0.00380804	4.588e-05	0.00188108	0.00151404	0.00119288	0.00100936
VMBIOME_JB1_00071	feces	111	Sigmodon_hispidus	2.63574e-05	0.266974	0.314866	0	0.0867949	0.13155	0	0	0.0189246	0.0827623	0.020796	0.0226147	0	7.90722e-05	0.00358461	0.00437533	0	0.00690564	0	0.0316025	0	0.00110701	0.00216131	0.00150237	0	0	0.000316289	7.90722e-05	0.00184502	2.63574e-05	0.0010543	5.27148e-05
VMBIOME_JB1_00072	feces	111	Sigmodon_hispidus	0	0.408198	0.189382	0.000101965	0.195296	0.0687921	0	0	0.00642376	0.0253552	0.0273605	0.00105363	0	0.000781728	0.0408878	0.00319489	0	0.011624	0	0.00839508	0	0.000305894	0.00193733	0.00452043	0	0	3.39882e-05	0.000101965	0.00343281	0.00037387	0.00244715	0
VMBIOME_JB1_00073	feces	111	Sigmodon_hispidus	9.21461e-05	0.291888	0.243604	0	0.208527	0.098627	0	0	0.0051909	0.0633658	0.0307461	0.023743	0	0	0.00786313	0.0035937	6.14307e-05	0.011549	0	0.00116718	0	0.00245723	0.0027951	0.0019965	0	3.07154e-05	0	9.21461e-05	0.00153577	0.000122861	0.000767884	0.000184292
VMBIOME_JB1_00074	feces	111	Sigmodon_hispidus	4.07398e-05	0.454371	0.235802	0	0.168704	0.0495396	0	0	0.00497026	0.0268476	0.0179255	0.00737391	0	8.14797e-05	0.00598876	0.00297401	4.07398e-05	0.00708873	0	0.00452212	0	8.14797e-05	0.00484804	0.00444064	0	0	0	0	0.00305549	0.000285179	0.0010185	0
VMBIOME_JB1_00075	feces	111	Sigmodon_hispidus	0.00259641	0.42436	0.275449	0	0.116609	0.083467	0	0	0.000992745	0.0157312	0.020084	0.00061092	0	0.000381825	0.0210004	0.00641466	0.00015273	0.00641466	0	0.0045819	0	0.00091638	0.0091638	0.0063383	0	0	7.6365e-05	7.6365e-05	0.00190913	7.6365e-05	0.00252005	7.6365e-05
VMBIOME_JB1_00076	feces	111	Sigmodon_hispidus	0	0.446309	0.240585	0	0.166966	0.057287	0	0	0.00379582	0.0264709	0.0177804	0.00604335	0	4.99451e-05	0.00744181	0.00119868	0	0.0075417	0	0.00164819	0	0.00549396	0.00344621	0.00484467	0	0	0	4.99451e-05	0.00259714	0	0.000449506	0
VMBIOME_JB1_00077	feces	111	Sigmodon_hispidus	0.00489772	0.480484	0.166552	8.95924e-05	0.118053	0.0735852	0	0	0.050321	0.0294162	0.0254741	0.00594296	0	0.000119456	0.0144542	0.00161266	2.98641e-05	0.0108705	0	0.00209049	0	0.00220994	0.00436016	0.00546513	0	0	2.98641e-05	0	0.00259818	0.000388234	0.000925788	2.98641e-05
VMBIOME_JB1_00078	feces	111	Sigmodon_hispidus	0	0.523329	0.180344	0	0.0535365	0.0745604	0	0	0.0241891	0.0328644	0.0349746	0.0104338	0	0.00125049	0.0298163	0.00230559	3.90778e-05	0.0142243	0	0.00285268	0	0.000937866	0.00437671	0.00468933	0	3.90778e-05	0	3.90778e-05	0.00394685	3.90778e-05	0.00117233	3.90778e-05
VMBIOME_JB1_00079	feces	111	Sigmodon_hispidus	0	0.278153	0.229965	0	0.294759	0.0407245	0	0	0.0241678	0.0482615	0.026466	0.00669681	0	0.0058072	0.00847604	0.00373144	4.9423e-05	0.0151234	0	0.00291596	0	0.0017298	0.00380557	0.00570835	0	0	9.8846e-05	2.47115e-05	0.00306423	0	0.000271826	0
VMBIOME_JB1_00080	feces	111	Sigmodon_hispidus	3.46105e-05	0.352334	0.328298	0	0.133302	0.0390233	0	0	0.00804693	0.0258021	0.0229121	0.0263559	0	0.0182743	0.00944866	0.00228429	6.92209e-05	0.00735472	0	0.0161285	0	0.000692209	0.00411864	0.00261309	0	0	0	1.73052e-05	0.00183435	0.000242273	0.000778735	3.46105e-05
VMBIOME_JB1_00081	nose_swab	95	Sigmodon_fulviventer	0.381959	0.00534245	0.000694519	0.131478	0.00114863	0.000320547	0.248558	0.0926915	0.0770649	0.0013089	0.000480821	0	0.0228924	0	0	0	0.00790683	0.00181643	0.00790683	0.000347259	0.00462122	0	0	0	0.00683834	0.00253766	0	0.000988353	0	0.00024041	0	0.00285821
VMBIOME_JB1_00082	ear_swab	95	Sigmodon_fulviventer	0.408403	0.00431525	0.000989169	0.16435	0.000754241	0.000506949	0.196511	0.0986201	0.06735	0.00212671	2.47292e-05	0	0.01804	0	0.000952075	0.000136011	0.00696127	0.00061823	0.0106954	0	0.00594738	0	0	0	0.000853158	0.00846976	0	0.00164449	0	0.000111281	0	0.00161976
VMBIOME_JB1_00083	body_swab	95	Sigmodon_fulviventer	0.420077	0.00665127	0.00246343	0.227529	0.00187837	0.000615858	0.155258	0.0767052	0.0655889	0.00511162	0.000277136	0	0.0105312	0	0	0	0.0043418	0.000246343	0.00775982	0	0.00677444	0	0	0	0.00237105	0.00163202	0	0.00160123	0	3.07929e-05	0	0.00255581
VMBIOME_JB1_00084	nose_swab	95	Sigmodon_fulviventer	0.371801	0.00721278	0.000744175	0.220562	0.000228977	0	0.134066	0.119526	0.0889003	0.00303395	0	0	0.0116778	0	0	0	0.00927357	0.0024615	0.00601065	0	0.0121358	0	0	0	0.00721278	0.00183182	0	0.00171733	0	0	0	0.00160284
VMBIOME_JB1_00085	ear_swab	95	Sigmodon_fulviventer	0.459111	0.00205962	0.00335349	0.178395	0.0024557	0.00100341	0.139632	0.083626	0.0667529	0.00361754	5.28109e-05	0	0.0160017	0	0	0	0.0115392	0.00219165	0.0102981	0	0.00723509	0	0	0	0.00736711	0.00142589	0	0.000316865	0	0.000237649	0	0.00332708
VMBIOME_JB1_00086	body_swab	95	Sigmodon_fulviventer	0.430144	0.00135288	0.00292515	0.201945	0.00241325	0.000877546	0.146111	0.0810999	0.072361	0.00146258	3.65644e-05	0.000365644	0.023255	0	0	0	0.0070935	0.000804417	0.013346	0	0.00566748	0	0	0	0.0027789	0.00409521	0	0.000621595	0	0.000219386	0	0.0010238
VMBIOME_JB1_00087	nose_swab	95	Sigmodon_fulviventer	0.463269	0.0012742	0.0019358	0.19135	0.000367557	0.00225435	0.134354	0.0806175	0.0780691	0.00161725	0.000637099	0	0.0118843	0	0.00102916	0	0.00490076	0.00247488	0.00352855	0	0.0105121	9.80152e-05	0	0	0.00426366	0.0044842	0	0.000269542	0.000416565	0.000318549	0	7.35114e-05
VMBIOME_JB1_00088	ear_swab	95	Sigmodon_fulviventer	0.46935	0.00356597	0.000271693	0.197487	0.00190185	3.39616e-05	0.100662	0.0977755	0.0694176	0.0029207	0.000169808	0	0.0149092	0	0.000543386	0	0.00859229	0.000169808	0.0123281	0	0.00801494	0	0	0	0.00587536	0.00390559	0	0.00152827	0	0.000169808	0	0.000407539
VMBIOME_JB1_00089	body_swab	95	Sigmodon_fulviventer	0.450414	0.000824777	0.000625693	0.215779	0.000255965	2.84406e-05	0.105799	0.0929723	0.0729501	0.00116606	2.84406e-05	0.000796337	0.00989733	0	0.000654134	2.84406e-05	0.0152442	0.0018202	0.00631381	0	0.011234	0	0	0	0.00492022	0.00341287	0	0.00312847	0	8.53218e-05	0	0.00162111
VMBIOME_JB1_00090	nose_swab	95	Sigmodon_fulviventer	0.46325	0.00332774	0.00315412	0.198275	0.000578737	0.000520863	0.10834	0.0859425	0.0741362	0.00326987	2.89369e-05	0	0.0241044	0	0.000318305	0	0.00607674	0.0005498	0.00526651	8.68106e-05	0.00758146	0	0	0.000173621	0.00827594	0.00153365	0	0.000897043	0.000231495	0.000376179	0	0.00370392
VMBIOME_JB1_00091	ear_swab	95	Sigmodon_fulviventer	0.431666	0.00364222	0.00434101	0.19831	0.000847027	0	0.108377	0.0918812	0.0843004	0.000190581	0	0	0.0301753	0	0	0	0.00950788	0.000910554	0.0093173	0	0.0142089	0	0	0	0.00338811	0.00154582	0	0.001567	0	0.000169405	0	0.0056539
VMBIOME_JB1_00092	body_swab	95	Sigmodon_fulviventer	0.486244	0.000194731	0.00194731	0.174145	0.000723287	0	0.12179	0.088547	0.0736918	0.000806743	0	0	0.00956964	0	0	0	0.0149108	0.00122402	0.0034217	0	0.00990347	0	0	0	0.00175258	0.00428408	0	0.00180822	0	0.000556375	0	0.00447882
VMBIOME_JB1_00093	nose_swab	95	Sigmodon_fulviventer	0.344032	0.00267142	0.00274885	0.16888	0.000929188	0.00181966	0.270549	0.0847497	0.0732123	0.000464594	0.000116149	0	0.0106082	0	0	0.000425878	0.00824654	0.0024004	0.00793682	0	0.00236169	7.74323e-05	0	0	0.0104147	0.00572999	0	3.87162e-05	0	0	0	0.00158736
VMBIOME_JB1_00094	ear_swab	95	Sigmodon_fulviventer	0.38776	0.00137634	0.00275267	0.170482	0.000596412	0.000252328	0.212827	0.0869844	0.0739322	0.0012387	0	0	0.0185117	0	0	0	0.0099555	0.00087168	0.00798275	0	0.00834977	0	0	0	0.00929027	0.0013534	0	0.000389962	0	0.000367023	0.000321145	0.00440428
VMBIOME_JB1_00097	ear_swab	95	Sigmodon_fulviventer	0.435199	0.00249236	0.00257276	0.259286	0.00136678	0.000401994	0.0853031	0.0979257	0.0660878	0.00136678	8.03988e-05	0	0.00562791	0	0.00064319	0	0.0102106	0.00345715	0.00594951	0	0.0108538	0	0	0	0.00562791	0.00128638	0	0.00265316	0	0.000160798	0	0.00144718
VMBIOME_JB1_00100	ear_swab	95	Sigmodon_fulviventer	0.470789	0.000499654	0.00122992	0.200746	0.000807134	0.000422784	0.0858252	0.0985856	0.0894765	0.00580367	0	0	0.0124914	0	0.00023061	0	0.00764855	0.00353601	0.00503498	0	0.00757168	0	0	0	0.00188331	0.00326697	0	0.00192175	0	0.000307479	0	0.00192175
VMBIOME_JB1_00101	body_swab	95	Sigmodon_fulviventer	0.47495	0.00674123	0.00712425	0.172897	0.00344722	0	0.0882488	0.1038	0.0892447	0.00183852	0.000229815	0	0.0100352	0	0	0	0.00436648	0.00222154	0.00857975	0	0.00727746	0	0	0	0.00436648	0.00513253	0	0.000919258	0	0.000229815	0	0.00834993
VMBIOME_JB1_00102	nose_swab	95	Sigmodon_fulviventer	0.532959	0.00528926	0.00304132	0.134083	0.00310744	0.00119008	0.0924959	0.077686	0.0899835	0.0042314	6.61157e-05	0	0.0111074	0	0	0	0.010843	0.00403306	0.00826446	0	0.0122314	0	0	0	0.000661157	0.000859504	0	0.00178512	0	0.000132231	0	0.00595041
VMBIOME_JB1_00103	ear_swab	95	Sigmodon_fulviventer	0.484444	0.000688576	0.00456964	0.185477	0.00131455	0	0.104413	0.0863224	0.0682316	0.0028169	0	0	0.0178404	0	0	0	0.0146479	0.00106416	0.00431925	0	0.0100156	0	0	0	0.00175274	0.000876369	0	0.00338028	0	0.000250391	0.000125196	0.00744914
VMBIOME_JB1_00104	body_swab	95	Sigmodon_fulviventer	0.493827	0.000481	0.000962001	0.182406	0.000481	0.000267222	0.0758912	0.102934	0.0718828	0.000213778	0	0	0.0134146	0	0	0	0.0152851	0.000160333	0.0131473	0	0.0138421	0	0	0	0.00400834	0.00197745	0	0.00422212	0	0.000481	0	0.00411523
VMBIOME_JB1_00105	nose_swab	95	Sigmodon_fulviventer	0.213895	0.00154437	0.000661872	0.116004	0.000220624	0	0.506619	0.0656356	0.0373516	0.00046331	0	2.20624e-05	0.0340202	0	0.000132374	0	0.00690553	0.00165468	0.00289017	0	0.00392711	0	0	0	0.00392711	0.000970745	0	0.000617747	0	0.000220624	0	0.00231655
VMBIOME_JB1_00106	ear_swab	95	Sigmodon_fulviventer	0.391781	0.00297841	0.000456369	0.205798	0.00165734	0.00120097	0.217928	0.0694641	0.0554128	0.00122499	0.000120097	0	0.0182547	0	0	0	0.00881512	0.00079264	0.00389114	0	0.00703769	0	0	0	0.0039632	0.00405928	0	0.000960776	0	0.00105685	0.000624505	0.00252204
VMBIOME_JB1_00107	body_swab	95	Sigmodon_fulviventer	0.352923	0.00781966	0.000610911	0.324882	0.000855275	0.00109964	0.14277	0.0584031	0.0521107	0.00183273	0.000183273	0	0.0207099	0	0	0	0.00537602	0.0118517	0.00421528	0	0.00507056	0	0	0	0.00189382	0.00213819	0	0.00183273	0	0.000366547	0	0.00305455
VMBIOME_JB1_00108	nose_swab	95	Sigmodon_fulviventer	0.387559	0.00230005	0.00250915	0.204757	0.000418191	0.000731835	0.187716	0.067747	0.0691061	0.0048092	0	0	0.0305802	0	0	0	0.00893884	0.00345008	0.0136958	0	0.00491375	0	0	0	0.0012023	0.00486147	0	0.00224778	0	0.00151594	0	0.00094093
VMBIOME_JB1_00110	body_swab	95	Sigmodon_fulviventer	0.452124	0.00616288	0.00434297	0.228937	0.00190263	4.13616e-05	0.0888034	0.070108	0.0868594	0.00483931	4.13616e-05	0	0.0211358	0	0	0	0.00694875	0.000330893	0.0112917	4.13616e-05	0.00335029	0	0	0	0.00339165	0.00206808	0	0.00277123	8.27232e-05	0.000165446	0.000289531	0.00397072
VMBIOME_JB1_00111	nose_swab	95	Sigmodon_hispidus	0.462688	0.00110054	0.00241409	0.203493	0.000390514	0.000142005	0.0892857	0.113817	0.0762212	0.00124254	0	0	0.0100824	0	0.00312411	0	0.00365663	0	0.00532519	0	0.0115024	0	0	0	0.00390514	0.00301761	0	0.00599972	0	0.00056802	0	0.00202357
VMBIOME_JB1_00112	ear_swab	95	Sigmodon_hispidus	0.469227	0.00057519	0.0012782	0.192305	0.00236467	0.00134211	0.0799514	0.135361	0.076692	0.00178948	0.00025564	0.00153384	0.0102895	0	0.00012782	0	0.00198121	0.00421806	0.00453761	0.00012782	0.00530453	0	0	0	0.00140602	0.00664664	0	0.00108647	0	0.00025564	0	0.00134211
VMBIOME_JB1_00113	body_swab	95	Sigmodon_hispidus	0.502343	0.00288703	0.000425955	0.183776	0.00927635	0	0.0769558	0.085049	0.0770505	0.0050168	0.00028397	0	0.0288703	0	9.46566e-05	0.000236642	0.00676795	0.000141985	0.0025084	0.000425955	0.0106962	0	0	0	0.000141985	0.000946566	0	0.00506413	0	0.000425955	0	0.000615268
VMBIOME_JB1_00114	nose_swab	95	Sigmodon_hispidus	0.548065	0.00237491	0.00323852	0.182221	0.000161926	0.000107951	0.0844173	0.0722729	0.0592649	0.00107951	0	0	0.0175959	0	0.000161926	0	0.00879797	0.00161926	0.00534355	0	0.00993145	0	0	0	0.000647703	0.000431802	0	0	0	0.000215901	0	0.00205106
VMBIOME_JB1_00115	ear_swab	95	Sigmodon_hispidus	0.47922	0.0017283	0.00120579	0.201206	0.00389871	0	0.0987138	0.0987942	0.0598875	0.00357717	4.01929e-05	0	0.010209	0	0	0	0.0164389	0.00120579	0.0062299	0	0.0057074	0	0	0	0.00265273	0.00526527	0	0.00184887	0	0	0	0.00217042
VMBIOME_JB1_00116	body_swab	95	Sigmodon_hispidus	0.525709	0.000378332	0.00368014	0.185589	0.00240757	0.00120378	0.0761479	0.0853998	0.0548581	0.00206363	0	0	0.0151333	0	0	0	0.0122098	0.000963027	0.00701634	0	0.00794497	0	0	0	0.00756664	0.00773861	0	0.00295787	3.43938e-05	0.000378332	0	0.000619089
VMBIOME_JB1_00117	nose_swab	95	Sigmodon_hispidus	0.321214	0.000571429	0.00161905	0.183571	0.000785714	0	0.34169	0.0626667	0.0340238	0.000714286	7.14286e-05	0	0.0255	0	0	0	0.00745238	0.000809524	0.00595238	0	0.00166667	0	0	0	0.0052381	0.003	2.38095e-05	0.00140476	0	0.000261905	0	0.0017619
VMBIOME_JB1_00118	ear_swab	95	Sigmodon_hispidus	0.332179	0.000618162	0.000576951	0.376254	0.00201933	0.000103027	0.147596	0.0497826	0.0425295	0.00232841	0.000350292	0	0.012116	0	0	0	0.00848942	0.00292596	0.00508953	0	0.00488348	0	0	0	0.00129814	0.00783005	0	0.00111269	0	8.24215e-05	0	0.00183388
VMBIOME_JB1_00119	body_swab	95	Sigmodon_hispidus	0.409788	0.00181527	0	0.349422	0.00106781	0.000355935	0.0969923	0.048336	0.0420715	0.00106781	0	0	0.0182595	0	0	0.000142374	0.00854245	0.000818651	0.00996619	0	0.00427122	0	0	0	0.00306104	0.000462716	0	0.000569496	0	0.000284748	0	0.00270511
VMBIOME_JB1_00120	nose_swab	95	Sigmodon_hispidus	0.602078	0.00157115	4.66679e-05	0.0980648	0.000186672	0.000528903	0.184509	0.0231162	0.038081	0.000311119	0	0	0.033912	0	0.000124448	0	0.00410678	0.00023334	0.00976915	0	0.00124448	0	0	0	0.000948914	0.000264451	0	0.000171116	0	0.00015556	0	0.000575571
VMBIOME_JB1_00121	ear_swab	95	Sigmodon_hispidus	0.51983	0.00226632	0.000261499	0.239097	0.000232443	5.81108e-05	0.1055	0.0444548	0.0446291	0.00139466	0	0	0.0181306	0	0	0.000174332	0.00604353	0.00156899	0.00406776	0	0.00485225	0	0	0	0.00116222	0.00151088	0	0.00261499	0	0.000116222	0	0.00203388
VMBIOME_JB1_00122	body_swab	95	Sigmodon_hispidus	0.512896	3.96181e-05	0.000911216	0.233509	0.000673507	0.000475417	0.0877937	0.0661226	0.0547126	0.00182243	0	0	0.0196902	0	0	3.96181e-05	0.00249594	0.00249594	0.00887445	0	0.00150549	0	0	0	0.00217899	0.00249594	0	0.000713125	0	0.00019809	0	0.000356563
VMBIOME_JB1_00124	ear_swab	95	Sigmodon_hispidus	0.520596	0.00025008	0	0.179558	0.000321532	7.14515e-05	0.0856704	0.107535	0.0756672	0.00107177	3.57258e-05	0	0.0101461	0	0	0.000464435	0.00775249	0.000214355	0.00185774	0	0.00425137	0.000107177	0	0	0	0.0025008	0	0.000893144	0.000357258	0	0	0.00067879
VMBIOME_JB1_00125	body_swab	95	Sigmodon_hispidus	0.542051	0.00612288	0	0.159265	0.00109086	0	0.077099	0.0838905	0.0732986	0.00285031	3.5189e-05	0	0.0153072	0	0	0.000211134	0.0135829	0.00235766	0.00921951	0	0.0114364	0	0	0	0	0.000703779	0	0.00116124	0	0.000211134	0	0.000105567
VMBIOME_JB1_00126	nose_swab	95	Sigmodon_hispidus	0.541194	0	0.00216685	0.17575	0.00122474	0.000847897	0.0810212	0.0913844	0.058552	0.00183711	0.000141316	0	0.0177116	0	0	0	0.00230816	0.000942107	0.00904423	0	0.00833765	0	0	0.000188421	0.00277922	0.00230816	0	0.00108342	0.000141316	0.000329738	0	0.000706581
VMBIOME_JB1_00127	ear_swab	95	Sigmodon_hispidus	0.524373	0.00033618	0.000470652	0.23351	0.00127748	0	0.0648154	0.0853224	0.0379211	0.000806831	0.000201708	0	0.0114973	0	0	0	0.0130438	0.000739595	0.00948027	6.72359e-05	0.00968197	0	0	0	0.00201708	0.0016809	0	0.000605123	0	0	0	0.00215155
VMBIOME_JB1_00128	body_swab	95	Sigmodon_hispidus	0.556365	0.00100427	0.00100427	0.199473	0	0	0.0743158	0.0674743	0.0477027	0.000941501	0.000376601	0	0.00539794	0	0	0	0.022345	0	0.0101054	0	0.00935225	0	0	0	0.0001883	0	0	0.0013181	0	0	0	0.0026362
VMBIOME_JB1_00129	nose_swab	95	Sigmodon_hispidus	0.432058	0.00106423	0.00175504	0.16419	0.000317401	0.000168036	0.25	0.0494772	0.037416	0.00117625	0	0	0.0244959	0	0.000130695	0	0.0100261	0.00169903	0.0146378	0	0.00214712	0	0	0	0.00229649	0.00125093	0	0.00177371	0	0.000392084	0	0.00352875
VMBIOME_JB1_00130	ear_swab	95	Sigmodon_hispidus	0.408093	0.000925565	0.000470902	0.333252	0.000746947	0.000276046	0.127257	0.0474961	0.0299753	0.000909327	6.49519e-05	0	0.0130553	0	0.00139647	0	0.00724214	0.000552091	0.0112204	0	0.00563458	1.6238e-05	0	0	0.0017537	0.0035074	0	0.00188361	0	0.000276046	0	0.00399454
VMBIOME_JB1_00131	body_swab	95	Sigmodon_hispidus	0.452097	0.000999476	0	0.323164	0.0032364	0.000333159	0.0972348	0.0387892	0.0386464	0.000142782	4.75941e-05	0	0.0185617	0	9.51882e-05	0	0.00628242	4.75941e-05	0.00428347	0	0.00318881	0	0	0	0.00195136	0.00285565	0	0.00533054	0	0	0	0.00271286
VMBIOME_JB1_00132	nose_swab	95	Sigmodon_hispidus	0.68622	0.00234923	0.00018622	0.101862	0.00018622	0	0.112076	0.015356	0.0316287	0.000243518	5.72984e-05	0	0.0277754	0	1.43246e-05	0	0.00187652	4.29738e-05	0.0111302	0.00053001	0.00303681	0	0	0	0.000816502	0.00385332	0	0.000171895	0	0.000329466	0	0.000257843
VMBIOME_JB1_00133	ear_swab	95	Sigmodon_hispidus	0.622965	0.000859993	0.000200665	0.137398	8.59993e-05	0	0.115124	0.0297701	0.039703	0.000902993	0	0	0.0298704	0	0	0	0.00577629	0.00149065	0.00619195	0	0.00331097	0	0	0	0.00190632	0.00143332	0	0.00173432	0	0.000257998	0	0.00101766
VMBIOME_JB1_00134	body_swab	95	Sigmodon_hispidus	0.586783	0.000610838	0.000174525	0.192181	0.000901713	0	0.108322	0.0267896	0.0359522	0.00154164	0	0	0.0154455	0	0	5.8175e-05	0.00552663	0.000639926	0.0098025	0	0.0041886	0	0	0.000174525	0.00107624	0.00285058	0	0.00369412	0.00034905	0.000639926	0	0.00229791
VMBIOME_JB1_00135	nose_swab	95	Sigmodon_hispidus	0.650116	0.00115199	0.000115199	0.152731	4.60798e-05	0.000138239	0.0593507	0.0516093	0.0388913	0.00149759	0	0	0.0135475	0	0	0	0.00940027	0.00131327	0.00589821	0	0.00665853	0	0	0	0.00292607	0.00315646	0	0.000414718	0	0.000345598	0.000414718	0.000276479
VMBIOME_JB1_00136	ear_swab	95	Sigmodon_hispidus	0.626475	0.00242419	0.00119223	0.145452	0.000317927	0.000397409	0.0523388	0.0684736	0.0474904	0.00115249	0	0	0.0143465	0	0	0	0.0138696	0.0028216	0.00739181	0.000317927	0.00898144	0	0	0	0.000278186	0.00341772	0	0.00226523	0	0.000158964	0	0.00043715
VMBIOME_JB1_00137	body_swab	95	Sigmodon_hispidus	0.618069	2.11631e-05	2.11631e-05	0.139296	0.00239143	0	0.0848641	0.056696	0.0413316	0.00226445	0.000275121	0	0.0107085	0	0	0	0.0105816	4.23263e-05	0.0114069	0	0.0130576	0	0	0	0.00107932	0.00213748	0	0.00306865	0	0.000317447	0	0.00237027
VMBIOME_JB1_00138	nose_swab	95	Sigmodon_hispidus	0.602179	0.00148403	0.000202368	0.159297	3.3728e-05	0	0.0623293	0.0650612	0.0604742	0.000303552	0	0	0.0191912	0	0	0	0.00381126	0.00576748	0.00330534	0	0.00799352	0	0	0	0.00178758	0.000809471	0	0.00438463	0	0.000202368	0	0.00138285
VMBIOME_JB1_00139	ear_swab	95	Sigmodon_hispidus	0.545005	0.000372032	0	0.190634	0.000284495	0	0.0726119	0.0692198	0.0601379	0.00326075	0.000306379	0	0.0161068	0	0.00015319	0	0.0146843	0.00120363	0.00908196	0	0.00579932	0	0	0	0.000897254	0.00549294	0	0.00286683	0	0.000656527	0	0.00122552
VMBIOME_JB1_00140	body_swab	95	Sigmodon_hispidus	0.514764	0.00414032	4.5498e-05	0.185768	0.00200191	0.00122845	0.0849447	0.0851722	0.0546886	0.00200191	9.0996e-05	0	0.0312571	0	0	0	0.00978206	0.00323036	0.00700669	0	0.00250239	0	0	0	0.00291187	0.00150143	0	0.00636972	0	0.000363984	0	0.00022749

## Sheet: cohort1_family
SampleID	SampleType	Day	Species	Enterobacteriaceae	Porphyromonadaceae	Lachnospiraceae	Bacteria_unclassified	Corynebacteriaceae	Bacteroidetes_unclassified	Ruminococcaceae	Mycoplasmataceae	Pasteurellaceae	Clostridiales_unclassified	Prevotellaceae	Streptococcaceae	Erysipelotrichaceae	Rikenellaceae	Firmicutes_unclassified	Actinomycetales_unclassified	Verrucomicrobiaceae	Bacteroidales_unclassified	Neisseriaceae	Anaeroplasmataceae	Helicobacteraceae	Lactobacillaceae	Proteobacteria_unclassified	Lactobacillales_unclassified	Staphylococcaceae	Bifidobacteriaceae	Flavobacteriaceae	Clostridia_unclassified	Sphingobacteriaceae	Alphaproteobacteria_unclassified	Clostridiaceae_1	Bacteroidaceae	Spirochaetaceae	Candidatus_Saccharibacteria_unclassified	Leptotrichiaceae	Aerococcaceae	Elusimicrobiaceae	Pseudomonadaceae	Coriobacteriaceae	Betaproteobacteria_unclassified	Leuconostocaceae	Desulfovibrionales_unclassified	Moraxellaceae	Comamonadaceae	other
VMBIOME_JB1_00001	feces	0	Sigmodon_fulviventer	0	0.266167	0.0819953	0.110292	0	0.24331	0.0561551	0	0	0.0574713	0.0191278	0	0.0247872	0.0379486	0.0138633	0	0.0144336	0.0157936	0	0.00952005	0.00267614	0.00140388	0.0127226	0	0	0.00127226	0	0.00473809	0	0.00995876	0.00587874	0.00162323	0.00346582	0.00175485	0	0	0.000877424	0	0.000438712	0.00144775	0	0.000263227	0	0	0.000614197
VMBIOME_JB1_00002	feces	0	Sigmodon_fulviventer	4.48069e-05	0.25047	0.155973	0.084461	0	0.103952	0.154494	0	0	0.053589	0.0319921	8.96138e-05	0.0204319	0.0289004	0.0202527	0	0.00219554	0.0162649	0	0.0032709	0.00206112	0.00425665	0.0156376	0	0	0.00739314	0	0.0012994	0	0.00376378	0.0160409	0.0025988	0.00179228	0.00448069	0	0	0.00797563	0	0.00273322	0.00107537	0	0.00120979	0	0	0.0012994
VMBIOME_JB1_00003	feces	0	Sigmodon_fulviventer	0	0.269525	0.0947454	0.116285	0	0.150213	0.0810544	0	0	0.0548341	0.0152395	3.51952e-05	0.0441347	0.0187942	0.0172104	0	0.00190054	0.0182311	0	0.058072	0.00175976	0.000422342	0.00717981	0	0	0.000844684	0	0.00263964	0	0.00862281	0.0193925	0.00475135	0.00225249	0.00496252	0	0	0.000387147	0	0.00112625	0.00204132	0	0.00109105	0	7.03903e-05	0.0021821
VMBIOME_JB1_00005	feces	0	Sigmodon_fulviventer	0	0.198413	0.165007	0.0805195	0	0.143939	0.138456	0	0	0.0612554	0.00959596	7.21501e-05	0.0287879	0.029798	0.0316017	0	0.00649351	0.0158009	0	0.0126984	0.0017316	0.00021645	0.00916306	0	0	0.0021645	0	0.00512266	0	0.00180375	0.0400433	0.00209235	0.0047619	0.0020202	0	0	0.0027417	0	0.000865801	0.000649351	0	0.0018759	0	0	0.0023088
VMBIOME_JB1_00006	feces	0	Sigmodon_fulviventer	0	0.273098	0.161057	0.0636766	0	0.168821	0.0960354	0	0	0.061074	0.0172638	0.000130129	0.0362627	0.0195628	0.0105838	0	0.00897892	0.0199532	0	0.0147914	0.00325323	0.00156155	0.00199532	0	0	0.00550881	0	0.00134467	0	0.00290622	0.0160059	0.00650646	0.00169168	0.00381713	0	0	0.000130129	4.33764e-05	0.00182181	0.00151817	0	0.000347011	0	0	0.000260259
VMBIOME_JB1_00007	feces	0	Sigmodon_fulviventer	0	0.250695	0.221924	0.0721205	0	0.147406	0.128417	0	0	0.0503501	0.0359164	0	0.013091	0.0173108	0.0176465	0	0.000815191	0.0138103	0	0.000767239	0.00441162	0.000911096	0.00407596	0	0	0.000287715	0	0.00350053	0	0.00187014	0.00124676	0.00129472	0.00278124	0.00431572	0	0	0.000479524	0	0.000719286	0.00163038	0	0.00110291	0	0	0.00110291
VMBIOME_JB1_00008	feces	0	Sigmodon_fulviventer	0	0.223644	0.14372	0.0423053	0	0.213257	0.0906481	0	0	0.0347055	0.0116107	8.44416e-05	0.0106396	0.0212793	0.0147773	0	0.0572936	0.0243192	0	0.0838928	0.000337767	0.00616424	0.00797973	0	0	0.000759975	0	0.00177327	0	0.00151995	0	0.000971079	0.00130885	0.003251	0	0	0.00135107	0	0.000422208	0.000337767	0	0.000464429	0	0	0.00118218
VMBIOME_JB1_00009	feces	0	Sigmodon_fulviventer	0	0.256451	0.15202	0.091123	0	0.202004	0.10301	0	0	0.0663746	0.00288056	0	0.0151736	0.0215839	0.0197582	0	0.00397598	0.0182571	0	0.0151736	0.00150114	0.00182571	0.00608569	0	0	0.00158228	0	0.00170399	0	0.00576112	4.05712e-05	0.00202856	0.000892567	0.00515255	0	0	0.00251542	0	0.00109542	0.00162285	0	0.000365141	0	0	4.05712e-05
VMBIOME_JB1_00010	feces	0	Sigmodon_fulviventer	0	0.258665	0.115835	0.101663	0	0.160231	0.0927934	0	0	0.0447337	0.0493613	0	0.030658	0.0160521	0.0141239	0	0.0371174	0.0228489	0	0.00279585	0.00409737	0.00284406	0.00559171	0	0	0.00294047	0	0.00163895	0	0.00467583	0.0139793	0.00241022	0.00173536	0.00318149	0	0	0.000819475	0	0.00250663	0.00626657	0	0.000192818	0	0	0.000241022
VMBIOME_JB1_00011	feces	0	Sigmodon_hispidus	0	0.185148	0.290407	0.129395	0	0.0492751	0.0840531	0	0	0.0436459	0.00709439	0	0.0707125	0.0404843	0.0212832	0	0	0.00447255	0	0.0203578	0.0178902	0.00501234	0.0030074	0	0	0.00971622	0	0.00231339	0	7.71129e-05	0	0.00331585	0.00547502	0.00192782	0	0	0	0	0.00131092	0.000848242	0	0.00161937	0	0	0.00115669
VMBIOME_JB1_00012	feces	0	Sigmodon_hispidus	0.00692919	0.352177	0.167512	0.158236	0	0.0515714	0.101174	0	0	0.0146157	0.0263158	0	0.0352518	0.0154866	0.0134797	0	0.000151458	0.00776221	0	0.000151458	0.0177584	0.00401363	0.00749716	0	0	0.00374858	0	0.000833018	0	0	0	0.00227187	0.0079894	0.00215827	0	0	0	0	0.00121166	0.000227187	0	7.57289e-05	0	0	0.00140098
VMBIOME_JB1_00013	feces	0	Sigmodon_hispidus	0.0175605	0.154211	0.260195	0.184623	0	0.0592895	0.125917	0	0	0.0251542	0.00167938	7.30167e-05	0.0432989	0.0202256	0.0266876	0	0.0056953	0.00627943	0	0.000328575	0.0131795	0.00945566	0.00708262	0	0	0.0205907	0	0.00138732	0	0.00332226	0	0.000839692	0.00496513	0.00105874	0	0	0	0	0.00138732	0.0008762	0	0.00164288	0	0	0.00299368
VMBIOME_JB1_00014	feces	0	Sigmodon_hispidus	0	0.295191	0.136514	0.0965692	0	0.0466576	0.0899844	0	0	0.0129903	0.155013	0	0.0243153	0.046427	0.0107612	0	0.0466832	0.00766097	0	0.00748162	0.00773784	0.0036127	0.00148607	0	0	0.000538061	0	0.00115299	0	0	0	0.0027928	0.00330523	0.00012811	0	0	0	0	0.0012811	0.000794281	0	0.000435574	0	0	0.000486817
VMBIOME_JB1_00015	feces	0	Sigmodon_hispidus	0.00717328	0.200291	0.366846	0.0552567	0	0.0455615	0.131977	0	0	0.034017	0.05705	0	0.0166443	0.0200628	0.0116566	0	0.000672495	0.00683703	0	0.000168124	0.0123851	0.00717328	0.00386685	0	0	0.00493163	0	0.00616454	0	0.000616454	0	0.00123291	0.00526788	0.00089666	0	0	0	0	0.00044833	0.00044833	0	0.00100874	0	0	0.00134499
VMBIOME_JB1_00016	feces	0	Sigmodon_hispidus	0.00175838	0.232266	0.136275	0.169005	0	0.0708149	0.130999	0	0	0.0132278	0.0683371	0	0.03265	0.0215002	0.0154258	0	0.0455581	0.00947129	0	0.000599449	0.00331695	0.0153059	0.00407625	0	0	0.00111897	0	0.00247772	0	7.99265e-05	0	0.014107	0.00611437	0.00283739	0	0	3.99632e-05	0	0.000519522	0.000159853	0	0.00135875	0	0	0.000599449
VMBIOME_JB1_00017	feces	0	Sigmodon_hispidus	0.00294411	0.150719	0.294601	0.0835747	0	0.0410276	0.162971	0	0	0.0375611	0.116197	0	0.00560331	0.0107792	0.018282	0	0.0310556	0.0105893	0	0.000949713	0.0109217	0.00237428	0.00341897	0	0	0.0013296	0	0.00289662	0	0.00474856	0	0.000902227	0.00256422	0.0019944	0	0	0	0	0.000474856	0.000237428	4.74856e-05	0.000379885	0	0	0.000854741
VMBIOME_JB1_00018	feces	0	Sigmodon_hispidus	0	0.245644	0.198199	0.160081	0	0.0568809	0.133383	0	0	0.0370986	0.00482496	0	0.0604728	0.0281992	0.0182812	0	0	0.00375275	0	0.0050394	0.0172626	0.00932826	0.00139388	0	0	0.00257331	0	0.00203721	0	0.00075055	0	0.00396719	0.00739827	0.000482496	0	0	0	0	0.000911382	0.000375275	0	0.00080416	0	0	0.000857771
VMBIOME_JB1_00019	feces	0	Sigmodon_hispidus	0	0.235591	0.162865	0.330838	0	0.0519473	0.059957	0	0	0.0231006	0.00313425	0	0.0349991	0.0313425	0.0171223	0	0	0.00731325	0	0.00383075	0.012479	0.00423704	0.00400488	0	0	0.00429508	0	0.00156713	0	0.00510767	0	0.00116083	0.00296013	0.000522375	0	0	0	0	0.000522375	0.000290208	0	0.000232167	0	0	0.000580417
VMBIOME_JB1_00020	feces	0	Sigmodon_hispidus	0.00286462	0.213103	0.327355	0.107153	0	0.0632706	0.103956	0	0	0.0226678	0.0724457	0	0.0146137	0.00298916	0.0107112	0	0	0.00419313	0	8.30323e-05	0.0149043	0.0182256	0.00269855	0	0	0.00145307	0	0.00190974	0	4.15162e-05	0	0.00938265	0.00228339	0.00107942	0	0	0	0	0.00087184	0	0	0.000664259	0	0	0.00107942
VMBIOME_JB1_00021	feces	4	Sigmodon_fulviventer	0	0.249588	0.0976668	0.0905976	0	0.184968	0.125553	0	0	0.0541678	0.0160465	0	0.0346084	0.0202966	0.0222482	0	0.00498742	0.0114928	0	0.0293607	0.00498742	0.000520427	0.0214242	0	0	8.67378e-05	0	0.0147888	0	0.00351288	0.00225518	0.00438026	0.00225518	0.00169139	0	0	0.000260213	0	0.000824009	0.000520427	0	0.000303582	0	0	0.000607165
VMBIOME_JB1_00022	feces	4	Sigmodon_fulviventer	2.7468e-05	0.285859	0.0821843	0.114349	0	0.186727	0.0683404	0	0	0.0381531	0.0148327	5.4936e-05	0.058397	0.0572433	0.0163984	0	0.0041202	0.0145031	0	0.00585068	0.00302148	0.000109872	0.0151898	0	0	0.000741636	0	0.0014558	0	0.00791078	0.008158	0.00337856	0.00230731	0.000933912	0	0	0.00563094	0	0.00120859	0.00123606	0	0.000164808	0	0	0.00151074
VMBIOME_JB1_00023	feces	4	Sigmodon_fulviventer	2.52793e-05	0.220158	0.0947975	0.0880732	0	0.232949	0.0727792	0	0	0.0335962	0.010592	2.52793e-05	0.0973254	0.0234592	0.0243187	0	0.000960615	0.0143334	0	0.0483847	0.00139036	7.5838e-05	0.00712877	0	0	0.00326103	0	0.00144092	0	0.0037919	0.0112746	0.00278073	0.00217402	0.00156732	0	0	0.000101117	0	0.000733101	0.00121341	0	0.000480307	0	0	0.000808939
VMBIOME_JB1_00024	feces	4	Sigmodon_fulviventer	0	0.271371	0.0720721	0.187087	0	0.156223	0.0497497	0	0	0.0352352	0.054955	3.33667e-05	0.0833834	0.0136803	0.0158492	0	0.003003	0.0152486	0	0.000467134	0.00103437	6.67334e-05	0.0191525	0	0	0.000166834	0	0.00176844	0	0.00887554	0.00146813	0.0012012	0.001001	0.0011011	0	0	0.00106773	0	0.00123457	0.00223557	0	0.000567234	0	0	0.000700701
VMBIOME_JB1_00025	feces	4	Sigmodon_fulviventer	0	0.229504	0.0628455	0.114729	0	0.14601	0.119076	0	0	0.0655389	0.0533478	0	0.0429996	0.0146482	0.0344942	0	0.00878892	0.011057	0	0.0146482	0.00137032	0	0.0230119	0	0	0.00061428	0	0.00240987	0	0.00982847	0.0204602	0.00255162	0.00165383	0.00146482	0	0	0.0142229	0	0.000850541	0.00288239	0	0.000661532	0	0	0.000330766
VMBIOME_JB1_00026	feces	4	Sigmodon_fulviventer	0	0.223868	0.144747	0.137585	0	0.151532	0.0999661	0	0	0.0533756	0.0123638	0.000113084	0.0326058	0.0271024	0.0164725	0	0.000414641	0.0113838	0	0.0133062	0.00248784	7.53892e-05	0.0230314	0	0	0.00384485	0	0.00245015	0	0.00791587	0.0115345	0.00158317	0.00131931	0.00324174	0	0	0.00508877	0	0.00271401	0.00652117	0	0.00105545	0	0	0.00229937
VMBIOME_JB1_00027	feces	4	Sigmodon_fulviventer	0	0.185111	0.294728	0.0699671	0	0.162112	0.139038	0	0	0.0398746	0.00910992	0	0.00358423	0.0170251	0.0157557	0	0.0099313	0.00754182	0	0.00642174	0.00246416	7.46714e-05	0.0127688	0	0	0.000149343	0	0.00515233	0	0.00216547	0.000149343	0.000672043	0.00791517	0.00201613	0	0	0.00179211	0	0.00201613	0.000597372	0	0.000896057	0	0	0.000970729
VMBIOME_JB1_00028	feces	4	Sigmodon_fulviventer	0	0.304477	0.148426	0.0780936	0	0.163711	0.0979064	0	6.80851e-05	0.0314213	0.00748936	0	0.00211064	0.035234	0.0155915	0	0.00704681	0.0166128	0	0.0756426	0.00289362	3.40426e-05	0.00561702	0	0	0.000102128	0	0.000714894	0	0.00163404	0	0.000238298	0.000817021	0.000374468	0	0	0.000646809	0	0.00027234	0.00132766	0	0.00105532	0	0.00013617	0.000306383
VMBIOME_JB1_00029	feces	4	Sigmodon_fulviventer	2.9849e-05	0.181989	0.126858	0.0990687	0	0.231777	0.0684437	0	0	0.050594	0.0572503	0	0.0291624	0.0155812	0.014626	0	0.000149245	0.0178198	0	0.0668617	0.00316399	0.00611904	0.00835771	0	0	0.000268641	0	0.00235807	0	0.00677571	0	0.000895469	0.00143275	0.00256701	0	0	0.00331324	0	0.000985016	0.00119396	2.9849e-05	0.000507432	0	0	0.00182079
VMBIOME_JB1_00030	feces	4	Sigmodon_fulviventer	0	0.212642	0.101881	0.112537	0	0.151861	0.0991628	0	0	0.0874198	0.00579899	0	0.0176507	0.0292487	0.0164546	0	0.00858976	0.0147874	0	0.0769816	0.00318945	0.00213838	0.0141713	0	0	0.000616143	0	0.00134102	0	0.00895219	0.0192092	0.00264579	0.000833605	0.00260955	0	0	0.00601645	0	0.000761118	0.00144975	0	0.000616143	0	0	0.000434924
VMBIOME_JB1_00031	feces	4	Sigmodon_hispidus	8.74126e-05	0.143706	0.237762	0.277185	0	0.0269231	0.12299	0	0	0.0687063	0.0118881	0	0.0214161	0.0124126	0.0103147	0	8.74126e-05	0.00559441	0	0.000611888	0.0175699	0.019493	0.00690559	0	0	0.00113636	0	0.00568182	0	0.000262238	8.74126e-05	0.00367133	0.000611888	0.00227273	0	0	0	0	0.00034965	0.000174825	0	0.00104895	0	0	0.00104895
VMBIOME_JB1_00032	feces	4	Sigmodon_hispidus	0.00237627	0.167953	0.284302	0.100067	0	0.0305395	0.126148	0	0	0.0314783	0.160501	2.93367e-05	0.00167219	0.0102678	0.011852	0	0	0.0137002	0	0.00293367	0.0157831	0.00178954	0.00328571	0	0	0.00044005	0	0.02875	0	0.00017602	0	0.000762754	0.002875	0.00114413	0	0	0	0	0.000146683	2.93367e-05	0	0.000234694	0	0	0.000762754
VMBIOME_JB1_00033	feces	4	Sigmodon_hispidus	0.00766186	0.321766	0.173605	0.106628	0	0.078949	0.103244	0	0	0.0322117	0.00166007	0	0.0188035	0.0215809	0.0239752	0	0.0186439	0.0176223	0	0.000351168	0.0210701	0.0271677	0.00421402	0	0	0.0079811	0	0.00181969	0	0.00309667	6.38488e-05	0.00239433	0.00140467	0.00105351	0	0	0	0	0.000893883	0.000861959	0	0.00079811	0	0	0.000478866
VMBIOME_JB1_00034	feces	4	Sigmodon_hispidus	0.000341547	0.355794	0.0917785	0.118663	0	0.0669919	0.0829959	0	0	0.0104416	0.0767504	0	0.039717	0.0113686	0.00922176	0	0.0234203	0.00878263	0	0.000975848	0.042059	0.0330324	0.002586	0	0	0.00380581	0	0.00434252	0	0	0	0.00946572	0.0012686	0.00165894	0	0	0	0	0.000536716	0.00180532	0	0.0019517	0	0	0.000243962
VMBIOME_JB1_00035	feces	4	Sigmodon_hispidus	0.00561954	0.225336	0.263563	0.091092	0	0.0598723	0.113431	0	0	0.0430831	0.0719439	0	0.0131816	0.0162342	0.0124879	0	0.000277508	0.0147079	0	0.00166505	0.0149161	0.00707645	0.0027057	0	0	0.00582767	0	0.0256001	0	0.0027057	6.9377e-05	0.000624393	0.00284446	0.00228944	0	0	6.9377e-05	0	0.00152629	0.000138754	0	0.000277508	0	0	0.000832524
VMBIOME_JB1_00036	feces	4	Sigmodon_hispidus	0.00765008	0.253128	0.166502	0.177347	0	0.0826208	0.099991	0	0	0.0242102	0.0634506	0	0.0303303	0.0152102	0.0131851	0	0.0127351	0.0151202	0	0.00945009	0.00270003	0.00225002	0.00112501	0	4.50005e-05	0.00760508	0	0.00211502	0	0	0	0.00657007	0.00171002	0.00198002	0	0	0	0	0.00157502	0.000180002	0	0.00099001	0	0	0.000225002
VMBIOME_JB1_00037	feces	4	Sigmodon_hispidus	0.007827	0.206003	0.14371	0.205358	0	0.0659647	0.0981603	0	0	0.0319939	0.120229	4.03454e-05	0.00431695	0.019043	0.0170257	0	0.00290487	0.0188009	0	0.000806907	0.0122246	0.0082708	0.00496248	0	0	0.0091584	0	0.00125071	0	0.00992496	0	0.00338901	0.00399419	0.00238038	0	0	0	0	0.000847252	0.00052449	0	0.000201727	0	0	0.000685871
VMBIOME_JB1_00038	feces	4	Sigmodon_hispidus	0	0.255109	0.140625	0.14653	0	0.0524814	0.156084	0	0	0.0333068	0.080978	3.31741e-05	0.034103	0.0131701	0.0139995	0	3.31741e-05	0.015824	0	0.000331741	0.0099854	0.0141985	0.0035828	0	0	0.0143976	0	0.00142649	0	0.0026871	0	0.00222266	0.00378185	0.00222266	0	0	0	0	0.00129379	0.000364915	0	0.000696656	0	0	0.000530786
VMBIOME_JB1_00039	feces	4	Sigmodon_hispidus	0.000109441	0.329783	0.142638	0.188166	0	0.08551	0.0661389	0	3.64804e-05	0.0357143	0.0260835	0.000145921	0.0177659	0.0194076	0.0110171	0	7.29607e-05	0.0110171	0	0.000145921	0.0195535	0.0198453	0.00342916	0	0	0.0055815	0	0.00244419	0	0.00350212	0	0.00215234	0.00211586	0.00346564	0	0	0	0	0.00120385	0.000802568	0	0.000839049	0	0	0.00131329
VMBIOME_JB1_00040	feces	4	Sigmodon_hispidus	0.00446305	0.204058	0.18777	0.127496	0	0.0328978	0.115855	0	0	0.0208429	0.178936	4.60109e-05	0.00694764	0.0109506	0.00924818	0	0.0486335	0.00708567	0	0.0034048	0.00911015	0.0130211	0.00257661	0	0	0.00404896	0	0.00161038	0	0.000276065	0	0.00289868	0.00207049	0.0034048	0	0	0	0	0.000874206	0.000230054	0	0.000414098	0	0	0.000828195
VMBIOME_JB1_00041	feces	34	Sigmodon_fulviventer	0	0.241929	0.0871085	0.142764	0	0.20816	0.0524223	0	0	0.0490586	0.0433795	0	0.0125814	0.0317592	0.0299681	0	0.0401905	0.0147219	0	0.000262112	0.00528592	0.00074265	0.0108776	4.36853e-05	0	0	0	0.00283954	0	0.0071207	4.36853e-05	0.00428116	0.00292691	0.00144161	0	0	0.00812546	0	0.000830021	0.000436853	0	0.000174741	0	0	0.000524223
VMBIOME_JB1_00042	feces	34	Sigmodon_fulviventer	5.05127e-05	0.227711	0.0984998	0.127595	0	0.15169	0.0668788	0	0	0.100672	0.0220235	0	0.0106077	0.0421781	0.0413194	0	0.0162146	0.0117189	0	0.00222256	0.00212153	0.0012123	0.0386422	0	0	0.000101025	0	0.0153053	0	0.00661716	0	0.00540486	0.00176794	0.00308127	0	0	0.00323281	0	0.000454614	0.000808203	0	0.00126282	0	0	0.000606152
VMBIOME_JB1_00043	feces	34	Sigmodon_fulviventer	0	0.193777	0.0965899	0.147229	0	0.199915	0.0705882	0	0	0.0409207	0.0084399	0	0.0381074	0.0304348	0.0390452	0	0.00980392	0.0109974	0	0.0531969	0.00230179	0.000937766	0.0146633	0	0	0.000852515	0	0.000682012	0	0.015601	0.0057971	0.00758738	0.00213129	0.000852515	0	0	0.000511509	0	0.000852515	0.00554135	0	0.000682012	0	0	0.00196078
VMBIOME_JB1_00045	feces	34	Sigmodon_fulviventer	5.6123e-05	0.263947	0.111348	0.0999551	0	0.19138	0.0780671	0	0	0.0477607	0.0301381	0	0.00460209	0.0353014	0.0304187	0	0.0323269	0.0165563	0	0.00617353	0.00544393	0.000841845	0.0202043	0	0	5.6123e-05	0	0.00426535	0	0.0063419	0	0.00370412	0.00241329	0.000897968	0	0	0.00572455	0	0.000673476	0.000168369	0	0.000841845	0	0	0.000392861
VMBIOME_JB1_00046	feces	34	Sigmodon_fulviventer	0	0.207425	0.125464	0.11863	0	0.265094	0.0591691	0	0	0.0345431	0.0285845	0	0.0207509	0.0375432	0.0206259	0	0.0131255	0.0115005	0	0.00133339	0.00516688	0.00270845	0.0117922	0	0	0.00241677	0	0.00620859	0	0.00500021	0	0.00108338	0.00491687	0.00116672	0	8.33368e-05	0.0130422	0	0.000500021	0.000875036	0	0.000708363	0	0	0.000541689
VMBIOME_JB1_00047	feces	34	Sigmodon_fulviventer	0	0.233729	0.0984466	0.0991021	0	0.167464	0.0756374	0	0	0.0544668	0.0370322	0	0.0235957	0.0233991	0.0150095	0	0.0296913	0.0162548	0	0.0666579	0.00235957	0.000131087	0.0112735	0	0	0.000720981	0	0.0226781	0	0.00498132	0.000131087	0.00308055	0.00262175	0.000983155	0	0	0.00504686	0	0.000852068	0.00268729	0	0.000196631	0	0	0.00176968
VMBIOME_JB1_00048	feces	34	Sigmodon_fulviventer	0	0.213028	0.115321	0.131347	0	0.165384	0.0787845	0	0	0.0476039	0.00956046	7.93399e-05	0.00896541	0.0770787	0.0182085	0	0.0538718	0.0211441	0	0.000912409	0.00170581	0.00023802	0.0311409	7.93399e-05	0	7.93399e-05	0	0.00424468	0	0.00868772	3.96699e-05	0.000714059	0.00444303	0.00122977	0	0	0.00341162	0	0.000515709	0.000436369	0	0.00107109	0	0	0.000674389
VMBIOME_JB1_00049	feces	34	Sigmodon_fulviventer	3.06617e-05	0.249954	0.166708	0.0538726	0	0.281781	0.0759183	0	0	0.0353529	0.00637763	0	0.00453793	0.0325627	0.0273809	0	0.00947446	0.0241614	6.13234e-05	0.00159441	0.00134911	0.000245293	0.00876924	0	0	0.000214632	0	0.00315815	0	0.00665358	0	0.00153308	0.00269823	0.0018397	0	0	0.000827865	0	0.000797204	0.000275955	0	0.000429264	0	0	0.0014411
VMBIOME_JB1_00050	feces	34	Sigmodon_fulviventer	0.000256706	0.281051	0.0923715	0.0710221	0	0.263509	0.0511274	0	0	0.0399606	0.0459505	0	0.00149745	0.0234031	0.0118941	0	0.0431695	0.0102255	0	0.00175416	0.000556197	0.00504856	0.020836	0	0	0.000299491	0	0.00650323	0	0.0122363	0	0.000470629	0.00111239	0.000299491	0	0	0.00697386	0	0.00038506	0.00038506	4.27844e-05	0.000598982	0	0	0.00705943
VMBIOME_JB1_00051	feces	34	Sigmodon_hispidus	0.000416667	0.295985	0.170189	0.0814773	0	0.0704924	0.0799621	0	0	0.051553	0.0406818	0	0.0399621	0.0207197	0.0199621	0	0.0318561	0.0149621	0	0.005	0.0101515	0.0110227	0.00503788	0	0	0.00439394	0	0.0344697	0	0.00147727	0	0.00325758	7.57576e-05	0.00473485	0	0	0	0	0.000909091	0	0	0.000606061	0	0	0.000643939
VMBIOME_JB1_00052	feces	34	Sigmodon_hispidus	8.38153e-05	0.175945	0.187428	0.119638	1.67631e-05	0.0506412	0.184729	0	0	0.0712933	0.0839494	1.67631e-05	0.00631967	0.0290001	0.0144498	0	0.00814684	0.0091191	0	0.00620233	0.0110804	0.0143659	0.00167631	0	3.35261e-05	0.0049451	0	0.00643701	0	0.000201157	3.35261e-05	0.00323527	0.00502892	0.00258151	0	0	0	0	0.000536418	0.000301735	0	0.000905205	0	0	0.00165954
VMBIOME_JB1_00053	feces	34	Sigmodon_hispidus	0.00485522	0.107745	0.137865	0.360245	0	0.0679439	0.146645	0	0	0.0370101	0.00680312	2.90731e-05	0.0290731	0.0168334	0.0272415	0	0.00959414	0.00901268	0	0.00279102	0.0154378	0.00625073	0.00218049	0	0	0.0038958	0	0.000930341	0	0.00101756	0	0.000901268	0.00183161	0.00188975	0	0	0	0	0.000697756	0.000319805	2.90731e-05	0.000436097	0	0	0.000494244
VMBIOME_JB1_00054	feces	34	Sigmodon_hispidus	0.000724688	0.180861	0.107633	0.32359	0	0.0238112	0.0930361	0	0	0.0245013	0.0314376	0	0.0683277	0.0233626	0.0154255	0	0.0393402	0.0158741	0	0.00100076	0.0081096	0.0112499	0.00217406	0	0	0.0019325	0	0.0137691	0	0.000138036	0	0.00458969	0.00331286	0.00376147	0	0	6.90179e-05	0	0.00113879	0.000207054	0	0.000483125	0	0	0.000138036
VMBIOME_JB1_00055	feces	34	Sigmodon_hispidus	0.00444039	0.121965	0.255343	0.0851143	0	0.021206	0.268706	0	4.14989e-05	0.0562726	0.0560236	0	0.00726231	0.0107067	0.0209985	0	8.29979e-05	0.00742831	0	0.00186745	0.0277628	0.00510437	0.00489688	0	0	0.00336141	0	0.0241524	0	0.00112047	0	0.000580985	0.00813379	0.00311242	0	0	0	0	0.00037349	0.000124497	0	0.00141096	0	0	0.00240694
VMBIOME_JB1_00056	feces	34	Sigmodon_hispidus	6.84486e-05	0.16325	0.233273	0.209829	0	0.0504124	0.118793	0	0	0.0235463	0.0744036	0.000205346	0.026695	0.0212191	0.0145453	0	0.00242993	0.00523632	0	0.000205346	0.0174544	0.0130052	0.000855608	0	0	0.0105753	0	0.0023957	0	0.000924056	0	0.00441494	0.00205346	0.00164277	0	0	3.42243e-05	0	0.000992505	0.000924056	0	0.00023957	0	0	0.000376467
VMBIOME_JB1_00057	feces	34	Sigmodon_hispidus	0.00308954	0.197424	0.100915	0.159126	0	0.0680615	0.0877612	0	0	0.07421	0.0887706	0	0.0481172	0.0137958	0.0219938	0	0.0446912	0.0141629	0	0.0140712	0.008718	0.0223303	0.00302836	0	0	0.0155089	0	0.00220244	0	0.00437429	3.05895e-05	0.00149888	0.0011624	0.00186596	0	0	0	0	0.00204949	0.000336484	0	0.000428252	0	0	0.000275305
VMBIOME_JB1_00058	feces	34	Sigmodon_hispidus	0	0.248889	0.0866658	0.28299	0	0.0636513	0.0537941	0	0	0.0494155	0.0266166	0	0.048186	0.0449075	0.014775	0	0.0171692	0.0112161	0	0.00114318	0.0105259	0.00813166	0.0036668	6.47082e-05	2.15694e-05	0.00990035	0	0.00276088	0	0.00241577	0.000431388	0.00455114	0.00446486	0.000776498	0	0	0.00071179	0	0.00114318	0.000215694	4.31388e-05	0.000431388	0	0	0.000323541
VMBIOME_JB1_00059	feces	34	Sigmodon_hispidus	0	0.200444	0.179272	0.108199	0	0.107119	0.142326	0	0	0.0845379	0.0489114	0	0.0243507	0.0173334	0.0102861	0	0.0322377	0.00899658	0	0.000719727	0.00749715	0.00872668	0.0023691	0	0	0.000989624	0	0.0039585	0	0.00140946	0	0.00176933	0.0034187	0.00338871	0	0	0	0	0.000479818	0.000119954	0	0.000809692	0	0	0.000329875
VMBIOME_JB1_00060	feces	34	Sigmodon_hispidus	0.000533293	0.266596	0.115191	0.0883234	0	0.112626	0.0869013	0	0	0.0281375	0.143202	0	0.02669	0.00906598	0.0141703	2.53949e-05	0.0239728	0.0172685	0	2.53949e-05	0.0193001	0.0222205	0.00317436	5.07898e-05	5.07898e-05	0.00970085	0	0.000812636	0	0.00157448	0	0.000634872	0.0020062	0.00467266	0	0	0	0	0.00134593	5.07898e-05	0	0.00124435	0	0	0.000431713
VMBIOME_JB1_00061	feces	111	Sigmodon_fulviventer	3.36281e-05	0.28446	0.0728722	0.125366	0	0.212664	0.0650032	0	0	0.0453307	0.0137203	0	0.0244813	0.0228671	0.0199751	0	0.0547466	0.012476	0	0.0010761	0.00114336	0.000235397	0.00349733	0	0	0.00632209	0	0.00154689	0	0.0047752	0	0.00312742	0.000504422	0.00124424	0	0	0.0129805	0	0.00302653	0.00484245	0	0.000807075	0	0	0.000874332
VMBIOME_JB1_00062	feces	111	Sigmodon_fulviventer	0	0.226553	0.104498	0.110672	0	0.260238	0.0595993	0	0	0.0614474	0.00600613	0	0.0383888	0.0306607	0.0170104	0	0.0168424	0.0129783	0	8.40018e-05	0.000420009	0.00046201	0.0144903	0	0	0.00235205	0	0.00180604	0	0.0149943	0	0.00525012	0.00159604	0.00239405	0	0	0.00323407	0	0.00155403	0.00298207	0	0.00046201	0	0	0.00302407
VMBIOME_JB1_00063	feces	111	Sigmodon_fulviventer	0	0.207666	0.185287	0.156022	0	0.116076	0.0920812	0	0	0.0647133	0.00874789	0	0.0141934	0.031127	0.0343241	0	0.0294758	0.00874789	0	0.00144042	0.00168634	7.02642e-05	0.0148257	0	0	0.000281057	0	0.000948567	0	0.00291596	0.0155284	0.00365374	0.00101883	0.00238898	0	0	0.000878302	0	0.00126476	0.00259978	0	0.000597246	0	0	0.00144042
VMBIOME_JB1_00064	feces	111	Sigmodon_fulviventer	0	0.250485	0.0924894	0.138371	0	0.182253	0.058934	0	3.02847e-05	0.0326166	0.015748	3.02847e-05	0.0291036	0.0702907	0.0171714	0	0.0351302	0.016384	0	0.00245306	0.00242277	0.000333131	0.0102059	0	0	0.00726832	0	0.00348274	0	0.0152029	0.00345245	0.00411872	0.00184737	0.00102968	0	0	0.00490612	0	0.0011811	0.00227135	0	0.00045427	0	0	0.000333131
VMBIOME_JB1_00065	feces	111	Sigmodon_fulviventer	0	0.207671	0.060353	0.139616	0	0.20931	0.0794922	0	0	0.0407945	0.0592855	0	0.037897	0.0224942	0.0282512	0	0.0333219	0.0157459	0	0.00129628	0.00358382	0.0025163	0.0192154	0	0	0.000838766	0	0.00362195	0	0.011514	0	0.00388883	0.0053376	0.00144878	0	0	0.00583324	0	0.000876892	0.00320256	0	0.000724389	0	0	0.00186816
VMBIOME_JB1_00069	feces	111	Sigmodon_fulviventer	0	0.248532	0.121765	0.0853826	0	0.174206	0.112314	0	0	0.0309231	0.0280327	0	0.0249587	0.0180767	0.00844192	0	0.0195908	0.0134428	0	0.0609286	0.00211048	0.00334924	0.00623968	0	0	0.00646908	0	0.0059644	0	0.00972656	4.588e-05	0.00720316	0.00211048	0.00073408	0	0	0.00380804	0	0.00188108	0.00151404	0	0.00110112	0	0	0.001147
VMBIOME_JB1_00071	feces	111	Sigmodon_hispidus	2.63574e-05	0.247417	0.0985503	0.0867949	0	0.13155	0.122035	0	0	0.0462572	0.0157354	2.63574e-05	0.0827623	0.0326832	0.020796	0	0.0226147	0.0148919	0	7.90722e-05	0.00358461	0.0188983	0.00437533	0	0	0.00690564	0	0.0316025	0	0.00110701	0.000131787	0.00413811	0.00216131	0.00150237	0	0	0.000316289	0	0.00184502	2.63574e-05	0	0.000869794	0	0	0.000316289
VMBIOME_JB1_00072	feces	111	Sigmodon_hispidus	0	0.151315	0.191387	0.195296	0	0.0687921	0.172728	0	0	0.0440487	0.01713	0	0.0253552	0.00567602	0.0273605	0	0.00105363	0.0150568	0	0.000781728	0.0408878	0.00642376	0.00319489	0	0	0.011624	0	0.00839508	0	0.000305894	0	0.000203929	0.00193733	0.00452043	0	0	3.39882e-05	0	0.00343281	0.00037387	0	0.00169941	0	0	0.000985657
VMBIOME_JB1_00073	feces	111	Sigmodon_hispidus	9.21461e-05	0.176521	0.146973	0.208527	0	0.098627	0.103265	0	0	0.0412814	0.0225144	0	0.0633658	0.0249102	0.0307461	0	0.023743	0.017047	0	0	0.00786313	0.0051909	0.0035937	0	3.07154e-05	0.011549	0	0.00116718	0	0.00245723	0.000337869	0.00261081	0.0027951	0.0019965	0	0	0	3.07154e-05	0.00153577	0.000122861	0	0.000614307	0	0	0.000491446
VMBIOME_JB1_00074	feces	111	Sigmodon_hispidus	4.07398e-05	0.187525	0.248146	0.168704	0	0.0495396	0.149597	0	0	0.0566284	0.0254624	8.14797e-05	0.0268476	0.0102664	0.0179255	0	0.00737391	0.0107553	0	8.14797e-05	0.00590728	0.00484804	0.00297401	0	4.07398e-05	0.00708873	0	0.00452212	0	8.14797e-05	0	0.00179255	0.00484804	0.00444064	0	0	0	0	0.00305549	0.000285179	0	0.000325919	0	0	0.000814797
VMBIOME_JB1_00075	feces	111	Sigmodon_hispidus	0.00259641	0.185032	0.14685	0.116609	0	0.083467	0.229859	0	0	0.0476518	0.073005	0	0.0157312	0.00710195	0.020084	0	0.00061092	0.00962199	0	0.000381825	0.0210004	0.000992745	0.00641466	0	0.00015273	0.00641466	0	0.0045819	0	0.00091638	0	0.000687285	0.0091638	0.0063383	0	0	7.6365e-05	0	0.00190913	7.6365e-05	0	0.00076365	0	0	0.00190913
VMBIOME_JB1_00076	feces	111	Sigmodon_hispidus	0	0.166717	0.224503	0.166966	0	0.057287	0.140795	0	0	0.0810109	0.0560384	9.98901e-05	0.0264709	0.00479473	0.0177804	0	0.00604335	0.0124363	0	4.99451e-05	0.00744181	0.00369593	0.00119868	0	0	0.0075417	0	0.00164819	0	0.00549396	0	0.000599341	0.00344621	0.00484467	0	0	0	0	0.00259714	0	0	0.00029967	0	0	0.00019978
VMBIOME_JB1_00077	feces	111	Sigmodon_hispidus	0.00489772	0.137345	0.222488	0.118053	0	0.0735852	0.184112	0	0	0.073854	0.0109004	0	0.0294162	0.00486785	0.0254741	0	0.00594296	0.0121846	0	0.000119456	0.0144542	0.0502613	0.00161266	0	0	0.0108705	0	0.00209049	0	0.00220994	0	0.00125429	0.00436016	0.00546513	0	0	2.98641e-05	0	0.00259818	0.000388234	0	0.000657011	0	0	0.00050769
VMBIOME_JB1_00078	feces	111	Sigmodon_hispidus	0	0.138609	0.263111	0.0535365	0	0.0745604	0.193591	0	0	0.0665885	0.0225479	0	0.0328644	0.007034	0.0349746	0	0.0104338	0.0105901	0	0.00125049	0.0298163	0.0241891	0.00230559	0	0	0.0142243	0	0.00285268	0	0.000937866	0	0.00156311	0.00437671	0.00468933	0	0	0	3.90778e-05	0.00394685	3.90778e-05	0	0.000898789	0	0	0.000429855
VMBIOME_JB1_00079	feces	111	Sigmodon_hispidus	0	0.194405	0.168285	0.294759	0	0.0407245	0.0727753	0	0	0.0370178	0.00434922	0	0.0482615	0.0134183	0.026466	0	0.00669681	0.0107989	0	0.0058072	0.00847604	0.0241431	0.00373144	0	4.9423e-05	0.0151234	0	0.00291596	0	0.0017298	0	0.00699335	0.00380557	0.00570835	0	0	9.8846e-05	0	0.00306423	0	0	0.000222403	0	0	0.00017298
VMBIOME_JB1_00080	feces	111	Sigmodon_hispidus	3.46105e-05	0.234815	0.229225	0.133302	0	0.0390233	0.0801232	0	0	0.0429862	0.0754162	1.73052e-05	0.0258021	0.0092583	0.0229121	0	0.0263559	0.00745855	0	0.0182743	0.00944866	0.00802963	0.00228429	0	3.46105e-05	0.00735472	0	0.0161285	0	0.000692209	0	0.00134981	0.00411864	0.00261309	0	0	0	0	0.00183435	0.000242273	0	0.000432631	0	0	0.000432631
VMBIOME_JB1_00081	nose_swab	95	Sigmodon_fulviventer	0.381959	0.000507533	0.00331232	0.00114863	0.101052	0.000320547	0.000347259	0.248558	0.0926915	0.000186986	0	0.0633882	0.0013089	0	0.000480821	0.0277807	0	0.000186986	0.0228924	0	0	0.0026178	0	0.00395341	0.00705204	0.00181643	0.00790683	0.000347259	0.00462122	0	0.00149589	0	0	0	0.00683834	0.00574313	0	0.00213698	0	0.00024041	0.00136233	0	0.000400684	0.000480821	0.00686505
VMBIOME_JB1_00082	ear_swab	95	Sigmodon_fulviventer	0.408403	0.000989169	0.00158267	0.000754241	0.136851	0.000506949	0.000902616	0.196511	0.0986201	0.000803699	0	0.0527969	0.00212671	0	2.47292e-05	0.0265715	0	0	0.01804	0	0.000952075	0.00105099	0.000136011	0.00753005	0.00462436	0.00061823	0.0106954	0	0.00594738	0	0.00100153	0	0	0	0.000853158	0.00255947	0	0.00375884	0	0.000111281	0.00341263	0	0.00471092	0.000383303	0.00616994
VMBIOME_JB1_00083	body_swab	95	Sigmodon_fulviventer	0.420077	0.00095458	0.00569669	0.00187837	0.186482	0.000615858	0.000585065	0.155258	0.0767052	0	0	0.053826	0.00511162	0	0.000277136	0.0397229	0	0	0.0105312	0	0	0.00169361	0	0.0069592	0.00409546	0.000246343	0.00775982	0	0.00677444	0	0.000369515	0.00150885	0	0	0.00237105	0.00301771	0	0.000923788	0	3.07929e-05	9.23788e-05	0	0.000708237	0.00157044	0.00415704
VMBIOME_JB1_00084	nose_swab	95	Sigmodon_fulviventer	0.371801	0.000744175	0.000228977	0.000228977	0.172133	0	0.000171733	0.134066	0.119526	0	0	0.0665751	0.00303395	0	0	0.0482569	0	0	0.0116778	0	0	0.000915908	0	0.0148835	0.00898735	0.0024615	0.00601065	0	0.0121358	0	0.00681207	0	0	0	0.00721278	0.00040071	0	0.00080142	0	0	0.00612514	0	0.0010304	0	0.00377812
VMBIOME_JB1_00085	ear_swab	95	Sigmodon_fulviventer	0.459111	0.00219165	0.000977001	0.0024557	0.146656	0.00100341	0.000686541	0.139632	0.083626	0.000211243	0.00102981	0.0480843	0.00361754	0	5.28109e-05	0.0249003	0	0.000132027	0.0160017	0	0	0.00348552	0	0.00789522	0.00860817	0.00219165	0.0102981	0	0.00723509	0	0	0	0	0	0.00736711	0.00607325	0	0.00142589	0	0.000237649	0.00121465	0	0	0	0.0135988
VMBIOME_JB1_00086	body_swab	95	Sigmodon_fulviventer	0.430144	0.00190135	0.00106037	0.00241325	0.176606	0.000877546	0.000146258	0.146111	0.0810999	0	0	0.0572964	0.00146258	0	3.65644e-05	0.0246444	0.000365644	0.0010238	0.023255	0	0	0.00179166	0	0.00873889	0.0070935	0.000804417	0.013346	0	0.00566748	0	0.000146258	0	0	0	0.0027789	0.00288859	0	0.00409521	0	0.000219386	0.0016454	0	0	0	0.00234012
VMBIOME_JB1_00087	nose_swab	95	Sigmodon_fulviventer	0.463269	0.00178878	2.45038e-05	0.000367557	0.174957	0.00225435	0.000171527	0.134354	0.0806175	0.000612595	4.90076e-05	0.0639794	0.00161725	0	0.000637099	0.0152414	0	9.80152e-05	0.0118843	0	0.00102916	0.000563587	0	0.00791473	0.00416565	0.00247488	0.00352855	0	0.0105121	9.80152e-05	0.000465572	0	0	0	0.00426366	0.00409213	0	0.0025974	0.000416565	0.000318549	0.00151924	0	0.00188679	7.35114e-05	0.00215633
VMBIOME_JB1_00088	ear_swab	95	Sigmodon_fulviventer	0.46935	0.000271693	0.00193581	0.00190185	0.17188	3.39616e-05	0.00163016	0.100662	0.0977755	0	0	0.0515877	0.0029207	0	0.000169808	0.0242486	0	0	0.0149092	0	0.000543386	0.00101885	0	0.0137884	0.00764137	0.000169808	0.0123281	0	0.00801494	0	0	0	0	0	0.00587536	0.00237731	0	0	0	0.000169808	0.000645271	0	0.00390559	0.000101885	0.00414332
VMBIOME_JB1_00089	body_swab	95	Sigmodon_fulviventer	0.450414	0.000625693	0.00048349	0.000255965	0.194619	2.84406e-05	0	0.105799	0.0929723	0.000341287	0	0.0489178	0.00116606	0	2.84406e-05	0.0202213	0.000796337	0	0.00989733	0	0.000654134	0.000597253	2.84406e-05	0.0179176	0.0147891	0.0018202	0.00631381	0	0.011234	0	0	0	0	0	0.00492022	0.00304314	0	0.00241745	0	8.53218e-05	0.00247433	0	0.000995421	0.00270186	0.00344131
VMBIOME_JB1_00090	nose_swab	95	Sigmodon_fulviventer	0.46325	0.00315412	0	0.000578737	0.164882	0.000520863	0.00159153	0.10834	0.0859425	0.000839169	0	0.052723	0.00326987	0	2.89369e-05	0.0315991	0	0	0.0241044	0	0.000318305	0.000897043	0	0.0165519	0.00593206	0.0005498	0.00526651	8.68106e-05	0.00758146	0	0.000897043	0	0	0.000173621	0.00827594	0.00254644	0	0.00101279	0.000231495	0.000376179	0.00141791	0	0.000520863	0.000607674	0.00593206
VMBIOME_JB1_00091	ear_swab	95	Sigmodon_fulviventer	0.431666	0.00434101	0.003134	0.000847027	0.17436	0	8.47027e-05	0.108377	0.0918812	0.000423513	0	0.0648611	0.000190581	0	0	0.0238862	0	0	0.0301753	0	0	0.00160935	0	0.0157547	0.00823734	0.000910554	0.0093173	0	0.0142089	0	0	0	0	0	0.00338811	0.00124936	0	0.000592919	0	0.000169405	0.000825851	0	0.000952905	0.00110114	0.00745384
VMBIOME_JB1_00092	body_swab	95	Sigmodon_fulviventer	0.486244	0.00189167	0.000139094	0.000723287	0.157732	0	5.56375e-05	0.12179	0.088547	0	0	0.0538849	0.000806743	0	0	0.0164131	0	5.56375e-05	0.00956964	0	0	0.00102929	0	0.00912454	0.0135199	0.00122402	0.0034217	0	0.00990347	0	0	0	0	0	0.00175258	0.00751106	0	0.00272624	0	0.000556375	0.00214204	0	0.00155785	0.00100147	0.0066765
VMBIOME_JB1_00093	nose_swab	95	Sigmodon_fulviventer	0.344032	0.00274885	0.00232297	0.000929188	0.117736	0.00181966	3.87162e-05	0.270549	0.0847497	0	0	0.0628363	0.000464594	0	0.000116149	0.0496728	0	0	0.0106082	0	0	7.74323e-05	0.000425878	0.00642688	0.00797553	0.0024004	0.00793682	0	0.00236169	7.74323e-05	0.000309729	0	0	0	0.0104147	0.00317473	0	0.0054977	0	0	0.000696891	0	0.000232297	0	0.00336831
VMBIOME_JB1_00094	ear_swab	95	Sigmodon_fulviventer	0.38776	0.00275267	0.00043584	0.000596412	0.145341	0.000252328	0.000688168	0.212827	0.0869844	6.88168e-05	0	0.0588154	0.0012387	0	0	0.0227325	0	0	0.0185117	0	0	0.00188099	0	0.00706519	0.00890031	0.00087168	0.00798275	0	0.00834977	0	0.000183511	0	0	0	0.00929027	0.0042437	0	0.000917557	0	0.000367023	0.00174336	0	0.00043584	0.000229389	0.00853328
VMBIOME_JB1_00097	ear_swab	95	Sigmodon_fulviventer	0.435199	0.00249236	0.00064319	0.00136678	0.236453	0.000401994	0.00128638	0.0853031	0.0979257	0.000562791	0	0.0471137	0.00136678	0	8.03988e-05	0.0221901	0	8.03988e-05	0.00562791	0	0.00064319	0.00779868	0	0.00988905	0.00964785	0.00345715	0.00594951	0	0.0108538	0	0	0	0	0	0.00562791	0.00104518	0	0.00128638	0	0.000160798	0.000241196	0	0	0	0.00530632
VMBIOME_JB1_00100	ear_swab	95	Sigmodon_fulviventer	0.470789	0.00122992	0.000345914	0.000807134	0.17707	0.000422784	0.00015374	0.0858252	0.0985856	0	0	0.0698363	0.00580367	0	0	0.0209086	0	0	0.0124914	0	0.00023061	3.84349e-05	0	0.0160274	0.00641863	0.00353601	0.00503498	0	0.00757168	0	0	0	0	0	0.00188331	0.00157583	0	0.0016527	0	0.000307479	0.00199862	0	0.00161427	7.68699e-05	0.00776386
VMBIOME_JB1_00101	body_swab	95	Sigmodon_fulviventer	0.47495	0.00704765	0.00482611	0.00344722	0.152827	0	0.0016087	0.0882488	0.1038	0	0	0.0530106	0.00183852	0	0.000229815	0.0199939	0	7.66049e-05	0.0100352	0	0	0.000229815	0	0.0206833	0.00413666	0.00222154	0.00857975	0	0.00727746	0	0.000306419	0	0	0	0.00436648	0.0122568	0	0.00513253	0	0.000229815	0.00306419	0	0	7.66049e-05	0.009499
VMBIOME_JB1_00102	nose_swab	95	Sigmodon_fulviventer	0.532959	0.00304132	0.00489256	0.00310744	0.117289	0.00119008	0	0.0924959	0.077686	0.000132231	0	0.0591074	0.0042314	0	6.61157e-05	0.0155372	0	0	0.0111074	0	0	0.00290909	0	0.0184463	0.00879339	0.00403306	0.00826446	0	0.0122314	0	0.000264463	0	0	0	0.000661157	0.00528926	0	0	0	0.000132231	0.0042314	0	0.000859504	0	0.0110413
VMBIOME_JB1_00103	ear_swab	95	Sigmodon_fulviventer	0.484444	0.00169014	0.000312989	0.00131455	0.159437	0	0	0.104413	0.0863224	0	0.0028795	0.0476369	0.0028169	0	0	0.0260407	0	0	0.0178404	0	0	0.000438185	0	0.01759	0.0145853	0.00106416	0.00431925	0	0.0100156	0	0.000375587	0	0	0	0.00175274	0.000438185	0	0.000250391	0	0.000250391	0.00212833	0.000125196	0.000625978	0.00187793	0.00901408
VMBIOME_JB1_00104	body_swab	95	Sigmodon_fulviventer	0.493827	0.000160333	0	0.000481	0.157768	0.000267222	0	0.0758912	0.102934	0.000481	0.000694778	0.0490086	0.000213778	0	0	0.0223398	0	0.000106889	0.0134146	0	0	0.000213778	0	0.0150713	0.0150713	0.000160333	0.0131473	0	0.0138421	0	0	0	0	0	0.00400834	0.00203089	0	0.000694778	0	0.000481	0.00555823	0	0.00128267	0.00245845	0.00839079
VMBIOME_JB1_00105	nose_swab	95	Sigmodon_fulviventer	0.213895	0.000661872	0.00092662	0.000220624	0.0649737	0	0.000617747	0.506619	0.0656356	0	0	0.0318802	0.00046331	0	0	0.0499051	2.20624e-05	0	0.0340202	0	0.000132374	0.000772184	0	0.00315492	0.00606716	0.00165468	0.00289017	0	0.00392711	0	0	0	0	0	0.00392711	0.00141199	0	0.000485373	0	0.000220624	0.000132374	0	0.000485373	0.000485373	0.00441248
VMBIOME_JB1_00106	ear_swab	95	Sigmodon_fulviventer	0.391781	0.000336272	0.000576466	0.00165734	0.171138	0.00120097	0.000552446	0.217928	0.0694641	0.000864699	0	0.0450364	0.00122499	0	0.000120097	0.0323782	0	0.000120097	0.0182547	0	0	0.00100882	0	0.00562054	0.00771023	0.00079264	0.00389114	0	0.00703769	0	0.000888718	0	0	0	0.0039632	0.00230586	0	0.00206567	0	0.00105685	0.00144116	0.000624505	0.00199361	0.000192155	0.00677347
VMBIOME_JB1_00107	body_swab	95	Sigmodon_fulviventer	0.352923	0.000488729	0.00109964	0.000855275	0.304967	0.00109964	0.000427638	0.14277	0.0584031	0.00629238	0	0.0431914	0.00183273	0.000122182	0.000183273	0.0194881	0	0	0.0207099	0	0	0.000794184	0	0.00500947	0.00537602	0.0118517	0.00421528	0	0.00507056	0	0	0	0	0	0.00189382	0.00189382	0	0.00152728	0	0.000366547	0.000610911	0	0.000610911	0.00177164	0.00415419
VMBIOME_JB1_00108	nose_swab	95	Sigmodon_fulviventer	0.387559	0.00135912	0.00177731	0.000418191	0.168165	0.000731835	0.000522739	0.187716	0.067747	0	0	0.0607423	0.0048092	0	0	0.0354417	0	0	0.0305802	0	0	0.000627287	0	0.00287507	0.00825928	0.00345008	0.0136958	0	0.00491375	0	0	0.00115003	0	0	0.0012023	0.00449556	0	0.00177731	0	0.00151594	0.000365917	0	0.00308416	0.00026137	0.00475693
VMBIOME_JB1_00110	body_swab	95	Sigmodon_fulviventer	0.452124	0.00434297	0.00405344	0.00190263	0.210779	4.13616e-05	0.000537701	0.0888034	0.070108	0.0014063	0	0.0658891	0.00483931	0	4.13616e-05	0.0179096	0	0	0.0211358	0	0	0.00223353	0	0.0144352	0.00583199	0.000330893	0.0112917	4.13616e-05	0.00335029	0	0	0	0	0	0.00339165	0.00326757	0	0.00148902	8.27232e-05	0.000165446	0.00103404	0	0.000579063	0.00206808	0.00649378
VMBIOME_JB1_00111	nose_swab	95	Sigmodon_hispidus	0.462688	3.55013e-05	0.000355013	0.000390514	0.186914	0.000142005	0.000532519	0.0892857	0.113817	0	3.55013e-05	0.0499148	0.00124254	0	0	0.0160466	0	0.00234308	0.0100824	0	0	0.00301761	0	0.0214783	0.00365663	0	0.00532519	0	0.0115024	0	0.000213008	0	0	0	0.00390514	0.00166856	0	0.000461517	0	0.00056802	0.000142005	0	0.00255609	0.000106504	0.0115734
VMBIOME_JB1_00112	ear_swab	95	Sigmodon_hispidus	0.469227	0.0012782	0.00057519	0.00236467	0.169873	0.00134211	0	0.0799514	0.135361	0	0	0.0477408	0.00178948	0	0.00025564	0.0190452	0.00153384	0	0.0102895	0	0.00012782	0.00421806	0	0.0180226	0.00198121	0.00421806	0.00453761	0.00012782	0.00530453	0	0	0	0	0	0.00140602	0.0044737	0	0.00664664	0	0.00025564	0.00223685	0	0	0.00070301	0.0051128
VMBIOME_JB1_00113	body_swab	95	Sigmodon_hispidus	0.502343	0.000425955	4.73283e-05	0.00927635	0.154385	0	0.00104122	0.0769558	0.085049	0.000946566	0	0.0513512	0.0050168	0	0.00028397	0.0293909	0	0	0.0288703	0	9.46566e-05	4.73283e-05	0.000236642	0.0170382	0.00629467	0.000141985	0.0025084	0.000425955	0.0106962	0	0.00085191	0	0	0	0.000141985	0.00643665	0	0.000520611	0	0.000425955	0.0021771	0	0.000425955	0.00340764	0.00274504
VMBIOME_JB1_00114	nose_swab	95	Sigmodon_hispidus	0.548065	0.00269876	0.00102553	0.000161926	0.152426	0.000107951	0.000215901	0.0844173	0.0722729	0.00107951	0	0.0409133	0.00107951	0.000539753	0	0.0296324	0	0	0.0175959	0	0.000161926	0.00237491	0	0.0126842	0.00852809	0.00161926	0.00534355	0	0.00993145	0	0	0	0	0	0.000647703	0.00318454	0	0	0	0.000215901	0.000107951	0	0.000431802	0	0.00253684
VMBIOME_JB1_00115	ear_swab	95	Sigmodon_hispidus	0.47922	0.000562701	0.0017283	0.00389871	0.181471	0	0	0.0987138	0.0987942	0	0	0.0425643	0.00357717	0.000643087	4.01929e-05	0.0182074	0	0	0.010209	0	0	0.00068328	0	0.00743569	0.016037	0.00120579	0.0062299	0	0.0057074	0	0	0	0	0	0.00265273	0.0067926	0	0.00325563	0	0	0.00241158	0	0.00200965	4.01929e-05	0.00590836
VMBIOME_JB1_00116	body_swab	95	Sigmodon_hispidus	0.525709	0.00261393	0.000343938	0.00240757	0.169802	0.00120378	0	0.0761479	0.0853998	0	0.00106621	0.0339811	0.00206363	0	0	0.0147206	0	0	0.0151333	0	0	0.00151333	0	0.0101118	0.00959587	0.000963027	0.00701634	0	0.00794497	0	3.43938e-05	0	0	0	0.00756664	0.00708512	0	0.00663801	3.43938e-05	0.000378332	0.00216681	0	0.0011006	0.000481513	0.00677558
VMBIOME_JB1_00117	nose_swab	95	Sigmodon_hispidus	0.321214	0.00161905	0.000309524	0.000785714	0.142881	0	0.000142857	0.34169	0.0626667	2.38095e-05	0	0.0280476	0.000714286	0	7.14286e-05	0.039881	0	0	0.0255	0	0	4.7619e-05	0	0.00357143	0.00671429	0.000809524	0.00595238	0	0.00166667	0	9.52381e-05	0	0	0	0.0052381	0.0017381	2.38095e-05	0.00166667	0	0.000261905	0.000619048	0	0.00133333	0.000119048	0.00459524
VMBIOME_JB1_00118	ear_swab	95	Sigmodon_hispidus	0.332179	0.000576951	0.000515135	0.00201933	0.348046	0.000103027	0.000103027	0.147596	0.0497826	0	0	0.0354413	0.00232841	0	0.000350292	0.0240465	0	0	0.012116	0	0	0.000247265	0	0.00315262	0.00776823	0.00292596	0.00508953	0	0.00488348	0	0	0	0	0	0.00129814	0.00321444	0	0.00550164	0	8.24215e-05	0.000473924	0	0.00232841	0.000144238	0.00768581
VMBIOME_JB1_00119	body_swab	95	Sigmodon_hispidus	0.409788	0	0.00060509	0.00106781	0.331732	0.000355935	0	0.0969923	0.048336	0	0	0.0362698	0.00106781	0	0	0.01769	0	0	0.0182595	0	0	0.000676277	0.000142374	0.00210002	0.00683396	0.000818651	0.00996619	0	0.00427122	0	0	0	0	0	0.00306104	0.0027407	0	7.1187e-05	0	0.000284748	0.000284748	0	0.000391529	0.000569496	0.00562378
VMBIOME_JB1_00120	nose_swab	95	Sigmodon_hispidus	0.602078	4.66679e-05	0.00121337	0.000186672	0.0816066	0.000528903	0.000326675	0.184509	0.0231162	3.11119e-05	0	0.0367276	0.000311119	0	0	0.0163027	0	0	0.033912	0	0.000124448	0.00015556	0	0.000217784	0.00401344	0.00023334	0.00976915	0	0.00124448	0	0	0	0	0	0.000948914	0.000902246	0	0.000264451	0	0.00015556	7.77799e-05	0	0	0	0.000995582
VMBIOME_JB1_00121	ear_swab	95	Sigmodon_hispidus	0.51983	0.000145277	0.000493942	0.000232443	0.221896	5.81108e-05	0.00171427	0.1055	0.0444548	5.81108e-05	0.000116222	0.0367551	0.00139466	0	0	0.0152541	0	0	0.0181306	0	0	0.00148183	0.000174332	0.00310893	0.00601447	0.00156899	0.00406776	0	0.00485225	0	0	0	0	0	0.00110411	0.00130749	0	0.00101694	0	0.000116222	0.00197577	0	0.000493942	0.000261499	0.00642125
VMBIOME_JB1_00122	body_swab	95	Sigmodon_hispidus	0.512896	0.000911216	0	0.000673507	0.216671	0.000475417	0	0.0877937	0.0661226	3.96181e-05	0	0.0385484	0.00182243	0	0	0.0163623	0	0	0.0196902	0	0	0.00186205	3.96181e-05	0.010578	0.0024167	0.00249594	0.00887445	0	0.00150549	0	0	0	0	0	0.00217899	0.00257518	0	0.000871598	0	0.00019809	0.00114892	0	0.00162434	0.000713125	0.000911216
VMBIOME_JB1_00124	ear_swab	95	Sigmodon_hispidus	0.520596	0	0.000178629	0.000321532	0.165125	7.14515e-05	0	0.0856704	0.107535	0	0	0.0539816	0.00107177	0	3.57258e-05	0.0138259	0	0	0.0101461	0	0	0.00025008	0.000464435	0.0188989	0.00710943	0.000214355	0.00185774	0	0.00425137	0.000107177	7.14515e-05	0	0	0	0	0.0011075	0	0.00192919	0.000357258	0	0.00142903	0	0.000571612	0.000785967	0.00203637
VMBIOME_JB1_00125	body_swab	95	Sigmodon_hispidus	0.542051	0	0.00468013	0.00109086	0.137343	0	0.00137237	0.077099	0.0838905	7.03779e-05	0	0.0572524	0.00285031	0	3.5189e-05	0.0219227	0	0	0.0153072	0	0	0.000563023	0.000211134	0.0133718	0.00855092	0.00235766	0.00921951	0	0.0114364	0	0	0	0	0	0	0.00161869	0	0.000703779	0	0.000211134	0.000387079	0	0	0	0.00640439
VMBIOME_JB1_00126	nose_swab	95	Sigmodon_hispidus	0.541194	0.00117763	0	0.00122474	0.164115	0.000847897	0	0.0810212	0.0913844	0	0	0.0451741	0.00183711	0	0.000141316	0.011164	0	0	0.0177116	0	0	0.00108342	0	0.0096095	0.00193132	0.000942107	0.00904423	0	0.00833765	0	0	0.000989213	0	0.000188421	0.00277922	0.00169579	0	0.00150737	0.000141316	0.000329738	0.000989213	0	0.000800791	0	0.0026379
VMBIOME_JB1_00127	ear_swab	95	Sigmodon_hispidus	0.524373	0.000470652	0	0.00127748	0.215693	0	0.00033618	0.0648154	0.0853224	0	0	0.0249445	0.000806831	0	0.000201708	0.0171452	0	0	0.0114973	0	0	0.000537887	0	0.0116991	0.0123042	0.000739595	0.00948027	6.72359e-05	0.00968197	0	0	0	0	0	0.00201708	0.000672359	0	0.00141195	0	0	0	0	0.000268944	0.000134472	0.00410139
VMBIOME_JB1_00128	body_swab	95	Sigmodon_hispidus	0.556365	0.00100427	0	0	0.181019	0	0.00100427	0.0743158	0.0674743	0	0	0.0319483	0.000941501	0	0.000376601	0.0184534	0	0	0.00539794	0	0	0	0	0.0116746	0.0198971	0	0.0101054	0	0.00935225	0	0	0	0	0	0.0001883	0.0020713	0	0	0	0	0.00200854	0	0	0.00100427	0.00539794
VMBIOME_JB1_00129	nose_swab	95	Sigmodon_hispidus	0.432058	0.00175504	0.000653473	0.000317401	0.124347	0.000168036	0.000317401	0.25	0.0494772	0	0	0.0316281	0.00117625	0	0	0.0396565	0	0	0.0244959	0	0.000130695	0.00125093	0	0.00384615	0.00856983	0.00169903	0.0146378	0	0.00214712	0	9.33532e-05	0	0	0	0.00229649	0.000392084	0	0.000616131	0	0.000392084	0.00029873	0	0.000634802	9.33532e-05	0.00685213
VMBIOME_JB1_00130	ear_swab	95	Sigmodon_hispidus	0.408093	0.00040595	0.000178618	0.000746947	0.310698	0.000276046	0.000617043	0.127257	0.0474961	8.11899e-05	0	0.0197454	0.000909327	0	6.49519e-05	0.0221973	0	6.49519e-05	0.0130553	0	0.00139647	0.000535853	0	0.0040595	0.00694986	0.000552091	0.0112204	0	0.00563458	1.6238e-05	0	0	0	0	0.0017537	0.00353988	0	0.0016238	0	0.000276046	0.0020947	0	0.00188361	0.00133151	0.00524487
VMBIOME_JB1_00131	body_swab	95	Sigmodon_hispidus	0.452097	0	0.000285565	0.0032364	0.315692	0.000333159	9.51882e-05	0.0972348	0.0387892	0	0	0.0243682	0.000142782	0	4.75941e-05	0.00723431	0	0	0.0185617	0	9.51882e-05	0.00309362	0	0.0072819	0.00604445	4.75941e-05	0.00428347	0	0.00318881	0	0	0	0	0	0.00195136	0.00299843	0	0.00209414	0	0	0.000904288	0	0.000761506	0.00218933	0.00694874
VMBIOME_JB1_00132	nose_swab	95	Sigmodon_hispidus	0.68622	0.00018622	0	0.00018622	0.0851454	0	0.0016903	0.112076	0.015356	0	0	0.0287924	0.000243518	0	5.72984e-05	0.0166882	0	0	0.0277754	0	1.43246e-05	5.72984e-05	0	0.00157571	0.00170463	4.29738e-05	0.0111302	0.00053001	0.00303681	0	0.000658931	0	0	0	0.000816502	0.000974072	0	0.00385332	0	0.000329466	0.000229194	0	0	2.86492e-05	0.000601633
VMBIOME_JB1_00133	ear_swab	95	Sigmodon_hispidus	0.622965	4.29997e-05	0.000859993	8.59993e-05	0.123853	0	0	0.115124	0.0297701	0	0	0.0354317	0.000902993	0	0	0.0119252	0	0	0.0298704	0	0	0.00084566	0	0.00133299	0.00548962	0.00149065	0.00619195	0	0.00331097	0	0	0.000157665	0	0	0.00190632	0.00203532	0	0.00134732	0	0.000257998	5.73329e-05	0	8.59993e-05	0.00139032	0.00326797
VMBIOME_JB1_00134	body_swab	95	Sigmodon_hispidus	0.586783	0.000174525	0.000610838	0.000901713	0.16577	0	0	0.108322	0.0267896	0	0	0.029233	0.00154164	0	0	0.0262369	0	0	0.0154455	0	0	0.00011635	5.8175e-05	0.00479944	0.00468309	0.000639926	0.0098025	0	0.0041886	0	0	0	0	0.000174525	0.00107624	0.00127985	0	0.00261788	0.00034905	0.000639926	0.000523575	0	0.0002327	0.00235609	0.004654
VMBIOME_JB1_00135	nose_swab	95	Sigmodon_hispidus	0.650116	0.000115199	0.000391678	4.60798e-05	0.13794	0.000138239	0	0.0593507	0.0516093	0.000760316	0	0.0327397	0.00149759	0	0	0.0137087	0	0	0.0135475	0	0	4.60798e-05	0	0.00541437	0.00880123	0.00131327	0.00589821	0	0.00665853	0	0	0	0	0	0.00292607	0.000230399	0	0.00304126	0	0.000345598	0.000460798	0.000414718	0.000115199	0	0.00237311
VMBIOME_JB1_00136	ear_swab	95	Sigmodon_hispidus	0.626475	0	0.00127171	0.000317927	0.119739	0.000397409	0.00091404	0.0523388	0.0684736	0.000238445	0.00115249	0.0363629	0.00115249	0	0	0.0233279	0	3.97409e-05	0.0143465	0	0	0.000794818	0	0.00814688	0.0136311	0.0028216	0.00739181	0.000317927	0.00898144	0	0	0	0	0	0.000278186	0.000953781	0	0.00341772	0	0.000158964	0.00123197	0	0	0.00103326	0.00429202
VMBIOME_JB1_00137	body_swab	95	Sigmodon_hispidus	0.618069	2.11631e-05	0	0.00239143	0.121476	0	2.11631e-05	0.0848641	0.056696	0	0	0.0270676	0.00226445	0	0.000275121	0.0165072	0	0	0.0107085	0	0	0.00186236	0	0.0108567	0.00956573	4.23263e-05	0.0114069	0	0.0130576	0	0	0	0	0	0.00107932	0.000994667	0	0.000592568	0	0.000317447	0.000550241	0	0.00154491	0.00262423	0.00514264
VMBIOME_JB1_00138	nose_swab	95	Sigmodon_hispidus	0.602179	0.000202368	0.000539647	3.3728e-05	0.144929	0	0.000944383	0.0623293	0.0650612	0	0	0.0491416	0.000303552	0	0	0.0137273	0	0	0.0191912	0	0	0.00138285	0	0.0077237	0.00357516	0.00576748	0.00330534	0	0.00799352	0	0	0	0	0	0.00178758	0.00198995	0	0.000809471	0	0.000202368	0.000236096	0	0	0.00269824	0.00394617
VMBIOME_JB1_00139	ear_swab	95	Sigmodon_hispidus	0.545005	0	0	0.000284495	0.17816	0	0.000372032	0.0726119	0.0692198	0	0	0.0378378	0.00326075	0	0.000306379	0.011905	0	0	0.0161068	0	0.00015319	0.00400481	0	0.00820659	0.0142685	0.00120363	0.00908196	0	0.00560236	0	0	0	0	0	0.000897254	0.0100011	0	0.00512091	0	0.000656527	8.75369e-05	0	0.000372032	0.000634643	0.00463946
VMBIOME_JB1_00140	body_swab	95	Sigmodon_hispidus	0.514764	0	0	0.00200191	0.163156	0.00122845	0	0.0849447	0.0851722	0.00113745	4.5498e-05	0.0293007	0.00200191	0	9.0996e-05	0.021748	0	0	0.0312571	0	0	0.00241139	0	0.0192456	0.00978206	0.00323036	0.00700669	0	0.00250239	0	0.00300287	0	0	0	0.00291187	0.00318486	0	0.00100096	0	0.000363984	0.000545976	0	0.000500478	0.00204741	0.00541426

## Sheet: cohort1_genus
SampleID	SampleType	Day	Species	Enterobacteriaceae_unclassified	Lachnospiraceae_unclassified	Bacteria_unclassified	Porphyromonadaceae_unclassified	Bacteroidetes_unclassified	Corynebacteriaceae_unclassified	Mycoplasma	Ruminococcaceae_unclassified	Barnesiella	Clostridiales_unclassified	Odoribacter	Pasteurellaceae_unclassified	Streptococcus	Paraprevotella	Alistipes	Ruminococcus	Firmicutes_unclassified	Prevotella	Actinomycetales_unclassified	Allobaculum	Actinobacillus	Turicibacter	Corynebacterium	Bacteroidales_unclassified	Neisseriaceae_unclassified	Anaeroplasma	Akkermansia	Clostridium_XlVa	Helicobacter	Lactobacillus	Proteobacteria_unclassified	Lactobacillales_unclassified	Oscillibacter	Bifidobacterium	Clostridia_unclassified	Flavobacteriaceae_unclassified	Staphylococcus	Verrucomicrobiaceae_unclassified	Clostridium_IV	Sphingobacterium	Alphaproteobacteria_unclassified	Clostridium_sensu_stricto	Bacteroides	Treponema	Candidatus_Saccharibacteria_unclassified	Escherichia_Shigella
VMBIOME_JB1_00001	feces	0	Sigmodon_fulviventer	0	0.0769062	0.110292	0.182285	0.24331	0	0	0.0504519	0.05791	0.0574713	0.0232517	0	0	0.0159252	0.0379486	0.00114065	0.0138633	0.00315873	0	0.0129859	0	0.011231	0	0.0157936	0	0.00952005	8.77424e-05	0.00153549	0.00267614	0.00140388	0.0127226	0	0.00381679	0.00127226	0.00473809	0	0	0.0143459	0.000438712	0	0.00995876	0.00587874	0.00162323	0.00346582	0.00175485	0
VMBIOME_JB1_00002	feces	0	Sigmodon_fulviventer	0	0.115512	0.084461	0.145129	0.103952	0	0	0.0866565	0.0670311	0.053589	0.0358007	0	8.96138e-05	0.0192222	0.0289004	0.0428354	0.0202527	0.01277	0	0.0165337	0	0.00358455	0	0.0162649	0	0.0032709	0.000761717	0.0168026	0.00206112	0.00425665	0.0156376	0	0.00770678	0.00739314	0.0012994	0	0	0.00143382	0.0163545	0	0.00376378	0.0160409	0.0025988	0.00179228	0.00448069	4.48069e-05
VMBIOME_JB1_00003	feces	0	Sigmodon_fulviventer	0	0.0839053	0.116285	0.177876	0.150213	0	0	0.0583888	0.0369549	0.0548341	0.0528983	0	3.51952e-05	0.00686306	0.0187942	0.0162954	0.0172104	0.00837645	0	0.0208355	0	0.0225953	0	0.0182311	0	0.058072	0.00190054	0.00820047	0.00175976	0.000422342	0.00717981	0	0.004329	0.000844684	0.00263964	0	0	0	0.00151339	0	0.00862281	0.0193221	0.00475135	0.00225249	0.00496252	0
VMBIOME_JB1_00005	feces	0	Sigmodon_fulviventer	0	0.146248	0.0805195	0.120058	0.143939	0	0	0.10873	0.0590909	0.0612554	0.0189033	0	7.21501e-05	0.00916306	0.029798	0.0103175	0.0316017	0.00036075	0	0.0176768	0	0.0107504	0	0.0158009	0	0.0126984	0.0017316	0.00396825	0.0017316	0.00021645	0.00916306	0	0.00663781	0.0021645	0.00512266	0	0	0.0047619	0.0118326	0	0.00180375	0.0399711	0.00209235	0.0047619	0.0020202	0
VMBIOME_JB1_00006	feces	0	Sigmodon_fulviventer	0	0.134207	0.0636766	0.199748	0.168821	0	0	0.0628958	0.0560423	0.061074	0.0158758	0	0.000130129	0.00377375	0.0195628	0.00542205	0.0105838	0.0134033	0	0.0125358	0	0.0224256	0	0.0199532	0	0.0147914	0	0.00255921	0.00325323	0.00156155	0.00199532	0	0.0062462	0.00550881	0.00134467	0	0	0.00897892	0.0208641	0	0.00290622	0.0160059	0.00650646	0.00169168	0.00381713	0
VMBIOME_JB1_00007	feces	0	Sigmodon_fulviventer	0	0.191186	0.0721205	0.153927	0.147406	0	0	0.0900547	0.0667498	0.0503501	0.0281001	0	0	0.0140501	0.0173108	0.0224897	0.0176465	0.0218184	0	0.00354848	0	0.00925482	0	0.0138103	0	0.000767239	4.79524e-05	0.00676129	0.00441162	0.000911096	0.00407596	0	0.00915891	0.000287715	0.00350053	0	0	0.000767239	0.00608996	0	0.00187014	0.00124676	0.00129472	0.00273329	0.00431572	0
VMBIOME_JB1_00008	feces	0	Sigmodon_fulviventer	0	0.137513	0.0423053	0.152206	0.213257	0	0	0.0652312	0.0459785	0.0347055	0.0249525	0	8.44416e-05	0.00620646	0.0212793	0.010513	0.0147773	0.00540426	0	0.000211104	0	0.0103019	0	0.0243192	0	0.0838928	8.44416e-05	0.00244881	0.000337767	0.00616424	0.00797973	0	0.00793751	0.000759975	0.00177327	0	0	0.0572092	0.00658645	0	0.00151995	0	0.000971079	0.00130885	0.003251	0
VMBIOME_JB1_00009	feces	0	Sigmodon_fulviventer	0	0.124229	0.091123	0.144799	0.202004	0	0	0.0585849	0.0694985	0.0663746	0.0368793	0	0	0.00255599	0.0215839	0.0102645	0.0197582	0.00032457	0	0.00949367	0	0.00523369	0	0.0182571	0	0.0151736	4.05712e-05	0.0118468	0.00150114	0.00182571	0.00608569	0	0.0056394	0.00158228	0.00170399	0	0	0.00393541	0.0280753	0	0.00576112	4.05712e-05	0.00202856	0.000892567	0.00515255	0
VMBIOME_JB1_00010	feces	0	Sigmodon_fulviventer	0	0.0921668	0.101663	0.163799	0.160231	0	0	0.0508074	0.0660882	0.0447337	0.0177392	0	0	0.00115691	0.0160521	0.0264642	0.0141239	0.048108	0	0.0190407	0	0.010605	0	0.0228489	0	0.00279585	4.82044e-05	0.00255483	0.00409737	0.00284406	0.00559171	0	0.00559171	0.00294047	0.00163895	0	0	0.0370692	0.00959267	0	0.00467583	0.0139311	0.00241022	0.00173536	0.00318149	0
VMBIOME_JB1_00011	feces	0	Sigmodon_hispidus	0	0.23558	0.129395	0.105105	0.0492751	0	0	0.0677051	0.0171962	0.0436459	0.0627699	0	0	7.71129e-05	0.0404843	0.00393276	0.0212832	0.00701727	0	0.0487353	0	0.0216687	0	0.00447255	0	0.0203578	0	0.051203	0.0178902	0.00501234	0.0030074	0	0.0110271	0.00971622	0.00231339	0	0	0	0.000385564	0	7.71129e-05	0	0.00331585	0.00547502	0.00192782	0
VMBIOME_JB1_00012	feces	0	Sigmodon_hispidus	0	0.151079	0.158236	0.122908	0.0515714	0	0	0.0653162	0.0618705	0.0146157	0.167399	0	0	0.0204847	0.0154866	0.0324877	0.0134797	0.00579326	0	0.023741	0	0.0113593	0	0.00776221	0	0.000151458	0.000151458	0.0137827	0.0177584	0.00401363	0.00749716	0	0.00295343	0.00374858	0.000833018	0	0	0	0.000265051	0	0	0	0.00227187	0.0079894	0.00215827	0.00692919
VMBIOME_JB1_00013	feces	0	Sigmodon_hispidus	0	0.24446	0.184623	0.0724326	0.0592895	0	0	0.111058	0.0168669	0.0251542	0.0649118	0	0	0	0.0202256	0.00777628	0.0266876	0.00167938	0	0.0427513	0	0	0	0.00627943	0	0.000328575	0.0056953	0.0131065	0.0131795	0.00945566	0.00708262	0	0.00598737	0.0205907	0.00138732	0	0	0	0.000401592	0	0.00332226	0	0.000839692	0.00496513	0.00105874	0.0175605
VMBIOME_JB1_00014	feces	0	Sigmodon_hispidus	0	0.10423	0.0965692	0.196111	0.0466576	0	0	0.0531912	0.0533449	0.0129903	0.0457352	0	0	0.0688719	0.046427	0.031515	0.0107612	0.0861411	0	0.0241103	0	7.68659e-05	0	0.00766097	0	0.00748162	0.0466576	0.0245715	0.00773784	0.0036127	0.00148607	0	0.00302339	0.000538061	0.00115299	0	0	2.5622e-05	0.000691793	0	0	0	0.0027928	0.00325399	0.00012811	0
VMBIOME_JB1_00015	feces	0	Sigmodon_hispidus	0	0.340338	0.0552567	0.121049	0.0455615	0	0	0.111466	0.0352499	0.034017	0.0439924	0	0	0.0401816	0.0200628	0.00336247	0.0116566	0.0167563	0	0.0161399	0	0.000336247	0	0.00683703	0	0.000168124	0.000672495	0.0130576	0.0123851	0.00717328	0.00386685	0	0.00947097	0.00493163	0.00616454	0	0	0	0.00291414	0	0.000616454	0	0.00123291	0.00526788	0.00089666	0.00717328
VMBIOME_JB1_00016	feces	0	Sigmodon_hispidus	0	0.133317	0.169005	0.144107	0.0708149	0	0	0.058666	0.030452	0.0132278	0.0577069	0	0	0.00375654	0.0215002	0.0627023	0.0154258	0.0644607	0	0.0299325	0	0.00259761	0	0.00947129	0	0.000599449	0.0455581	0.00179835	0.00331695	0.0153059	0.00407625	0	0.00675379	0.00111897	0.00247772	0	0	0	0.000519522	0	7.99265e-05	0	0.014107	0.00611437	0.00283739	0.00175838
VMBIOME_JB1_00017	feces	0	Sigmodon_hispidus	0	0.253573	0.0835747	0.109644	0.0410276	0	0	0.0922171	0.0251674	0.0375611	0.0159077	0	0	0.0982478	0.0107792	0.0333824	0.018282	0.0179021	0	0.00246925	0	0.00289662	0	0.0105893	0	0.000949713	0.0310081	0.0197065	0.0109217	0.00237428	0.00341897	0	0.0254048	0.0013296	0.00289662	0	0	4.74856e-05	0.0111591	0	0.00474856	0	0.000902227	0.00256422	0.0019944	0.00294411
VMBIOME_JB1_00018	feces	0	Sigmodon_hispidus	0	0.179167	0.160081	0.109098	0.0568809	0	0	0.0710342	0.0396719	0.0370986	0.0967137	0	0	0.00134027	0.0281992	0.0467485	0.0182812	0.00348469	0	0.0299148	0	0.0305045	0	0.00375275	0	0.0050394	0	0.0127057	0.0172626	0.00932826	0.00139388	0	0.0132954	0.00257331	0.00203721	0	0	0	0.000643328	0	0.00075055	0	0.00396719	0.00739827	0.000482496	0
VMBIOME_JB1_00019	feces	0	Sigmodon_hispidus	0	0.151257	0.330838	0.108306	0.0519473	0	0	0.0481165	0.0301817	0.0231006	0.0951303	0	0	0	0.0313425	0.00319229	0.0171223	0.00313425	0	0.0301236	0	0.00464333	0	0.00731325	0	0.00383075	0	0.00888038	0.012479	0.00423704	0.00400488	0	0.00841604	0.00429508	0.00156713	0	0	0	0.000174125	0	0.00510767	0	0.00116083	0.00290208	0.000522375	0
VMBIOME_JB1_00020	feces	0	Sigmodon_hispidus	0	0.321958	0.107153	0.150455	0.0632706	0	0	0.0897995	0.0490306	0.0226678	0.0136173	0	0	0.0562129	0.00298916	0.00170216	0.0107112	0.0161498	0	0.0107942	0	0.00381949	0	0.00419313	0	8.30323e-05	0	0.002574	0.0149043	0.0182256	0.00269855	0	0.00738988	0.00145307	0.00190974	0	0	0	0.000622743	0	4.15162e-05	0	0.00938265	0.00228339	0.00107942	0.00286462
VMBIOME_JB1_00021	feces	4	Sigmodon_fulviventer	0	0.0888629	0.0905976	0.164368	0.184968	0	0	0.119091	0.0574204	0.0541678	0.026455	0	0	0.0157429	0.0202966	0.00121433	0.0222482	0.000303582	0	0.00776303	0	0.026802	0	0.0114928	0	0.0293607	0.000173476	0.00706913	0.00498742	0.000520427	0.0214242	0	0.00346951	8.67378e-05	0.0147888	0	0	0.00481395	0.000607165	0	0.00351288	0.00225518	0.00438026	0.00225518	0.00169139	0
VMBIOME_JB1_00022	feces	4	Sigmodon_fulviventer	2.7468e-05	0.0758391	0.114349	0.168571	0.186727	0	0	0.0593583	0.0807834	0.0381531	0.0353238	0	5.4936e-05	0.0101357	0.0572433	0.000933912	0.0163984	0.00458716	0	0.0460638	0	0.0121683	0	0.0145031	0	0.00585068	0.00315882	0.00156568	0.00302148	0.000109872	0.0151898	0	0.0028292	0.000741636	0.0014558	0	0	0.00096138	0.00475196	0	0.00791078	0.008158	0.00337856	0.00225238	0.000933912	0
VMBIOME_JB1_00023	feces	4	Sigmodon_fulviventer	0	0.0783659	0.0880732	0.108878	0.232949	0	0	0.0404469	0.0407503	0.0335962	0.0690126	0	2.52793e-05	0.00945447	0.0234592	0.000151676	0.0243187	0.00113757	0	0.0528844	0	0.044163	0	0.0143334	0	0.0483847	0.000960615	0.00267961	0.00139036	7.5838e-05	0.00712877	0	0.00295768	0.00326103	0.00144092	0	0	0	0.0289701	0	0.0037919	0.0112746	0.00278073	0.00217402	0.00156732	2.52793e-05
VMBIOME_JB1_00024	feces	4	Sigmodon_fulviventer	0	0.0642309	0.187087	0.18979	0.156223	0	0	0.0445779	0.0308642	0.0352352	0.0478812	0	3.33667e-05	0.0281615	0.0136803	0.00196864	0.0158492	0.0267935	0	0.0736403	0	0.00957624	0	0.0152486	0	0.000467134	0.0004004	0.00283617	0.00103437	6.67334e-05	0.0191525	0	0.0023023	0.000166834	0.00176844	0	0	0.0026026	0.000633967	0	0.00887554	0.00146813	0.0012012	0.001001	0.0011011	0
VMBIOME_JB1_00025	feces	4	Sigmodon_fulviventer	0	0.0574115	0.114729	0.152483	0.14601	0	0	0.0957331	0.0665785	0.0655389	0.00968672	0	0	0.00240987	0.0146482	0.00467798	0.0344942	0.0508907	0	0.015357	0	0.0273118	0	0.011057	0	0.0146482	0.00779663	0.00326041	0.00137032	0	0.0230119	0	0.00236261	0.00061428	0.00240987	0	0	0.000992298	0.0160185	0	0.00982847	0.020413	0.00255162	0.00165383	0.00146482	0
VMBIOME_JB1_00026	feces	4	Sigmodon_fulviventer	0	0.122734	0.137585	0.158543	0.151532	0	0	0.0618945	0.0538656	0.0533756	0.00825512	0	0.000113084	0.000150778	0.0271024	0.00931057	0.0164725	0.012213	0	0.0170003	0	0.0140978	0	0.0113838	0	0.0133062	0	0.00610652	0.00248784	7.53892e-05	0.0230314	0	0.00384485	0.00384485	0.00245015	0	0	0.000414641	0.0243884	0	0.00791587	0.0115345	0.00158317	0.00131931	0.00324174	0
VMBIOME_JB1_00027	feces	4	Sigmodon_fulviventer	0	0.2783	0.0699671	0.100209	0.162112	0	0	0.103345	0.0692204	0.0398746	0.0141876	0	0	0.00858722	0.0170251	0.0258363	0.0157557	0.0005227	0	0.00171744	0	0.00171744	0	0.00754182	0	0.00642174	0.00925926	0.00672043	0.00246416	7.46714e-05	0.0127688	0	0.00552569	0.000149343	0.00515233	0	0	0.000672043	0.0036589	0	0.00216547	0.000149343	0.000672043	0.00791517	0.00201613	0
VMBIOME_JB1_00028	feces	4	Sigmodon_fulviventer	0	0.14223	0.0780936	0.185668	0.163711	0	0	0.0756766	0.082383	0.0314213	0.0353021	6.80851e-05	0	0.00742128	0.035234	0.0114723	0.0155915	6.80851e-05	0	0.00027234	0	0.00122553	0	0.0166128	0	0.0756426	0.00173617	0.00442553	0.00289362	3.40426e-05	0.00561702	0	0.00731915	0.000102128	0.000714894	0	0	0.00531064	0.00292766	0	0.00163404	0	0.000238298	0.000817021	0.000374468	0
VMBIOME_JB1_00029	feces	4	Sigmodon_fulviventer	0	0.0987404	0.0990687	0.115277	0.231777	0	0	0.048415	0.0492806	0.050594	0.015611	0	0	0.00561161	0.0155812	0.00477583	0.014626	0.0515492	0	0.0289236	0	0.000179094	0	0.0178198	0	0.0668617	2.9849e-05	0.0141783	0.00316399	0.00611904	0.00835771	0	0.00268641	0.000268641	0.00235807	0	0	0.000119396	0.0122679	0	0.00677571	0	0.000895469	0.00143275	0.00256701	2.9849e-05
VMBIOME_JB1_00030	feces	4	Sigmodon_fulviventer	0	0.0820195	0.112537	0.121054	0.151861	0	0	0.0501613	0.0706027	0.0874198	0.0129028	0	0	0.00152224	0.0292487	0.0429488	0.0164546	0.00424051	0	0.00529158	0	0.011308	0	0.0147874	0	0.0769816	3.62437e-05	0.00887971	0.00318945	0.00213838	0.0141713	0	0.00474793	0.000616143	0.00134102	0	0	0.00855351	0.00068863	0	0.00895219	0.0192092	0.00264579	0.000833605	0.00260955	0
VMBIOME_JB1_00031	feces	4	Sigmodon_hispidus	0	0.206643	0.277185	0.110052	0.0269231	0	0	0.104983	0.0152972	0.0687063	0.0182692	0	0	0	0.0124126	0.0048951	0.0103147	0.0118881	0	0.00996503	0	0.0112762	0	0.00559441	0	0.000611888	8.74126e-05	0.0282343	0.0175699	0.019493	0.00690559	0	0.0119755	0.00113636	0.00568182	0	0	0	0.000524476	0	0.000262238	8.74126e-05	0.00367133	0.000611888	0.00227273	8.74126e-05
VMBIOME_JB1_00032	feces	4	Sigmodon_hispidus	0	0.245255	0.100067	0.123537	0.0305395	0	0	0.084343	0.020565	0.0314783	0.0238507	0	0	0.126793	0.0102678	0.0332678	0.011852	0.0337079	0	0.000821428	0	0.000821428	0	0.0137002	0	0.00293367	0	0.0146977	0.0157831	0.00178954	0.00328571	0	0.00824361	0.00044005	0.02875	0	0	0	0.000205357	0	0.00017602	0	0.000762754	0.002875	0.00114413	0.00237627
VMBIOME_JB1_00033	feces	4	Sigmodon_hispidus	0	0.15809	0.106628	0.224141	0.078949	0	0	0.0581982	0.0583259	0.0322117	0.0392989	0	0	3.19244e-05	0.0215809	0.0418848	0.0239752	0.00162814	0	0.0183246	0	0.000478866	0	0.0176223	0	0.000351168	0.0186439	0.0113332	0.0210701	0.0271677	0.00421402	0	0.00207509	0.0079811	0.00181969	0	0	0	6.38488e-05	0	0.00309667	6.38488e-05	0.00239433	0.00140467	0.00105351	0.00766186
VMBIOME_JB1_00034	feces	4	Sigmodon_hispidus	0	0.0869968	0.118663	0.228836	0.0669919	0	0	0.0467431	0.0826543	0.0104416	0.0443035	0	0	0.0571847	0.0113686	0.0289339	0.00922176	0.0193706	0	0.0172237	0	0.0222005	0	0.00878263	0	0.000975848	0.0233716	0.00204928	0.042059	0.0330324	0.002586	0	0.00531837	0.00380581	0.00434252	0	0	4.87924e-05	4.87924e-05	0	0	0	0.00946572	0.0012686	0.00165894	0.000341547
VMBIOME_JB1_00035	feces	4	Sigmodon_hispidus	0	0.246705	0.091092	0.146108	0.0598723	0	0	0.0845012	0.0536284	0.0430831	0.0256001	0	0	0.0541141	0.0162342	0.00804773	0.0124879	0.0176911	0	0.0115166	0	0.00117941	0	0.0147079	0	0.00166505	0.000277508	0.00915776	0.0149161	0.00707645	0.0027057	0	0.0183849	0.00582767	0.0256001	0	0	0	0.00173442	0	0.0027057	6.9377e-05	0.000624393	0.00284446	0.00228944	0.00561954
VMBIOME_JB1_00036	feces	4	Sigmodon_hispidus	0	0.161372	0.177347	0.147826	0.0826208	0	0	0.0518405	0.0398254	0.0242102	0.0654307	0	0	0.00409504	0.0152102	0.0411754	0.0131851	0.0593106	0	0.0292053	0	0.00103501	0	0.0151202	0	0.00945009	0.0126901	0.00463505	0.00270003	0.00225002	0.00112501	0	0.00522005	0.00760508	0.00211502	0	4.50005e-05	4.50005e-05	0.00121501	0	0	0	0.00657007	0.00171002	0.00198002	0.00765008
VMBIOME_JB1_00037	feces	4	Sigmodon_hispidus	8.06907e-05	0.125313	0.205358	0.135681	0.0659647	0	0	0.0409505	0.0422416	0.0319939	0.0280804	0	4.03454e-05	0.0848059	0.019043	0.0366336	0.0170257	0.0352215	0	0.00322763	0	0.00100863	0	0.0188009	0	0.000806907	0.00290487	0.0100863	0.0122246	0.0082708	0.00496248	0	0.00722182	0.0091584	0.00125071	0	0	0	0.0128298	0	0.00992496	0	0.00338901	0.00399419	0.00238038	0.00774631
VMBIOME_JB1_00038	feces	4	Sigmodon_hispidus	0	0.129877	0.14653	0.149449	0.0524814	0	0	0.0813097	0.0467091	0.0333068	0.0586518	0	0	0.058685	0.0131701	0.0680069	0.0139995	0.0221271	0	0.0124735	0	0.0216295	0	0.015824	0	0.000331741	3.31741e-05	0.00733148	0.0099854	0.0141985	0.0035828	0	0.00590499	0.0143976	0.00142649	0	0	0	0.000364915	0	0.0026871	0	0.00222266	0.00378185	0.00222266	0
VMBIOME_JB1_00039	feces	4	Sigmodon_hispidus	0	0.128447	0.188166	0.19134	0.08551	0	0	0.0562163	0.0822997	0.0357143	0.0547206	3.64804e-05	0.000145921	0	0.0194076	0.00226178	0.0110171	0.0257551	0	0.00769736	0	0.0098497	0	0.0110171	0	0.000145921	3.64804e-05	0.0102875	0.0195535	0.0198453	0.00342916	0	0.00725959	0.0055815	0.00244419	0	0	3.64804e-05	7.29607e-05	0	0.00350212	0	0.00215234	0.00211586	0.00346564	0.000109441
VMBIOME_JB1_00040	feces	4	Sigmodon_hispidus	0	0.174473	0.127496	0.112497	0.0328978	0	0	0.0454587	0.042376	0.0208429	0.0491856	0	4.60109e-05	0.131729	0.0109506	0.0575596	0.00924818	0.046609	0	0.0067636	0	0.000138033	0	0.00708567	0	0.0034048	0.0486335	0.0115487	0.00911015	0.0130211	0.00257661	0	0.0113647	0.00404896	0.00161038	0	0	0	0.000506119	0	0.000276065	0	0.00289868	0.00207049	0.0034048	0.00446305
VMBIOME_JB1_00041	feces	34	Sigmodon_fulviventer	0	0.0764929	0.142764	0.159626	0.20816	0	0	0.0453016	0.0589751	0.0490586	0.0225853	0	0	0.0426368	0.0317592	0.000786335	0.0299681	0.000698965	0	0.00637805	0	0.00607226	0	0.0147219	0	0.000262112	0.0386615	0.00672753	0.00528592	0.00074265	0.0108776	4.36853e-05	0.00183478	0	0.00283954	0	0	0.00152899	0.00428116	0	0.0071207	4.36853e-05	0.00428116	0.00283954	0.00144161	0
VMBIOME_JB1_00042	feces	34	Sigmodon_fulviventer	0	0.0697075	0.127595	0.113805	0.15169	0	0	0.0486437	0.0502601	0.100672	0.0614234	0	0	0.00944588	0.0421781	0.0134869	0.0413194	0.0125777	0	0.00232358	0	0.00787998	0	0.0117189	0	0.00222256	0.0136889	0.00990049	0.00212153	0.0012123	0.0386422	0	0.00383897	0.000101025	0.0153053	0	0	0.00252564	0.000303076	0	0.00661716	0	0.00540486	0.00176794	0.00308127	5.05127e-05
VMBIOME_JB1_00043	feces	34	Sigmodon_fulviventer	0	0.0931799	0.147229	0.0842285	0.199915	0	0	0.041006	0.0320546	0.0409207	0.0749361	0	0	0.00289855	0.0304348	0.0245524	0.0390452	0.00554135	0	0.0157715	0	0.0220801	0	0.0109974	0	0.0531969	0.00869565	0.00127877	0.00230179	0.000937766	0.0146633	0	0.00161978	0.000852515	0.000682012	0	0	0.00110827	0.00272805	0	0.015601	0.0057971	0.00758738	0.00213129	0.000852515	0
VMBIOME_JB1_00045	feces	34	Sigmodon_fulviventer	0	0.0974857	0.0999551	0.17516	0.19138	0	0	0.0694803	0.0543271	0.0477607	0.0326075	0	0	0.0217757	0.0353014	0.00129083	0.0304187	0.00825008	0	0.000785722	0	0.00370412	0	0.0165563	0	0.00617353	0.0303064	0.00611741	0.00544393	0.000841845	0.0202043	0	0.0043776	5.6123e-05	0.00426535	0	0	0.00202043	0.00224492	0	0.0063419	0	0.00370412	0.00241329	0.000897968	5.6123e-05
VMBIOME_JB1_00046	feces	34	Sigmodon_fulviventer	0	0.107546	0.11863	0.105796	0.265094	0	0	0.0447519	0.079545	0.0345431	0.0196258	0	0	4.16684e-05	0.0375432	0.00650027	0.0206259	0.0281678	0	0.00716697	0	0.0130422	0	0.0115005	0	0.00133339	0.000166674	0.00691695	0.00516688	0.00270845	0.0117922	0	0.00420851	0.00241677	0.00620859	0	0	0.0129589	0.00320847	0	0.00500021	0	0.00108338	0.00491687	0.00116672	0
VMBIOME_JB1_00047	feces	34	Sigmodon_fulviventer	0	0.0869765	0.0991021	0.163466	0.167464	0	0	0.0496821	0.0586616	0.0544668	0.00956938	0	0	0.0112735	0.0233991	0.00871731	0.0150095	0.0253654	0	0.00819296	0	0.0148129	0	0.0162548	0	0.0666579	0.0163859	0.00694763	0.00235957	0.000131087	0.0112735	0	0.00412925	0.000720981	0.0226781	0	0	0.0133054	0.0127155	0	0.00498132	0.000131087	0.00308055	0.00262175	0.000983155	0
VMBIOME_JB1_00048	feces	34	Sigmodon_fulviventer	0	0.0993732	0.131347	0.118335	0.165384	0	0	0.0554586	0.0530387	0.0476039	0.0396699	0	7.93399e-05	0.00801333	0.0770787	0.0154316	0.0182085	0.00130911	0	0.00341162	0	0.00483973	0	0.0211441	0	0.000912409	0.0157886	0.00626785	0.00170581	0.00023802	0.0311409	7.93399e-05	0.00380831	7.93399e-05	0.00424468	0	0	0.0380831	0.00388765	0	0.00868772	3.96699e-05	0.000714059	0.00444303	0.00122977	0
VMBIOME_JB1_00049	feces	34	Sigmodon_fulviventer	0	0.147023	0.0538726	0.113418	0.281781	0	0	0.0540565	0.0720549	0.0353529	0.0632244	0	0	0.00334212	0.0325627	0.0158827	0.0273809	0.00303551	0	0.00398602	0	0.000398602	0	0.0241614	0	0.00159441	6.13234e-05	0.00487521	0.00134911	0.000245293	0.00876924	0	0.00487521	0.000214632	0.00315815	0	0	0.00941314	0.000889189	0	0.00665358	0	0.00153308	0.00269823	0.0018397	3.06617e-05
VMBIOME_JB1_00050	feces	34	Sigmodon_fulviventer	0	0.0850554	0.0710221	0.182861	0.263509	0	0	0.0418859	0.0693963	0.0399606	0.0251144	0	0	0.00158302	0.0234031	0.00517691	0.0118941	0.0443674	0	0.00124075	0	0.000128353	0	0.0102255	0	0.00175416	4.27844e-05	0.00179695	0.000556197	0.00504856	0.020836	0	0.00312326	0.000299491	0.00650323	0	0	0.0431267	0.000299491	0	0.0122363	0	0.000470629	0.00111239	0.000299491	0.000256706
VMBIOME_JB1_00051	feces	34	Sigmodon_hispidus	0	0.159318	0.0814773	0.140682	0.0704924	0	0	0.0573485	0.0478788	0.051553	0.106591	0	0	0.0376894	0.0207197	0.0126515	0.0199621	0.00299242	0	0.00613636	0	0.0336742	0	0.0149621	0	0.005	0.0318561	0.00825758	0.0101515	0.0110227	0.00503788	0	0.00852273	0.00439394	0.0344697	0	0	0	0.000681818	0	0.00147727	0	0.00325758	7.57576e-05	0.00473485	0.000416667
VMBIOME_JB1_00052	feces	34	Sigmodon_hispidus	0	0.169139	0.119638	0.105507	0.0506412	0	0	0.120627	0.0241723	0.0712933	0.046266	0	1.67631e-05	0.0656944	0.0290001	0.0491493	0.0144498	0.018255	0	0.00568268	0	0.000419076	1.67631e-05	0.0091191	0	0.00620233	0.00814684	0.00952141	0.0110804	0.0143492	0.00167631	0	0.0110133	0.0049451	0.00643701	0	3.35261e-05	0	0.00301735	0	0.000201157	3.35261e-05	0.00323527	0.00502892	0.00258151	8.38153e-05
VMBIOME_JB1_00053	feces	34	Sigmodon_hispidus	0	0.123299	0.360245	0.0614897	0.0679439	0	0	0.0605594	0.0118037	0.0370101	0.0344517	0	2.90731e-05	0	0.0168334	0.0531748	0.0272415	0.00680312	0	0.00732643	0	0.0217467	0	0.00901268	0	0.00279102	0.00959414	0.00936155	0.0154378	0.00625073	0.00218049	0	0.00575648	0.0038958	0.000930341	0	0	0	0.0267473	0	0.00101756	0	0.000901268	0.00183161	0.00188975	0.00485522
VMBIOME_JB1_00054	feces	34	Sigmodon_hispidus	0	0.0872731	0.32359	0.0978673	0.0238112	0	0	0.0515564	0.0248809	0.0245013	0.0580785	0	0	0.0127338	0.0233626	0.036614	0.0154255	0.0187038	0	0.026848	0	0.0412037	0	0.0158741	0	0.00100076	0.0390986	0.0131479	0.0081096	0.0112499	0.00217406	0	0.00355442	0.0019325	0.0137691	0	0	0.000241563	0.000759197	0	0.000138036	0	0.00458969	0.00331286	0.00376147	0.000724688
VMBIOME_JB1_00055	feces	34	Sigmodon_hispidus	0	0.241109	0.0851143	0.0744491	0.021206	0	0	0.210317	0.0122007	0.0562726	0.0342366	4.14989e-05	0	0.0166826	0.0107067	0.0148981	0.0209985	0.039341	0	0.00722082	0	4.14989e-05	0	0.00742831	0	0.00186745	4.14989e-05	0.00639084	0.0277628	0.00510437	0.00489688	0	0.0400465	0.00336141	0.0241524	0	0	4.14989e-05	0.00078848	0	0.00112047	0	0.000580985	0.00813379	0.00311242	0.00444039
VMBIOME_JB1_00056	feces	34	Sigmodon_hispidus	0	0.206201	0.209829	0.0720764	0.0504124	0	0	0.0577022	0.0293302	0.0235463	0.0618433	0	0.000205346	0.0680037	0.0212191	0.0473322	0.0145453	0.00639995	0	0.0234436	0	0.00260105	0	0.00523632	0	0.000205346	0.00242993	0.0226223	0.0174544	0.0130052	0.000855608	0	0.012971	0.0105753	0.0023957	0	0	0	0.000171122	0	0.000924056	0	0.00441494	0.00205346	0.00164277	6.84486e-05
VMBIOME_JB1_00057	feces	34	Sigmodon_hispidus	0	0.0933896	0.159126	0.14325	0.0680615	0	0	0.056254	0.0418158	0.07421	0.0123581	0	0	0.0676333	0.0137958	0.0236762	0.0219938	0.0211373	0	0.024288	0	0.0237068	0	0.0141629	0	0.0140712	0.0446606	0.00416017	0.008718	0.0223303	0.00302836	0	0.00645438	0.0155089	0.00220244	0	0	3.05895e-05	0.0005812	0	0.00437429	3.05895e-05	0.00149888	0.0011624	0.00186596	0.00308954
VMBIOME_JB1_00058	feces	34	Sigmodon_hispidus	0	0.0762047	0.28299	0.133515	0.0636513	0	0	0.0436996	0.0341659	0.0494155	0.0804323	0	0	0.0179889	0.0449075	0.00390406	0.014775	0.00858462	0	0.00338639	0	0.0447133	0	0.0112161	0	0.00114318	0.0143868	0.0089513	0.0105259	0.00813166	0.0036668	6.47082e-05	0.00569432	0.00990035	0.00276088	0	2.15694e-05	0.00278245	0.000215694	0	0.00241577	0.000431388	0.00455114	0.00446486	0.000776498	0
VMBIOME_JB1_00059	feces	34	Sigmodon_hispidus	0	0.15879	0.108199	0.112067	0.107119	0	0	0.117285	0.0550291	0.0845379	0.031638	0	0	0	0.0173334	0.0155941	0.0102861	0.0488514	0	0.00434835	0	0.0198824	0	0.00899658	0	0.000719727	0.0321478	0.0171835	0.00749715	0.00872668	0.0023691	0	0.00818689	0.000989624	0.0039585	0	0	8.99658e-05	0.000359863	0	0.00140946	0	0.00176933	0.00335872	0.00338871	0
VMBIOME_JB1_00060	feces	34	Sigmodon_hispidus	0	0.105643	0.0883234	0.159226	0.112626	0	0	0.0693281	0.0502819	0.0281375	0.0570877	0	0	0.0890853	0.00906598	0.0103103	0.0141703	0.0539641	2.53949e-05	0.0260552	0	0.000584082	0	0.0172685	0	2.53949e-05	0.023922	0.00551069	0.0193001	0.0222205	0.00317436	5.07898e-05	0.00639951	0.00970085	0.000812636	0	5.07898e-05	5.07898e-05	0.000355528	0	0.00157448	0	0.000634872	0.0020062	0.00467266	0.000533293
VMBIOME_JB1_00061	feces	111	Sigmodon_fulviventer	3.36281e-05	0.0654067	0.125366	0.188957	0.212664	0	0	0.0558563	0.0597908	0.0453307	0.0305344	0	0	0.0134513	0.0228671	0.00521236	0.0199751	0.000269025	0	0.00921411	0	0.0150318	0	0.012476	0	0.0010761	0.00733093	0.00285839	0.00114336	0.000235397	0.00349733	0	0.00265662	0.00632209	0.00154689	0	0	0.0474157	0.00090796	0	0.0047752	0	0.00312742	0.000504422	0.00124424	0
VMBIOME_JB1_00062	feces	111	Sigmodon_fulviventer	0	0.0986182	0.110672	0.143139	0.260238	0	0	0.0400269	0.0328447	0.0614474	0.046663	0	0	0.00331807	0.0306607	0.0129363	0.0170104	0.00264606	0	0.0106262	0	0.0277626	0	0.0129783	0	8.40018e-05	0.0118443	0.00394809	0.000420009	0.00046201	0.0144903	0	0.00529212	0.00235205	0.00180604	0	0	0.00499811	0.000420009	0	0.0149943	0	0.00525012	0.00159604	0.00239405	0
VMBIOME_JB1_00063	feces	111	Sigmodon_fulviventer	0	0.176679	0.156022	0.100126	0.116076	0	0	0.0668564	0.0307757	0.0647133	0.0749368	0	0	0.00305649	0.031127	0.0189362	0.0343241	0.0056914	0	0.00404019	0	0.0100478	0	0.00874789	0	0.00144042	0.0188308	0.00632378	0.00168634	7.02642e-05	0.0148257	0	0.00319702	0.000281057	0.000948567	0	0	0.010645	0.00252951	0	0.00291596	0.015423	0.00365374	0.00101883	0.00238898	0
VMBIOME_JB1_00064	feces	111	Sigmodon_fulviventer	0	0.0737432	0.138371	0.110902	0.182253	0	0	0.0387341	0.0418837	0.0326166	0.0945488	3.02847e-05	3.02847e-05	0.0146578	0.0702907	0.00808601	0.0171714	0.00109025	0	0.00687462	0	0.0220472	0	0.016384	0	0.00245306	0.0296487	0.00348274	0.00242277	0.000333131	0.0102059	0	0.00433071	0.00726832	0.00348274	0	0	0.00548153	0.00717747	0	0.0152029	0.00345245	0.00411872	0.00184737	0.00102968	0
VMBIOME_JB1_00065	feces	111	Sigmodon_fulviventer	0	0.0561211	0.139616	0.141065	0.20931	0	0	0.0650044	0.0438446	0.0407945	0.0168897	0	0	0.045484	0.0224942	0.00167753	0.0282512	0.0138015	0	0.00758702	0	0.03031	0	0.0157459	0	0.00129628	0.0235236	0.000419383	0.00358382	0.0025163	0.0192154	0	0.0023638	0.000838766	0.00362195	0	0	0.00979831	0.0100652	0	0.011514	0	0.00388883	0.0053376	0.00144878	0
VMBIOME_JB1_00069	feces	111	Sigmodon_fulviventer	0	0.114792	0.0853826	0.14365	0.174206	0	0	0.0963938	0.0734538	0.0309231	0.0272527	0	0	0.0199119	0.0180767	0.00614792	0.00844192	0.00812076	0	0.00454212	0	0.0201872	0	0.0134428	0	0.0609286	0.00032116	0.004588	0.00211048	0.00334924	0.00623968	0	0.00738668	0.00646908	0.0059644	0	0	0.0192696	0.00123876	0	0.00972656	4.588e-05	0.00720316	0.00211048	0.00073408	0
VMBIOME_JB1_00071	feces	111	Sigmodon_hispidus	0	0.0881919	0.0867949	0.149974	0.13155	0	0	0.0789668	0.0467844	0.0462572	0.0478387	0	2.63574e-05	0.0142066	0.0326832	0.0385345	0.020796	0.00144966	0	0.0118345	0	0.0707433	0	0.0148919	0	7.90722e-05	0.021903	0.00824987	0.00358461	0.0188983	0.00437533	0	0.00347918	0.00690564	0.0316025	0	0	0.00071165	0.000632578	0	0.00110701	0.000131787	0.00413811	0.00216131	0.00150237	2.63574e-05
VMBIOME_JB1_00072	feces	111	Sigmodon_hispidus	0	0.170859	0.195296	0.0844946	0.0687921	0	0	0.127524	0.022874	0.0440487	0.0439467	0	0	0.00761335	0.00567602	0.0319149	0.0273605	0.00941472	0	0.0186255	0	0.00666168	0	0.0150568	0	0.000781728	0.00105363	0.0133234	0.0408878	0.00642376	0.00319489	0	0.00900687	0.011624	0.00839508	0	0	0	0.00414656	0	0.000305894	0	0.000203929	0.00193733	0.00452043	0
VMBIOME_JB1_00073	feces	111	Sigmodon_hispidus	6.14307e-05	0.128329	0.208527	0.0949105	0.098627	0	0	0.0819486	0.0260159	0.0412814	0.0541512	0	0	3.07154e-05	0.0249102	0.00193507	0.0307461	0.0224529	0	0.0445373	0	0.0183985	0	0.017047	0	0	0.0237123	0.0126854	0.00786313	0.0051909	0.0035937	0	0.00414657	0.011549	0.00116718	0	3.07154e-05	3.07154e-05	0.0142519	0	0.00245723	0.000337869	0.00261081	0.0027951	0.0019965	3.07154e-05
VMBIOME_JB1_00074	feces	111	Sigmodon_hispidus	0	0.23185	0.168704	0.115212	0.0495396	0	0	0.117738	0.0325919	0.0566284	0.0390288	0	8.14797e-05	0.0133627	0.0102664	0.0124256	0.0179255	0.0120183	0	0.0143812	0	0.0123849	0	0.0107553	0	8.14797e-05	0.00737391	0.00712947	0.00590728	0.00484804	0.00297401	0	0.0126293	0.00708873	0.00452212	0	4.07398e-05	0	0.00476656	0	8.14797e-05	0	0.00179255	0.00484804	0.00444064	4.07398e-05
VMBIOME_JB1_00075	feces	111	Sigmodon_hispidus	7.6365e-05	0.138526	0.116609	0.110118	0.083467	0	0	0.159832	0.0314624	0.0476518	0.0425353	0	0	0.0287896	0.00710195	0.0467354	0.020084	0.0442153	0	0.0156548	0	7.6365e-05	0	0.00962199	0	0.000381825	0.00061092	0.00511646	0.0210004	0.000992745	0.00641466	0	0.0186331	0.00641466	0.0045819	0	0.00015273	0	0.0032837	0	0.00091638	0	0.000687285	0.0091638	0.0063383	0.00252005
VMBIOME_JB1_00076	feces	111	Sigmodon_hispidus	0	0.188293	0.166966	0.106982	0.057287	0	0	0.0921986	0.0325142	0.0810109	0.0268205	0	9.98901e-05	0.0266207	0.00479473	0.042703	0.0177804	0.0293677	0	0.017281	0	0.00899011	0	0.0124363	0	4.99451e-05	0.00604335	0.0266707	0.00744181	0.00369593	0.00119868	0	0.00494456	0.0075417	0.00164819	0	0	0	0.00019978	0	0.00549396	0	0.000599341	0.00344621	0.00484467	0
VMBIOME_JB1_00077	feces	111	Sigmodon_hispidus	5.97282e-05	0.196655	0.118053	0.10336	0.0735852	0	0	0.101359	0.0210542	0.073854	0.0122443	0	0	0.0078244	0.00486785	0.0669852	0.0254741	0.003076	0	0.00946693	0	0.0192026	0	0.0121846	0	0.000119456	0.00594296	0.0122742	0.0144542	0.0502613	0.00161266	0	0.0125429	0.0108705	0.00209049	0	0	0	0.00229954	0	0.00220994	0	0.00125429	0.00436016	0.00546513	0.00483799
VMBIOME_JB1_00078	feces	111	Sigmodon_hispidus	0	0.240094	0.0535365	0.108441	0.0745604	0	0	0.106096	0.0197343	0.0665885	0.0098476	0	0	0.0206331	0.007034	0.0504494	0.0349746	0.00187573	0	0.0100821	0	0.0225479	0	0.0105901	0	0.00125049	0.0104338	0.0136772	0.0298163	0.0241891	0.00230559	0	0.012583	0.0142243	0.00285268	0	0	0	0.0196952	0	0.000937866	0	0.00156311	0.00437671	0.00468933	0
VMBIOME_JB1_00079	feces	111	Sigmodon_hispidus	0	0.154941	0.294759	0.076235	0.0407245	0	0	0.064843	0.026812	0.0370178	0.0900487	0	0	0	0.0134183	0.001285	0.026466	0.00434922	0	0.016532	0	0.0314824	0	0.0107989	0	0.0058072	0.00642499	0.00976104	0.00847604	0.0241431	0.00373144	0	0.00402797	0.0151234	0.00291596	0	4.9423e-05	0.000271826	0.00252057	0	0.0017298	0	0.00699335	0.00380557	0.00570835	0
VMBIOME_JB1_00080	feces	111	Sigmodon_hispidus	1.73052e-05	0.186273	0.133302	0.096044	0.0390233	0	0	0.0499429	0.0484027	0.0429862	0.0897968	0	1.73052e-05	0.0471394	0.0092583	0.0195203	0.0229121	0.0282594	0	0.00591839	0	0.0198664	0	0.00745855	0	0.0182743	0.0262347	0.0378465	0.00944866	0.00802963	0.00228429	0	0.00804693	0.00735472	0.0161285	0	3.46105e-05	0.000121137	0.0023189	0	0.000692209	0	0.00134981	0.00411864	0.00261309	1.73052e-05
VMBIOME_JB1_00081	nose_swab	95	Sigmodon_fulviventer	0.381398	0.00288492	0.00114863	0.000507533	0.000320547	0.087723	0.248558	0.000347259	0	0.000186986	0	0.0583129	0.0619724	0	0	0	0.000480821	0	0.0277807	5.34245e-05	0.0343787	0.00125548	0.0133294	0.000186986	0.0228924	0	0	8.01368e-05	0	0.0026178	0	0.00395341	0	0.00181643	0.000347259	0.00771984	0.00673149	0	0	0.00451437	0	0.00149589	0	0	0	0.000560957
VMBIOME_JB1_00082	ear_swab	95	Sigmodon_fulviventer	0.406845	0.00124883	0.000754241	0.000877887	0.000506949	0.122595	0.196511	0.000383303	0	0.000803699	0	0.066534	0.0527969	0	0	0	2.47292e-05	0	0.0265715	0.000865523	0.0320862	0.00117464	0.0142564	0	0.01804	0	0	0	0.000952075	0.00105099	0.000136011	0.00753005	0	0.00061823	0	0.00870468	0.00447599	0	1.23646e-05	0.00593501	0	0.00100153	0	0	0	0.00155794
VMBIOME_JB1_00083	body_swab	95	Sigmodon_fulviventer	0.419061	0.00292533	0.00187837	0.00052348	0.000615858	0.168437	0.155258	0.000585065	0	0	0	0.0514242	0.0536721	0	0	0	0.000277136	0	0.0397229	0	0.025281	0.00511162	0.0180446	0	0.0105312	0	0	0	0	0.00169361	0	0.0069592	0	0.000246343	0	0.00775982	0.00360277	0	0	0.00677444	0	0.000369515	0.00150885	0	0	0.00101617
VMBIOME_JB1_00084	nose_swab	95	Sigmodon_fulviventer	0.371801	5.72443e-05	0.000228977	0.000744175	0	0.15393	0.134066	0.000171733	0	0	0	0.0446505	0.0665751	0	0	0	0	0	0.0482569	0.000228977	0.0748755	0.00280497	0.0182037	0	0.0116778	0	0	0.000171733	0	0.000915908	0	0.0148835	0	0.0024615	0	0.00601065	0.00824317	0	0	0.0121358	0	0.00681207	0	0	0	0
VMBIOME_JB1_00085	ear_swab	95	Sigmodon_fulviventer	0.457184	0.00092419	0.0024557	0.00174276	0.00100341	0.131842	0.139632	0	0.000448892	0.000211243	0	0.0463415	0.0470281	0.00102981	0	0	5.28109e-05	0	0.0249003	0.00219165	0.0372845	0.00142589	0.0148134	0.000132027	0.0160017	0	0	0	0	0.00348552	0	0.00789522	0	0.00219165	0	0.0102981	0.00808006	0	0.000686541	0.0063109	0	0	0	0	0	0.0019276
VMBIOME_JB1_00086	body_swab	95	Sigmodon_fulviventer	0.429193	0.00091411	0.00241325	0.00190135	0.000877546	0.157519	0.146111	0.000109693	0	0	0	0.0563823	0.0570405	0	0	0	3.65644e-05	0	0.0246444	0	0.0247175	0.00146258	0.0190866	0.0010238	0.023255	0	0	3.65644e-05	0	0.00179166	0	0.00873889	0	0.000804417	0	0.013346	0.00639877	0.000365644	3.65644e-05	0.00566748	0	0.000146258	0	0	0	0.000950675
VMBIOME_JB1_00087	nose_swab	95	Sigmodon_fulviventer	0.462632	2.45038e-05	0.000367557	0.000955648	0.00225435	0.156212	0.134354	0	0.000833129	0.000612595	0	0.0627297	0.0639794	0	0	0.000171527	0.000637099	0	0.0152414	7.35114e-05	0.0178878	0.00154374	0.0187454	9.80152e-05	0.0118843	0	0	0	0.00102916	0.000563587	0	0.00791473	0	0.00247488	0	0.00350404	0.00360206	0	0	0.0105121	9.80152e-05	0.000122519	0	0	0	0.000637099
VMBIOME_JB1_00088	ear_swab	95	Sigmodon_fulviventer	0.469316	0.00179997	0.00190185	0.000271693	3.39616e-05	0.153744	0.100662	0.00163016	0	0	0	0.0776023	0.0491764	0	0	0	0.000169808	0	0.0242486	0.000373578	0.0201053	0.00254712	0.0181355	0	0.0149092	0	0	0	0.000543386	0.00101885	0	0.0137884	0	0.000169808	0	0.0123281	0.0071659	0	0	0.00801494	0	0	0	0	0	3.39616e-05
VMBIOME_JB1_00089	body_swab	95	Sigmodon_fulviventer	0.450158	0.000199084	0.000255965	0.000398168	2.84406e-05	0.173033	0.105799	0	0.000227525	0.000341287	0	0.0651574	0.0480646	0	0	0	2.84406e-05	0	0.0202213	2.84406e-05	0.0278149	0.00113762	0.0215864	0	0.00989733	0	0.000796337	0	0.000654134	0.000426609	2.84406e-05	0.0179176	0	0.0018202	0	0.00597253	0.0114047	0	0	0.011234	0	0	0	0	0	0.000255965
VMBIOME_JB1_00090	nose_swab	95	Sigmodon_fulviventer	0.461456	0	0.000578737	0.00147578	0.000520863	0.142977	0.10834	0.00153365	0.00167834	0.000839169	0	0.0598125	0.052723	0	0	0	2.89369e-05	0	0.0315991	0.000318305	0.02613	0.00289369	0.0219052	0	0.0241044	0	0	0	0.000318305	0.000897043	0	0.0165519	0	0.0005498	8.68106e-05	0.00451415	0.00538226	0	5.78737e-05	0.00752358	0	0.000897043	0	0	0.000173621	0.00179409
VMBIOME_JB1_00091	ear_swab	95	Sigmodon_fulviventer	0.431285	0.00230815	0.000847027	0.00116466	0	0.154434	0.108377	8.47027e-05	0.00287989	0.000423513	0	0.0700491	0.0648611	0	0	0	0	0	0.0238862	0	0.0218321	0.000190581	0.0199263	0	0.0301753	0	0	0	0	0.00160935	0	0.0157547	0	0.000910554	0	0.0093173	0.00739031	0	0	0.0142089	0	0	0	0	0	0.000381162
VMBIOME_JB1_00092	body_swab	95	Sigmodon_fulviventer	0.483323	5.56375e-05	0.000723287	0	0	0.142794	0.12179	5.56375e-05	0.00189167	0	0	0.0636771	0.0534954	0	0	0	0	0	0.0164131	0	0.0248699	0.000806743	0.0149387	5.56375e-05	0.00956964	0	0	0	0	0.00102929	0	0.00912454	0	0.00122402	0	0.0034217	0.0129913	0	0	0.00990347	0	0	0	0	0	0.00283751
VMBIOME_JB1_00093	nose_swab	95	Sigmodon_fulviventer	0.343258	0.00081304	0.000929188	0.0026327	0.00181966	0.107011	0.270549	3.87162e-05	0	0	0	0.0564095	0.0624492	0	0	0	0.000116149	0	0.0496728	0	0.0283402	0.000464594	0.0107244	0	0.0106082	0	0	0	0	7.74323e-05	0.000425878	0.00642688	0	0.0024004	0	0.0078981	0.00731736	0	0	0.00236169	7.74323e-05	0.000309729	0	0	0	0.000774323
VMBIOME_JB1_00094	ear_swab	95	Sigmodon_fulviventer	0.387255	4.58779e-05	0.000596412	0.00211038	0.000252328	0.113479	0.212827	0.000688168	0.00064229	6.88168e-05	0	0.0580355	0.0583567	0	0	0	0	0	0.0227325	0	0.0289489	0.0012387	0.0318622	0	0.0185117	0	0	0	0	0.00188099	0	0.00706519	0	0.00087168	0	0.00798275	0.00890031	0	0	0.00834977	0	0.000183511	0	0	0	0.000504657
VMBIOME_JB1_00097	ear_swab	95	Sigmodon_fulviventer	0.433993	0.000321595	0.00136678	0.00064319	0.000401994	0.202364	0.0853031	0.00128638	0.00184917	0.000562791	0	0.0451037	0.0471137	0	0	0	8.03988e-05	0	0.0221901	0.00136678	0.052822	0	0.0340891	8.03988e-05	0.00562791	0	0	0	0.00064319	0.00779868	0	0.00988905	0	0.00345715	0	0.00594951	0.00852227	0	0	0.0108538	0	0	0	0	0	0.00120598
VMBIOME_JB1_00100	ear_swab	95	Sigmodon_fulviventer	0.469521	7.68699e-05	0.000807134	0.00122992	0.000422784	0.151549	0.0858252	0	0	0	0	0.078292	0.0691444	0	0	0	0	0	0.0209086	0	0.0202936	0.00580367	0.0255208	0	0.0124914	0	0	0	0.00023061	3.84349e-05	0	0.0160274	0.00015374	0.00353601	0	0.00368975	0.00626489	0	0	0.00757168	0	0	0	0	0	0.00126835
VMBIOME_JB1_00101	body_swab	95	Sigmodon_fulviventer	0.472039	0.00329401	0.00344722	0.00704765	0	0.146698	0.0882488	0.000766049	0	0	0	0.0739237	0.0524743	0	0	0	0.000229815	0	0.0199939	0	0.0298759	0.00183852	0.00612839	7.66049e-05	0.0100352	0	0	0.000995863	0	0.000229815	0	0.0206833	0	0.00222154	0	0.00857975	0.00413666	0	0	0.00727746	0	0.000306419	0	0	0	0.00291099
VMBIOME_JB1_00102	nose_swab	95	Sigmodon_fulviventer	0.530116	0.00145455	0.00310744	0.00277686	0.00119008	0.101752	0.0924959	0	0	0.000132231	0	0.0620165	0.058843	0	0	0	6.61157e-05	0	0.0155372	0.00152066	0.0156694	0.00231405	0.0155372	0	0.0111074	0	0	0.00343802	0	0.00290909	0	0.0184463	0	0.00403306	0	0.00826446	0.00826446	0	0	0.0122314	0	0.000264463	0	0	0	0.00284298
VMBIOME_JB1_00103	ear_swab	95	Sigmodon_fulviventer	0.479937	0.000187793	0.00131455	0.00106416	0	0.147668	0.104413	0	0.000625978	0	0	0.0600939	0.0476369	0.0028795	0	0	0	0	0.0260407	0	0.0261033	0.0028169	0.0117684	0	0.0178404	0	0	0	0	0.000438185	0	0.01759	0	0.00106416	0	0.00431925	0.0134585	0	0	0.0100156	0	0.000375587	0	0	0	0.00450704
VMBIOME_JB1_00104	body_swab	95	Sigmodon_fulviventer	0.491048	0	0.000481	0.000160333	0.000267222	0.135482	0.0758912	0	0	0.000481	0	0.0772273	0.0480466	0	0	0	0	0.000694778	0.0223398	0	0.0257068	0.000213778	0.0222864	0.000106889	0.0134146	0	0	0	0	0.000213778	0	0.0150713	0	0.000160333	0	0.0128267	0.0143231	0	0	0.0138421	0	0	0	0	0	0.00277911
VMBIOME_JB1_00105	nose_swab	95	Sigmodon_fulviventer	0.213586	0.000772184	0.000220624	0.00055156	0	0.0556634	0.506619	0.000617747	0.000110312	0	0	0.045956	0.0318802	0	0	0	0	0	0.0499051	0	0.0196797	0.00046331	0.00931033	0	0.0340202	0	2.20624e-05	0	0.000132374	0.000772184	0	0.00315492	0	0.00165468	0	0.00289017	0.00540529	0	0	0.00392711	0	0	0	0	0	0.000308873
VMBIOME_JB1_00106	ear_swab	95	Sigmodon_fulviventer	0.390099	0.000552446	0.00165734	0.000336272	0.00120097	0.151562	0.217928	0	0	0.000864699	0	0.045781	0.04458	0	0	0	0.000120097	0	0.0323782	0	0.0236831	0.00122499	0.0195758	0.000120097	0.0182547	0	0	0	0	0.00100882	0	0.00562054	0	0.00079264	0	0.00389114	0.00677347	0	0.000552446	0.00674945	0	0.000840679	0	0	0	0.00168136
VMBIOME_JB1_00107	body_swab	95	Sigmodon_fulviventer	0.352923	0.00109964	0.000855275	0.000305455	0.00109964	0.284929	0.14277	0.000427638	0.000122182	0.00629238	0	0.0450241	0.0411143	0	0.000122182	0	0.000183273	0	0.0194881	0.00103855	0.0133789	0.000794184	0.0200379	0	0.0198546	0	0	0	0	0.000794184	0	0.00500947	0	0.0118517	0	0.00421528	0.00488729	0	0	0.00507056	0	0	0	0	0	0
VMBIOME_JB1_00108	nose_swab	95	Sigmodon_fulviventer	0.3862	0.00177731	0.000418191	0.000418191	0.000731835	0.149817	0.187716	0.000522739	0.00094093	0	0	0.0273915	0.0607423	0	0	0	0	0	0.0354417	0	0.0403555	0.0048092	0.0183481	0	0.0305802	0	0	0	0	0.000627287	0	0.00287507	0	0.00345008	0	0.0135389	0.008207	0	0	0.00491375	0	0	0.00115003	0	0	0
VMBIOME_JB1_00110	body_swab	95	Sigmodon_fulviventer	0.449146	0.00285395	0.00190263	0.00310212	4.13616e-05	0.172023	0.0888034	0.00024817	0.00124085	0.0014063	0	0.0586921	0.0658891	0	0	0.000289531	4.13616e-05	0	0.0179096	8.27232e-05	0.0114158	0.00475659	0.0387558	0	0.0211358	0	0	0	0	0.00223353	0	0.0144352	0	0.000330893	4.13616e-05	0.0112917	0.00574927	0	0	0.00335029	0	0	0	0	0	0.00297804
VMBIOME_JB1_00111	nose_swab	95	Sigmodon_hispidus	0.460629	0.000355013	0.000390514	3.55013e-05	0.000142005	0.171933	0.0892857	0.000177506	0	0	0	0.0906348	0.0499148	0	0	0	0	3.55013e-05	0.0160466	0.000106504	0.0231823	0.00113604	0.0149815	0.00234308	0.0100824	0	0	0	0	0.00298211	0	0.0214783	0	0	0	0.00486368	0.00333712	0	0.000355013	0.0115024	0	0.000213008	0	0	0	0.00184607
VMBIOME_JB1_00112	ear_swab	95	Sigmodon_hispidus	0.466799	0.00057519	0.00236467	0.0012782	0.00134211	0.161181	0.0799514	0	0	0	0	0.116891	0.0477408	0	0	0	0.00025564	0	0.0190452	0.00095865	0.01847	0.00083083	0.00869176	0	0.0102895	0	0.00153384	0	0.00012782	0.00421806	0	0.0180226	0	0.00421806	0.00012782	0.00440979	0.00198121	0	0	0.00530453	0	0	0	0	0	0.00242858
VMBIOME_JB1_00113	body_swab	95	Sigmodon_hispidus	0.501207	4.73283e-05	0.00927635	0.000425955	0	0.129822	0.0769558	0.00104122	0	0.000946566	0	0.0741635	0.0513512	0	0	0	0.00028397	0	0.0293909	0.00056794	0.0108855	0.00444886	0.0245634	0	0.0288703	0	0	0	9.46566e-05	4.73283e-05	0.000236642	0.0170382	0	0.000141985	0.000425955	0.00246107	0.00525344	0	0	0.0106962	0	0.00085191	0	0	0	0.00113588
VMBIOME_JB1_00114	nose_swab	95	Sigmodon_hispidus	0.548065	0	0.000161926	0.00269876	0.000107951	0.12668	0.0844173	0.000215901	0	0.00107951	0	0.0606142	0.0407513	0	0.000539753	0	0	0	0.0296324	0	0.0116587	0.00107951	0.0257462	0	0.0175959	0	0	0	0.000161926	0.00237491	0	0.0126842	0	0.00161926	0	0.00534355	0.00847412	0	0	0.00993145	0	0	0	0	0	0
VMBIOME_JB1_00115	ear_swab	95	Sigmodon_hispidus	0.476527	0.000321543	0.00389871	0.000401929	0	0.158159	0.0987138	0	0	0	0	0.0813103	0.0422428	0	0.000643087	0	4.01929e-05	0	0.0182074	0	0.0174839	0.00357717	0.0233119	0	0.010209	0	0	0	0	0.00068328	0	0.00743569	0	0.00120579	0	0.0051045	0.0155547	0	0	0.0057074	0	0	0	0	0	0.00269293
VMBIOME_JB1_00116	body_swab	95	Sigmodon_hispidus	0.523852	0.000309544	0.00240757	0.00261393	0.00120378	0.148203	0.0761479	0	0	0	0	0.0685469	0.0339123	0	0	0	0	0.00106621	0.0147206	0.00127257	0.016853	0.00072227	0.0215993	0	0.0151333	0	0	3.43938e-05	0	0.00151333	0	0.0101118	0	0.000963027	0	0.00701634	0.0094239	0	0	0.00794497	0	0	0	0	0	0.00185727
VMBIOME_JB1_00117	nose_swab	95	Sigmodon_hispidus	0.32069	0	0.000785714	0.00161905	0	0.133071	0.34169	0.000142857	0	2.38095e-05	0	0.049381	0.0275	0	0	0	7.14286e-05	0	0.039881	0.000214286	0.0132857	0.0005	0.00980952	0	0.0255	0	0	0	0	4.7619e-05	0	0.00357143	0	0.000809524	0	0.00528571	0.00666667	0	0	0.00166667	0	9.52381e-05	0	0	0	0.00052381
VMBIOME_JB1_00118	ear_swab	95	Sigmodon_hispidus	0.331912	0	0.00201933	0.000453318	0.000103027	0.331335	0.147596	0.000103027	0.000123632	0	0	0.0342049	0.0353794	0	0	0	0.000350292	0	0.0240465	0.000350292	0.0155777	0.00197812	0.016711	0	0.012116	0	0	0	0	0.000247265	0	0.00315262	0	0.00292596	0	0.00508953	0.00626404	0	0	0.00488348	0	0	0	0	0	0.00026787
VMBIOME_JB1_00119	body_swab	95	Sigmodon_hispidus	0.407973	0.000142374	0.00106781	0	0.000355935	0.305962	0.0969923	0	0	0	0	0.0375512	0.0362698	0	0	0	0	0	0.01769	0.000676277	0.0107848	0.000391529	0.0257697	0	0.0182595	0	0	0	0	0.000676277	0.000142374	0.00210002	0	0.000818651	0	0.00982381	0.00654921	0	0	0.00427122	0	0	0	0	0	0.00181527
VMBIOME_JB1_00120	nose_swab	95	Sigmodon_hispidus	0.601923	0.000326675	0.000186672	4.66679e-05	0.000528903	0.0704841	0.184509	0.000295563	0	3.11119e-05	0	0.0109981	0.0367276	0	0	0	0	0	0.0163027	0	0.0121181	0.000311119	0.0111225	0	0.033912	0	0	0	0.000124448	0.00015556	0	0.000217784	0	0.00023334	0	0.00972248	0.00381121	0	0	0.00124448	0	0	0	0	0	0.00015556
VMBIOME_JB1_00121	ear_swab	95	Sigmodon_hispidus	0.517709	0	0.000232443	0.000145277	5.81108e-05	0.195252	0.1055	0.000552053	0	5.81108e-05	0	0.019409	0.0364064	0	0	0.00116222	0	0.000116222	0.0152541	0	0.0250458	0.00139466	0.0266438	0	0.0181306	0	0	0	0	0.00148183	0.000174332	0.00310893	0	0.00156899	0	0.00406776	0.0050847	0	0	0.00485225	0	0	0	0	0	0.00212104
VMBIOME_JB1_00122	body_swab	95	Sigmodon_hispidus	0.512777	0	0.000673507	0.000673507	0.000475417	0.194564	0.0877937	0	0.000237708	3.96181e-05	0	0.046472	0.0373202	0	0	0	0	0	0.0163623	0	0.0196506	0.00182243	0.0221069	0	0.0196902	0	0	0	0	0.00186205	3.96181e-05	0.010578	0	0.00249594	0	0.00887445	0.0024167	0	0	0.00150549	0	0	0	0	0	0.000118854
VMBIOME_JB1_00124	ear_swab	95	Sigmodon_hispidus	0.517488	0	0.000321532	0	7.14515e-05	0.153406	0.0856704	0	0	0	0	0.086635	0.0539816	0	0	0	3.57258e-05	0	0.0138259	0	0.0208996	0.00107177	0.0117181	0	0.0101461	0	0	0	0	0.00025008	0.000464435	0.0188989	0	0.000214355	0	0.00185774	0.00682362	0	0	0.00425137	0.000107177	7.14515e-05	0	0	0	0.00310814
VMBIOME_JB1_00125	body_swab	95	Sigmodon_hispidus	0.541664	0.000281512	0.00109086	0	0	0.114892	0.077099	0.00133718	0	7.03779e-05	0	0.0659793	0.0572524	0	0	0	3.5189e-05	0	0.0219227	0	0.0179112	0.00285031	0.0224506	0	0.0153072	0	0	0	0	0.000563023	0.000211134	0.0133718	0	0.00235766	0	0.00921951	0.00826941	0	3.5189e-05	0.0114364	0	0	0	0	0	0.000387079
VMBIOME_JB1_00126	nose_swab	95	Sigmodon_hispidus	0.537095	0	0.00122474	0.00117763	0.000847897	0.147722	0.0810212	0	0	0	0	0.073767	0.0451741	0	0	0	0.000141316	0	0.011164	0.00179	0.0176174	4.71054e-05	0.0163927	0	0.0177116	0	0	0	0	0.00108342	0	0.0096095	0	0.000942107	0	0.00904423	0.00146027	0	0	0.00833765	0	0	0.000989213	0	0.000188421	0.00409817
VMBIOME_JB1_00127	ear_swab	95	Sigmodon_hispidus	0.523499	0	0.00127748	0.000470652	0	0.190076	0.0648154	0.00033618	0	0	0	0.0701271	0.0249445	0	0	0	0.000201708	0	0.0171452	0	0.0151953	0.000806831	0.0256169	0	0.0114973	0	0	0	0	0.000537887	0	0.0116991	0	0.000739595	6.72359e-05	0.00948027	0.0112284	0	0	0.00584953	0	0	0	0	0	0.000874067
VMBIOME_JB1_00128	body_swab	95	Sigmodon_hispidus	0.5558	0	0	0.00100427	0	0.156917	0.0743158	0.00100427	0	0	0	0.0552975	0.0319483	0	0	0	0.000376601	0	0.0184534	0.000627668	0.0121768	0.000313834	0.0241024	0	0.00539794	0	0	0	0	0	0	0.0116746	0	0	0	0.0101054	0.0194577	0	0	0.00935225	0	0	0	0	0	0.000564901
VMBIOME_JB1_00129	nose_swab	95	Sigmodon_hispidus	0.431665	0	0.000317401	0.00160568	0.000168036	0.112845	0.25	0.000317401	0.000149365	0	0	0.0362211	0.0316281	0	0	0	0	0	0.0396565	0	0.0132562	0.00117625	0.0115011	0	0.0244959	0	0	0	0.000130695	0.00125093	0	0.00384615	0	0.00169903	0	0.0146378	0.00817774	0	0	0.00214712	0	9.33532e-05	0	0	0	0.000392084
VMBIOME_JB1_00130	ear_swab	95	Sigmodon_hispidus	0.407216	3.2476e-05	0.000746947	4.8714e-05	0.000276046	0.28863	0.127257	0.000617043	4.8714e-05	8.11899e-05	0	0.0320863	0.0197454	0	0	0	6.49519e-05	0	0.0221973	4.8714e-05	0.0153936	0.000860613	0.0220674	6.49519e-05	0.0130553	0	0	0	0.00139647	0.000535853	0	0.0040595	0	0.000552091	0	0.0112204	0.00669005	0	0	0.00563458	1.6238e-05	0	0	0	0	0.000860613
VMBIOME_JB1_00131	body_swab	95	Sigmodon_hispidus	0.451049	4.75941e-05	0.0032364	0	0.000333159	0.296845	0.0972348	9.51882e-05	0	0	0	0.0254629	0.022512	0	0	0	4.75941e-05	0	0.00723431	0	0.0133264	0.000142782	0.0188473	0	0.0185617	0	0	0	9.51882e-05	0.00309362	0	0.0072819	0	4.75941e-05	0	0.00428347	0.00494979	0	0	0.00318881	0	0	0	0	0	0.00104707
VMBIOME_JB1_00132	nose_swab	95	Sigmodon_hispidus	0.686148	0	0.00018622	0.00018622	0	0.0763214	0.112076	0.0016903	0	0	0	0.00594471	0.0287924	0	0	0	5.72984e-05	0	0.0166882	0	0.00941126	0.000243518	0.00882395	0	0.0277754	0	0	0	1.43246e-05	5.72984e-05	0	0.00157571	0	4.29738e-05	0.00053001	0.0111302	0.0016903	0	0	0.00161868	0	0.000658931	0	0	0	7.1623e-05
VMBIOME_JB1_00133	ear_swab	95	Sigmodon_hispidus	0.622004	0	8.59993e-05	4.29997e-05	0	0.108058	0.115124	0	0	0	0	0.0163829	0.0354317	0	0	0	0	0	0.0119252	0.000100333	0.0133872	0.00080266	0.0157952	0	0.0298704	0	0	0	0	0.00084566	0	0.00133299	0	0.00149065	0	0.00619195	0.00518863	0	0	0.00331097	0	0	0.000157665	0	0	0.000960326
VMBIOME_JB1_00134	body_swab	95	Sigmodon_hispidus	0.586579	0.000523575	0.000901713	0.000174525	0	0.14471	0.108322	0	0	0	0	0.0127403	0.029233	0	0	0	0	0	0.0262369	0.000872626	0.0140493	0.000669013	0.0210594	0	0.0154455	0	0	0	0	0.00011635	5.8175e-05	0.00479944	0	0.000639926	0	0.0098025	0.00445039	0	0	0.0041886	0	0	0	0	0.000174525	0.000203613
VMBIOME_JB1_00135	nose_swab	95	Sigmodon_hispidus	0.650116	0.000391678	4.60798e-05	0.000115199	0.000138239	0.113103	0.0593507	0	0	0.000760316	0	0.0341451	0.0327397	0	0	0	0	0	0.0137087	2.30399e-05	0.0174642	0.00147455	0.024837	0	0.0135475	0	0	0	0	4.60798e-05	0	0.00541437	0	0.00131327	0	0.00589821	0.00834044	0	0	0.00665853	0	0	0	0	0	0
VMBIOME_JB1_00136	ear_swab	95	Sigmodon_hispidus	0.62584	0.00115249	0.000317927	0	0.000397409	0.10742	0.0523388	0.000317927	0	0.000238445	0	0.0503914	0.0363629	0	0	0	0	0.00115249	0.0233279	0.000834559	0.0180821	0.000317927	0.0123197	3.97409e-05	0.0143465	0	0	0.000119223	0	0.000794818	0	0.00814688	0	0.0028216	0.000317927	0.00739181	0.0131542	0	0.000596113	0.008743	0	0	0	0	0	0.000635854
VMBIOME_JB1_00137	body_swab	95	Sigmodon_hispidus	0.617328	0	0.00239143	2.11631e-05	0	0.109456	0.0848641	2.11631e-05	0	0	0	0.0406755	0.0270676	0	0	0	0.000275121	0	0.0165072	0.000804199	0.0160205	0.0013756	0.0120207	0	0.0107085	0	0	0	0	0.00186236	0	0.0108567	0	4.23263e-05	0	0.0114069	0.00882502	0	0	0.0130576	0	0	0	0	0	0.000740709
VMBIOME_JB1_00138	nose_swab	95	Sigmodon_hispidus	0.601336	0	3.3728e-05	0.000202368	0	0.129954	0.0623293	0.000944383	0	0	0	0.0574387	0.0491416	0	0	0	0	0	0.0137273	0.000303552	0.00762252	0	0.0149752	0	0.0191912	0	0	0	0	0.00138285	0	0.0077237	0	0.00576748	0	0.00330534	0.0033728	0	0	0.00799352	0	0	0	0	0	0.000843199
VMBIOME_JB1_00139	ear_swab	95	Sigmodon_hispidus	0.542116	0	0.000284495	0	0	0.156822	0.0726119	0.000372032	0	0	0	0.0534413	0.0372032	0	0	0	0.000306379	0	0.011905	0.0024948	0.0157785	0.000765948	0.0213371	0	0.0161068	0	0	0	0.00015319	0.00400481	0	0.00820659	0	0.00120363	0	0.00908196	0.0138527	0	0	0.00560236	0	0	0	0	0	0.00288872
VMBIOME_JB1_00140	body_swab	95	Sigmodon_hispidus	0.514764	0	0.00200191	0	0.00122845	0.153374	0.0849447	0	0	0.00113745	0	0.0738887	0.0293007	0	0	0	9.0996e-05	0	0.021748	0.000181992	0.0112835	0.00181992	0.00978206	0	0.0312571	0	0	0	0	0.00241139	0	0.0192456	0	0.00323036	0	0.00700669	0.00941808	0	0	0.00250239	0	0.00300287	0	0	0	0
[truncated: 15 more columns]

## Sheet: cohort1_otu
SampleID	SampleType	Day	Species	Enterobacteriaceae_unclassified.Otu0001	Corynebacteriaceae_unclassified.Otu0002	Mycoplasma.Otu0004	Bacteroidetes_unclassified.Otu0006	Bacteria_unclassified.Otu0005	Pasteurellaceae_unclassified.Otu0003	Bacteria_unclassified.Otu0011	Streptococcus.Otu0007	Paraprevotella.Otu0013	Odoribacter.Otu0016	Actinomycetales_unclassified.Otu0008	Actinobacillus.Otu0010	Lachnospiraceae_unclassified.Otu0025	Bacteroidetes_unclassified.Otu0019	Turicibacter.Otu0015	Barnesiella.Otu0022	Odoribacter.Otu0023	Lachnospiraceae_unclassified.Otu0020	Neisseriaceae_unclassified.Otu0012	Corynebacterium.Otu0014	Anaeroplasma.Otu0035	Ruminococcus.Otu0027	Prevotella.Otu0024	Lachnospiraceae_unclassified.Otu0026	Lachnospiraceae_unclassified.Otu0041	Porphyromonadaceae_unclassified.Otu0036	Barnesiella.Otu0032	Bacteroidetes_unclassified.Otu0029	Ruminococcaceae_unclassified.Otu0028	Streptococcus.Otu0018	Odoribacter.Otu0038	Allobaculum.Otu0034	Porphyromonadaceae_unclassified.Otu0048	Bacteroidetes_unclassified.Otu0030	Porphyromonadaceae_unclassified.Otu0047	Lactobacillales_unclassified.Otu0033	Akkermansia.Otu0021	Porphyromonadaceae_unclassified.Otu0058	Porphyromonadaceae_unclassified.Otu0054	Barnesiella.Otu0046	Barnesiella.Otu0037	Ruminococcaceae_unclassified.Otu0039	Prevotella.Otu0057	Helicobacter.Otu0044	Porphyromonadaceae_unclassified.Otu0043	Lachnospiraceae_unclassified.Otu0061
VMBIOME_JB1_00001	feces	0	Sigmodon_fulviventer	0	0	0	0.159735	0.0133368	0	0.00311485	0	0.0159252	0.00574713	0	0	0.000482583	0.00842327	0.011231	0.0238659	0.0124594	0.00605422	0	0	0.00952005	0	0.00311485	0.0136439	0.000658068	0.00565938	0.00855488	0.00899359	0.00530841	0	0.00364131	0.00772133	0.00425551	0.0171975	0.0356673	0	0	0.00557164	0.0150478	0.00802843	8.77424e-05	0.00465035	0	0	0.00311485	0.00500132
VMBIOME_JB1_00002	feces	0	Sigmodon_fulviventer	0	0	0	0.0393852	0.00071691	0	0.000134421	8.96138e-05	0.0192222	0.00994713	0	0	0.00730352	0.00385339	0.00358455	0.0306031	0.0204767	0.0147863	0	0	0.00318129	0	0.0126355	0.00479434	0.00380858	0.0137109	0.0152343	0.00474953	0.00681065	0	0.00425665	0.00775159	0.00120979	0.00999193	0.0119634	0	0.000134421	0.0134421	0.00931983	0.00797563	0.000492876	0.00497356	4.48069e-05	4.48069e-05	0.00255399	0.000672103
VMBIOME_JB1_00003	feces	0	Sigmodon_fulviventer	0	0	0	0.085665	0.000316756	0	0.00190054	0	0.00686306	0.0328019	0	0	0.00123183	0.00425861	0.0225953	0.0179495	0.017492	0.00890437	0	0	0.0580016	3.51952e-05	0.00837645	0.0152747	0.00168937	0.00330834	0.000668708	0.00879879	0.00672228	3.51952e-05	0.000703903	0.00387147	0.0188998	0.0134446	0.0385739	0	0	0.00605357	0.00559603	0.00936191	0.00133742	0.00380108	0	0	0.00464576	0.00278042
VMBIOME_JB1_00005	feces	0	Sigmodon_fulviventer	0	0	0	0.0451659	0.0047619	0	0.00613276	7.21501e-05	0.00916306	0.00678211	0	0	0.000793651	0.0130592	0.0107504	0.0294372	0.00836941	0.0126263	0	0	0.0126263	0	0.00021645	0.0290765	0.00353535	0.0034632	0.0140693	0.0271284	0.0104618	0	0.0033189	0.0126984	0.00642136	0.00620491	0.000865801	0	7.21501e-05	0.00548341	0.00966811	0.00584416	0.0024531	0.00512266	0	0	0.00613276	0.0001443
VMBIOME_JB1_00006	feces	0	Sigmodon_fulviventer	0	0	0	0.0890518	0.00889217	0	0.00741737	4.33764e-05	0.00377375	4.33764e-05	0	0	0.00251583	0.0053353	0.0224256	0.0201267	0.0125358	0.00923918	0	0	0.0147914	4.33764e-05	0.0133599	0.00811139	0.0045979	0.00741737	0.0149649	0.0249848	0.00615945	0	0.00225557	0.00793788	0.0160059	0.014401	0.00715711	0	0	0.00711373	0.00260259	0.00988982	0	0.00715711	4.33764e-05	0	0.0104103	0
VMBIOME_JB1_00007	feces	0	Sigmodon_fulviventer	0	0	0	0.0761005	0.000143857	0	0.00537067	0	0.0140501	0	0	0	0.00954253	0.0123717	0.00925482	0.038266	0.0154886	0.0452671	0	0	0.000767239	4.79524e-05	0.0217704	4.79524e-05	0.0235446	0.00412391	0.0221061	0.0119402	0.00983025	0	0.0120361	0.00278124	0.0136185	0.0114127	0.000287715	0	4.79524e-05	0.00206195	0.00479524	0.00421981	0	0.00599405	0	0	0.0109332	9.59049e-05
VMBIOME_JB1_00008	feces	0	Sigmodon_fulviventer	0	0	0	0.136584	4.22208e-05	0	0.000168883	8.44416e-05	0.00620646	0.000168883	0	0	0.00295546	0.00346211	0.0103019	0.0348322	0.0114841	0.0148195	0	0	0.0837661	0.000253325	0.00531982	0.0255436	0.00147773	0.00713532	0.00147773	0.027908	0.00903525	0	0.0117374	0.000168883	0.00236437	0.00907748	0.00468651	0	8.44416e-05	0.00194216	0.00840194	0.0050665	0	0.00337767	4.22208e-05	0	0.00650201	0.000802195
VMBIOME_JB1_00009	feces	0	Sigmodon_fulviventer	0	0	0	0.134981	0	0	8.11425e-05	0	0.00255599	8.11425e-05	0	0	0.0038137	0.0029617	0.00523369	0.0499838	0.0175268	0.0278319	0	0	0.0150925	0	0.000283999	0.00896624	0.00279942	0.0129422	0.00032457	0.00843882	0.00632911	0	0.0183788	0.000243427	0.0136725	0.0163908	0.00336741	0	0	0.00377313	0.0059234	0.0112788	0	0.00567997	0	0	0.00559883	0.000121714
VMBIOME_JB1_00010	feces	0	Sigmodon_fulviventer	0	0	0	0.092697	0.00732707	0	0.00853218	0	0.00115691	0	0	0	0.00829115	0.00689323	0.010605	0.0411183	0.00930345	0.0123403	0	0	0.00274765	0.00679682	0.0480116	0.0099301	0.000241022	0.0107496	0.0115208	0.0115208	0.00313329	0	0.00747168	0.00824295	0.00621837	0.00491685	0.000530248	0	4.82044e-05	0.00819475	0.000626657	0.00756809	0	0.00347072	0	0	0.00689323	0
VMBIOME_JB1_00011	feces	0	Sigmodon_hispidus	0	0	0	0.000616903	0.0957742	0	0.00107958	0	7.71129e-05	0.00640037	0	0	0.0220543	0.00663171	0.0216687	0.000848242	0.0384793	0.0201265	0	0	0.0201265	0	0.00694016	0.0226712	0.0487353	0.0126465	0	0.000231339	0.00902221	0	0.0154997	0.0438772	0.00316163	0.00100247	0.00254473	0	0	0.00786552	0.004781	0.00694016	0.00601481	0.00616903	7.71129e-05	0.0141888	0.000231339	0.000154226
VMBIOME_JB1_00012	feces	0	Sigmodon_hispidus	0	0	0	0.000265051	0.102007	0	0.0363877	0	0.0204847	0.124385	0	0	0.0157895	0.0131011	0.0113593	0.0294964	0.00867096	0.0147671	0	0	7.57289e-05	0.0324498	0.00567967	0.00174176	0.00923892	0.010602	7.57289e-05	0	0.00318061	0	0.0330178	0.0207497	0.000870882	0.00435441	0.00522529	0	7.57289e-05	0.00397577	0.00450587	0.00424082	0.0201817	0.00514956	0.000113593	0.0138963	0.00155244	0.033245
VMBIOME_JB1_00013	feces	0	Sigmodon_hispidus	0	0	0	0.00675404	0.16228	0	0	0	0	0.0377861	0	0	0.0374941	0.017524	0	0.00281114	0.0177065	0.0188383	0	0	0.00021905	0.00693659	0.00153335	0.0035048	0.000109525	0.00365083	0	0.00284765	0.0120478	0	0.00741119	0.0396116	0.000109525	0.00825089	0.0008762	0	3.65083e-05	0.00558578	0.00584133	0.00368734	0.00752072	0.0133621	0	0.00956519	0.000803184	0.000803184
VMBIOME_JB1_00014	feces	0	Sigmodon_hispidus	0	0	0	0.000204976	0.0630813	0	0.0153732	0	0.0688462	0.0167311	0	0	2.5622e-05	0.017961	7.68659e-05	7.68659e-05	0.0217531	0.0106331	0	0	0.00745599	0.0314638	0.000307464	0	0.0413539	0.0285173	0.0279792	2.5622e-05	0.0012811	0	0.00686669	0.0138615	0.000768659	0.00130672	0	0	0.0466576	0.0183197	0.0218299	0.00576494	0.00453509	0.00602116	0.0856543	0.00773784	0	0.00125548
VMBIOME_JB1_00015	feces	0	Sigmodon_hispidus	0	0	0	0.000168124	0.0300381	0	0.00364268	0	0.0401816	0.027236	0	0	0.0465703	0.0243219	0.000336247	0	0.00453934	0.0317754	0	0	0.000112082	0.000112082	0.00487559	0.00700516	0.00140103	0.0198386	0.0133378	0	0.0249944	0	0.0119928	0.00722932	0.005436	0.000784577	0	0	0	0.00952701	0.00745349	0.00044833	0.00913472	0.0179892	0.0118807	0.0073414	0.00347456	0.0157476
VMBIOME_JB1_00016	feces	0	Sigmodon_hispidus	0	0	0	0	0.042401	0	0.0895976	0	0.00375654	0.0461575	0	0	0.0505935	0.0289334	0.00259761	7.99265e-05	0.0085921	0.00635415	0	0	0.000559485	0.0627023	0.00947129	0.0125884	0.00215801	0.0125485	0.00803261	3.99632e-05	0.00443592	0	0.00219798	0.0283739	0.000519522	0.00807257	0.000359669	0	0.0455581	0.00755305	0.00419614	0.00591456	0.00411621	0.00491548	0.0549894	0.00171842	0	0.000359669
VMBIOME_JB1_00017	feces	0	Sigmodon_hispidus	0	0	0	0	0.0427371	0	0.00441616	0	0.0982478	0	0	0	0.00778764	0.0119189	0.00289662	0	0.00835747	0.0207037	0	0	0.000949713	0.0300584	0.0179021	0.00655302	0.0574576	0.0201814	0.00679045	0	0.0118714	0	0.00541336	0.00161451	0.00683793	0.00356142	0.000569828	0	0	0.00398879	0.0108267	0.00403628	0.00835747	0.00868987	0	0.00821501	0.00707536	0.0456812
VMBIOME_JB1_00018	feces	0	Sigmodon_hispidus	0	0	0	0.000107221	0.0788613	0	0.0444433	0	0.00134027	0.0667453	0	0	0.0371522	0.0143141	0.0305045	0.0159224	0.0206401	0.010883	0	0	0.0050394	0.0464268	0.00343108	0.0201576	0.0279312	0.0110974	5.36107e-05	0.00107221	0.00536107	0	0.00857771	0.0144749	0.0045033	0.000428885	0.0019836	0	0	0.0114727	0.00825604	0.0100252	0.00788077	0.00284137	0	0.0127057	0.00364553	0.00755911
VMBIOME_JB1_00019	feces	0	Sigmodon_hispidus	0	0	0	5.80417e-05	0.087701	0	0.218643	0	0	0.0813164	0	0	0.0177027	0.00748738	0.00464333	0.00667479	5.80417e-05	0.00441117	0	0	0.00383075	0	0.00307621	0.027802	0.00214754	0.0107377	0	0.00284404	0.00441117	0	0.011144	0.0266411	0.0090545	0.00365663	0.0163678	0	0	0.006965	0.00220558	0.00771954	0.00806779	0.00325033	5.80417e-05	0.00441117	0.00609438	0.0136398
VMBIOME_JB1_00020	feces	0	Sigmodon_hispidus	0	0	0	8.30323e-05	0.0306389	0	0.00780504	0	0.0562129	0.00336281	0	0	0.182381	0.0342924	0.00381949	4.15162e-05	0.00983933	0.0328808	0	0	8.30323e-05	0.00170216	0.00772201	0	0.000166065	0.0310956	0.025657	0	0.0114585	0	0.000415162	0.00614439	0.000124549	0.00166065	0	0	0	0.0110433	0.00315523	0.00107942	0.0137003	0.00938265	0.00842778	0.0120812	0.00161913	0
VMBIOME_JB1_00021	feces	4	Sigmodon_fulviventer	0	0	0	0.0912482	0.0100616	0	0.0090641	0	0.0157429	0.00147454	0	0	0.00715587	0.00537774	0.026802	0.0153092	0.0149189	0.00216844	0	0	0.029274	4.33689e-05	0.000260213	0.0193425	0.00338277	0.00490069	0.0206002	0.0550351	0.0045971	0	0.00841357	0.00199497	0.0310955	0.00242866	0.0102351	0	0	0.00468384	0.0058548	0.00316593	0	0.00242866	0	0	0.00121433	0.00238529
VMBIOME_JB1_00022	feces	4	Sigmodon_fulviventer	2.7468e-05	0	0	0.129292	0.0042026	0	0.00560347	2.7468e-05	0.0101357	0.00950393	0	0	0.00442235	0.00263693	0.0121683	0.0385101	0.0216173	0.0142284	0	0	0.00579575	0.000192276	0.00458716	0.0048893	0.00373565	0.00337856	0.0209031	0.00999835	0.00637258	2.7468e-05	0.00244465	0.00521892	0.0161512	0.0100533	0.010328	0	0.00241718	0.0163709	0.0107949	0.0108773	0.00112619	0.00362578	0	0	0.005576	0.00118112
VMBIOME_JB1_00023	feces	4	Sigmodon_fulviventer	0	0	0	0.134334	0.00659791	0	0.00176955	0	0.00945447	0.0522271	0	0	0.00187067	0.00328631	0.044163	0.00937863	0.0111482	0.0117802	0	0	0.0483594	0	0.00101117	0.00882249	0.0120835	0.00275545	0.00925224	0.0527074	0.00262905	2.52793e-05	0.00457556	0.00283129	0.00700238	0.00798827	0.00333687	0	0.000151676	0.0108954	0.00935335	0.0100359	0.00106173	0.00356439	2.52793e-05	0	0.00037919	0.00240154
VMBIOME_JB1_00024	feces	4	Sigmodon_fulviventer	0	0	0	0.100501	0.00417084	0	0.0002002	0	0.0281615	0.0243243	0	0	0.000667334	0.000934268	0.00957624	0.00293627	0.0119786	0.00590591	0	0	0.000467134	3.33667e-05	0.0266934	0.00543877	0.00196864	0.00633967	0.00296964	0.0162496	0.00473807	0	0.0104771	0.00186854	0.0362029	0.0121788	0.0333	0	0.0001001	0.00377044	0.00183517	0.00293627	0.000367034	0.00377044	0	3.33667e-05	0.00126793	0.000567234
VMBIOME_JB1_00025	feces	4	Sigmodon_fulviventer	0	0	0	0.0740443	0.00633181	0	0.00798564	0	0.00240987	0.00103955	0	0	0.000992298	0.00472523	0.0273118	0.0208383	0.00666257	0.00373293	0	0	0.0146482	4.72523e-05	0.0508907	0.010112	0.000992298	0.00576478	0.0243822	0.0163965	0.00519775	0	0.00122856	0.00760762	0.0103482	0.0146482	0.0337381	0	0.00718235	0.00288239	0.00363843	0.00505599	0.000425271	0.00448897	0	0	0.00278788	0.00189009
VMBIOME_JB1_00026	feces	4	Sigmodon_fulviventer	0	0	0	0.0959704	0.0172641	0	0.0199027	3.76946e-05	0.000150778	0	0	0	0.0021109	0.00603114	0.0140978	0.0299672	0.00090467	0.00539033	0	0	0.0133062	0.000414641	0.0121754	0.0013947	0.0173395	0.000942365	0.00799125	0.0139093	0.00527724	0	0.00591805	0.00893362	0.013457	0.00610652	0.00196012	0	0	0.00893362	0.00177165	0.00991368	0	0.00358099	3.76946e-05	0	0.0084059	0.000753892
VMBIOME_JB1_00027	feces	4	Sigmodon_fulviventer	0	0	0	0.0971476	0.000298686	0	0.00149343	0	0.00858722	7.46714e-05	0	0	0.0005227	0.00433094	0.00171744	0.0403226	0.0010454	0.0321834	0	0	0.00634707	0.00141876	0.0005227	0	0.0170251	0.000373357	0.0210573	0.0273297	0.0120221	0	0.0117234	0.00134409	0.00395759	0.00724313	0.0130675	0	0.00925926	0.00231481	0.0031362	0.00268817	0	0.00925926	0	0	0.00843787	0.00358423
VMBIOME_JB1_00028	feces	4	Sigmodon_fulviventer	0	0	0	0.0974638	0	6.80851e-05	0.00173617	0	0.00742128	0	0	0	0.00643404	0.00350638	0.00122553	0.0529362	0.0184511	0.00452766	0	0	0.0756426	0.00708085	0	0.00643404	0.0016	0.00337021	0.0137872	0.00953191	0.00977021	0	0.0154213	0.000238298	0.00190638	0.0155234	0.00806809	0	0.00173617	0.00684255	0.00197447	0.00622979	0	0.00548085	3.40426e-05	0	0.00803404	0.00163404
VMBIOME_JB1_00029	feces	4	Sigmodon_fulviventer	0	0	0	0.168378	0.000179094	0	2.9849e-05	0	0.00561161	0	0	0	0.00149245	0.00137305	0.000179094	0.0350128	0.0122082	0.00904424	0	0	0.0667423	0.00232822	0.0515492	0.00408931	0.00188048	0.00743239	0.0029252	0.0181482	0.00785028	0	0.00214913	0.000626828	0.00662647	0.0126261	0.00599964	0	0	0.00892484	0.00173124	0.00343263	0	0.00570115	0	2.9849e-05	0.00695481	0.0014626
VMBIOME_JB1_00030	feces	4	Sigmodon_fulviventer	0	0	0	0.108876	0.00228335	0	0.000108731	0	0.00152224	0	0	0	0.00424051	0.00416803	0.011308	0.0461382	0.00750245	0.0107644	0	0	0.0769816	0.0148962	0.00420427	0.00619767	0.000434924	0.00268203	0.0198615	0.00797361	0.00311696	0	0.00496539	0.00112355	0.00616143	0.00739372	0.00652387	0	3.62437e-05	0.00471168	0.00521909	0.0019934	0	0.00351564	3.62437e-05	0	0.00184843	0
VMBIOME_JB1_00031	feces	4	Sigmodon_hispidus	0	0	0	0.000262238	0.0346154	0	0.21014	0	0	0.00454545	0	0	0.0320804	0.00795455	0.0112762	0.00270979	0.0106643	0.00856643	0	0	0.00034965	0	0.0117133	0.0134615	0.00603147	0.0179196	0	0.00227273	0.00795455	0	0.00166084	0.00865385	0.0140734	0.00218531	0.00681818	0	8.74126e-05	0.00690559	0.0104895	0.00183566	0.00725524	0.00585664	0	0.00926573	0.00218531	0.0111014
VMBIOME_JB1_00032	feces	4	Sigmodon_hispidus	0	0	0	2.93367e-05	0.0298941	0	0.0358788	0	0.126793	0.0102678	0	0	0.0473494	0.00765688	0.000821428	0.00208291	0.00900637	0.0382551	0	0	0.00290433	0.0332678	0.0337079	0.00619004	0.00369642	0.0112653	2.93367e-05	0.000117347	0.00507525	0	0.00334438	0.000469387	0.0342653	0.000792091	0.000498724	0	0	0.00929973	0.00222959	0.002875	0.00598469	0.00530994	0	0.00997448	0.00912371	0.00390178
VMBIOME_JB1_00033	feces	4	Sigmodon_hispidus	0	0	0	0.00376708	0.0734261	0	0.000446942	0	3.19244e-05	0.0206551	0	0	0.025348	0.0368408	0.000478866	0.0128017	0.0119078	0.0110778	0	0	0.00028732	0.0353403	0.00150045	0.0069276	0	0.0234325	3.19244e-05	0.00555485	0.00472481	0	0.00542715	0.0169838	0.000893883	0.00699144	0.0232729	0	3.19244e-05	0.0129613	0.0255076	0.00705529	0.0287	0.00539522	0	0.0154195	0.00255395	0.00284127
VMBIOME_JB1_00034	feces	4	Sigmodon_hispidus	0	0	0	4.87924e-05	0.0569407	0	0.0395706	0	0.0571847	0.0328861	0	0	0.00112222	0.0250793	0.0221517	9.75848e-05	0.00731886	0.00424494	0	0	0.000975848	0.0272262	0.00239083	0	0.0137107	0.0237619	0.0465479	4.87924e-05	0.00175653	0	0.00317151	0.00185411	0.0262015	0.00570871	0.000146377	0	0.0233716	0.0116126	0.014345	0.00317151	0.0107343	0.00297634	0.0169798	0.042059	0.00131739	0.00888021
VMBIOME_JB1_00035	feces	4	Sigmodon_hispidus	0	0	0	6.9377e-05	0.0545303	0	0.00485639	0	0.0541141	0.0149854	0	0	0.100042	0.0244207	0.00117941	0	0.00700708	0.0199806	0	0	0.00159567	0	0.00943527	0.00124879	0	0.0122797	0.0142917	6.9377e-05	0.0120716	0	0.00222006	0.00631331	0.00894963	0.00117941	6.9377e-05	0	0	0.00541141	0.00853337	0.0036076	0.0210906	0.00908839	0.00811711	0.0100597	0.0173442	0.00999029
VMBIOME_JB1_00036	feces	4	Sigmodon_hispidus	0	0	0	4.50005e-05	0.0590856	0	0.0872559	0	0.00409504	0.0493205	0	0	0.0403654	0.0432454	0.00103501	4.50005e-05	0.00864009	0.0112051	0	0	0.00945009	0.0411754	0.00468005	0.00297003	0.0434704	0.0137701	0.00666007	4.50005e-05	0.00243002	0	0.00513005	0.00931509	0.0116551	0.00166502	0.00148501	0	0.0125551	0.00657007	0.0197552	0.0128701	0.0113851	0.00675007	0.0544955	0.00229502	0.00211502	0.00126001
VMBIOME_JB1_00037	feces	4	Sigmodon_hispidus	8.06907e-05	0	0	8.06907e-05	0.0905753	0	0.0556362	4.03454e-05	0.0848059	4.03454e-05	0	0	0.0153716	0.0205761	0.00100863	0	0.0110143	0.00762527	0	0	0.000766562	0.0204148	0.0351408	0.00593077	0.010046	0.0221093	0.0155733	0	0.00762527	0	0.015533	0.00238038	0.00125071	0.0149681	0.0314694	0	4.03454e-05	0.00540628	0.00702009	0.00726216	0.010046	0.00447833	4.03454e-05	0.00863391	0.0144033	0.0185992
VMBIOME_JB1_00038	feces	4	Sigmodon_hispidus	0	0	0	0	0.0701632	0	0.0397426	0	0.058685	0.0216959	0	0	0.00756369	0.0102176	0.0216295	0.00875796	0.0285629	0.0132033	0	0	0.000331741	0.0672439	0.02153	0.0151606	0.00072983	0.0109806	9.95223e-05	0.00252123	0.00325106	0	0.00706608	0.00560642	0.00975318	0.00258758	0.00613721	0	0	0.0102176	0.0138999	0.00530786	0.0204352	0.00487659	0	0.00776274	0.0223593	0.0119758
VMBIOME_JB1_00039	feces	4	Sigmodon_hispidus	0	0	0	7.29607e-05	0.0586604	3.64804e-05	0.100613	7.29607e-05	0	0.0459288	0	0	0.0152123	0.0227273	0.0098497	0.0247337	3.64804e-05	0.0022253	0	0	0.000109441	0.000109441	0.0245148	0.00835401	0.0053991	0.0156136	3.64804e-05	0.00463301	0.00725959	0	0.00740552	0.0063111	0.00547206	0.0121115	0.0162702	0	3.64804e-05	0.0094849	0.0144462	0.00368452	0.0423902	0.00375748	0	0.0147381	0.0198453	0.00791624
VMBIOME_JB1_00040	feces	4	Sigmodon_hispidus	0	0	0	0.000230054	0.0199227	0	0.0729272	4.60109e-05	0.131729	0.0183583	0	0	0.0130671	0.0119168	0.000138033	0	0.0214871	0.0175761	0	0	0.00326677	0.0574216	0.0156897	0	0.0713168	0.008466	0.0233275	0	0.00280666	0	0.00685562	0.00179442	0.00110426	4.60109e-05	0	0	0.0486335	0.00961627	0.00736174	0.00368087	0.00538327	0.00630349	0.0304592	0.0067636	0.00147235	0.000414098
VMBIOME_JB1_00041	feces	34	Sigmodon_fulviventer	0	0	0	0.132017	8.73706e-05	0	0.00109213	0	0.0426368	0.00532961	0	0	0.00956708	0.00611594	0.00607226	0.0152025	0.0121008	0.00764493	0	0	0.000218426	0	0.000480538	0.00598488	0.00314534	0.00559172	0.0186099	0.0317592	0.00310166	0	0.00358219	0.00244638	0.00581014	0.00882443	0.000393168	4.36853e-05	0.038312	0.00738281	0.0118824	0.0165567	0	0.00174741	0	4.36853e-05	0.00192215	0.000830021
VMBIOME_JB1_00042	feces	34	Sigmodon_fulviventer	0	0	0	0.110168	0.000303076	0	0	0	0.00944588	0.0208617	0	0	0.00479871	0.00116179	0.00787998	0.0228823	0.0270243	0.0176794	0	0	0.00217205	5.05127e-05	0.012022	0.00257615	0.000656665	0.00131333	0.0051523	0.00489973	0.00520281	0	0.0120725	0.00101025	0.00808203	0.0071728	0.0067687	0	0.0128302	0.0191443	0.00242461	0.00747588	0	0.00282871	0	0	0.00217205	0.00191948
VMBIOME_JB1_00043	feces	34	Sigmodon_fulviventer	0	0	0	0.152003	0.0518329	0	0.00383632	0	0.00289855	0.0541347	0	0	0.00392157	8.52515e-05	0.0220801	0.0102302	0.00826939	0.00213129	0	0	0.0531969	0	0.00426257	0.00426257	0.00383632	0.00613811	0.00647911	0.0190111	0.00409207	0	0.0115942	0.0057971	0.0100597	0.00682012	0.016965	0	0.00699062	0.0028133	0.00127877	0.00451833	0.00059676	0.00349531	0	0	0.00213129	0.00494459
VMBIOME_JB1_00045	feces	34	Sigmodon_fulviventer	0	0	0	0.147435	0	0	0.000729599	0	0.0217757	0.00763273	0	0	0.00920418	0.00404086	0.00370412	0.0217757	0.0210461	0.0092603	0	0	0.00611741	5.6123e-05	0.00757661	0.00752048	0.00589292	0.00606129	0.0135818	0.00763273	0.00454596	0	0.00207655	0.000617353	0.00819396	0.00325514	0.0158267	0	0.0295768	0.00622966	0.00993377	0.00695925	5.6123e-05	0.00370412	0	0	0.00465821	0.000392861
VMBIOME_JB1_00046	feces	34	Sigmodon_fulviventer	0	0	0	0.222926	0.0185008	0	0.00370849	0	4.16684e-05	4.16684e-05	0	0	0.00433351	0.00133339	0.0130422	0.0369599	0.0133756	0.0154173	0	0	0.00133339	0.00254177	0.0275011	0.0115005	0.000958373	0.00404184	0.0175841	0.00262511	0.00420851	0	0.00470853	0.00112505	0.0104171	0.00866703	0.00108338	0	0.000166674	0.00991708	0.00225009	0.0181258	8.33368e-05	0.00304179	0	4.16684e-05	0.00187508	0
VMBIOME_JB1_00047	feces	34	Sigmodon_fulviventer	0	0	0	0.104673	0.0247755	0	0.00498132	0	0.0112735	0	0	0	0.00281838	0.00321164	0.0148129	0.0250377	0.00603002	0.0110113	0	0	0.0666579	0.00144196	0.0243823	0.0135675	0.00163859	0.0046536	0.00648882	0.0111424	0.00373599	0	0.00249066	0.00308055	0.0100282	0.0160582	0.00452251	0	0.0163859	0.00753752	0.00609556	0.0141574	0	0.00340827	6.55437e-05	0	0.000786524	0.00137642
VMBIOME_JB1_00048	feces	34	Sigmodon_fulviventer	0	0	0	0.116193	7.93399e-05	0	0.00027769	7.93399e-05	0.00801333	0	0	0	0.00301492	0.00214218	0.00483973	0.0084497	0.0222945	0.00507775	0	0	0.000833069	0.00928277	0.000872739	0.0103935	0.00257855	0.00535544	0.0180102	0.0109886	0.0044827	0	0.0159473	0.00269756	0.00678356	0.00991749	0.00392732	7.93399e-05	0.0157886	0.00642653	0.00349096	0.0152333	3.96699e-05	0.00495874	0	0	0.00230086	0.00313393
VMBIOME_JB1_00049	feces	34	Sigmodon_fulviventer	0	0	0	0.228644	0	0	6.13234e-05	0	0.00334212	3.06617e-05	0	0	0.000827865	3.06617e-05	0.000398602	0.0502545	0.0195622	0.0337278	0	0	0.00150242	0.000613234	0.00294352	0.0375912	0.00282087	0.00113448	0.0018397	0.00484455	0.00643895	0	0.0415159	0.000521249	0.0101797	0.00849329	0.00886123	0	3.06617e-05	0.00502852	0.0010425	0.00971975	0	0.00325014	0	0	0.00131845	0.00137978
VMBIOME_JB1_00050	feces	34	Sigmodon_fulviventer	0	0	0	0.186882	0.000299491	0	0.000171138	0	0.00158302	4.27844e-05	0	0	0.00201087	0.0157019	0.000128353	0.0197664	0.0147606	0.00141189	0	0	0.00171138	0.0041073	0.0443674	0.0150601	0.013092	0.000641766	0.0177555	0.00825739	0.00449236	0	0.00847131	0.000984041	0.00436401	0.0100543	0.0169426	0	4.27844e-05	0.0127498	0.00325162	0.0160014	8.55688e-05	0.00278099	0	0	0.00483464	0.00149745
VMBIOME_JB1_00051	feces	34	Sigmodon_hispidus	0	0	0	0.0136742	0.0112121	0	0.00810606	0	0.0376894	0.0695833	0	0	0.00265152	0.0217045	0.0336742	0.0030303	0.021553	0.00617424	0	0	0.005	0	0.00299242	0.01	0.0269697	0.0100758	0	0.00704545	0.00386364	0	0.0135606	0.00200758	7.57576e-05	0.00106061	0.00162879	0	0	0.00636364	0.014697	0.0131061	0.0230682	0.00651515	0	0.00662879	0.0106061	0.00162879
VMBIOME_JB1_00052	feces	34	Sigmodon_hispidus	0	0	0	5.02892e-05	0.00799598	0	0.0537759	1.67631e-05	0.0656776	0.029855	0	0	0.0145	0.0266365	0.000419076	0.00419076	0.00826419	0.010963	0	1.67631e-05	0.00620233	0.048814	0.0182047	0.00905205	0.0237365	0.0204677	0	0.000419076	0.0108625	0	0.00688962	0.00357053	0.007711	0.00833124	0.000486129	0	0	0.00853239	0.0103428	0.00145839	0.0129076	0.00516302	0	0.00761043	0.00670522	0.0310787
VMBIOME_JB1_00053	feces	34	Sigmodon_hispidus	0	0	0	0.0190138	0.0667229	0	0.245087	0	0	0.0217758	0	0	0.0134027	0.0189266	0.0217467	0.00104663	0.00883824	0.00991394	0	0	0.00273288	0.0352076	0.0067159	0.00924526	0.00191883	0.00354692	0	0.00976858	0.00758809	2.90731e-05	0.00316897	0.003576	0.000668682	0.00299453	0.00110478	0	0	0.0055239	0.00564019	0.0019479	0.00409931	0.00558204	0	0.0113967	0.0101465	0.00174439
VMBIOME_JB1_00054	feces	34	Sigmodon_hispidus	0	0	0	0.000931741	0.0586652	0	0.218476	0	0.0127338	0.0382704	0	0	0.00200152	0.00814411	0.0412037	0	0.0120091	0.0114915	0	0	0.00100076	0.0365105	0.00621161	0.00144938	0.00272621	0.00372697	0.00973152	0.00179446	0.00510732	0	0.00576299	0.0240182	0.00293326	0.0031058	6.90179e-05	0	0.0390641	0.00814411	0.00234661	0.00586652	0.00345089	0.0026917	0.0124922	0.00793706	0.00414107	0.00838567
VMBIOME_JB1_00055	feces	34	Sigmodon_hispidus	0	0	0	4.14989e-05	0.0277628	4.14989e-05	0.0263103	0	0.0166826	0.0136532	0	0	0.0121592	0.00734531	4.14989e-05	4.14989e-05	0.0130722	0.0230319	0	0	0.00186745	4.14989e-05	0.00543636	0.00971075	4.14989e-05	0.00605885	0.00182595	0	0.0566046	0	0.00547786	0.00448189	0.00423289	0.00286343	4.14989e-05	0	0	0.00178445	0.00348591	0.00190895	0.00286343	0.038262	0.0338631	0.0124497	0.00693032	0.0109142
VMBIOME_JB1_00056	feces	34	Sigmodon_hispidus	0	0	0	0.000205346	0.146856	0	0.0359697	6.84486e-05	0.0680037	0.0533215	0	0	0.0022588	0.0273452	0.00260105	3.42243e-05	0.00705021	0.0135186	0	0	0.000171122	0.0472295	0.00167699	0.000102673	0.0528766	0.00568123	0.00513365	0	0.00639995	3.42243e-05	0.000410692	0.0162908	0.00711866	0.0035251	0.000102673	0	0	0.00715288	0.000752935	0.00499675	0.0105069	0.00653684	0.00468873	0.0119101	0.000924056	0.0035251
VMBIOME_JB1_00057	feces	34	Sigmodon_hispidus	0	0	0	3.05895e-05	0.0450277	0	0.0633202	0	0.0676333	9.17684e-05	0	0	0.00936037	0.0351779	0.0237068	0	0.00596494	0.0126334	0	0	0.0139182	0.0120522	0.0211373	0.00055061	0.00055061	0.016763	0.0135205	0	0.00547551	0	0.00593436	0.0129699	0.00379309	0.00575082	3.05895e-05	0	0	0.00770854	0.0040684	0.00593436	0.00599553	0.00412958	0	0.00743324	0.00486372	0.00908507
VMBIOME_JB1_00058	feces	34	Sigmodon_hispidus	0	0	0	0.0125534	0.0877011	0	0.13056	0	0.0179889	0.0414995	0	0	0.013071	0.0146025	0.0446918	0.0125534	0.0248911	0.00336482	0	0	0.00114318	0.000215694	0.00858462	0.0120357	0.00226479	0.0105043	0.00129416	0.00455114	0.00334326	0	0.0125965	0.00314913	0.000474527	0.00733359	0.0269617	6.47082e-05	0.000150986	0.00778655	0.00668651	0.00631983	0.00580217	0.00299815	0	0.00603943	0.0111082	0.00159613
VMBIOME_JB1_00059	feces	34	Sigmodon_hispidus	0	0	0	8.99658e-05	0.00917651	0	0.0390752	0	0	0.0276195	0	0	0.0143645	0.0478018	0.0198824	0.00695736	5.99772e-05	0.0151742	0	0	0.000719727	0.00380855	0.0487015	0.0221316	0.000779704	0.0156541	0	0.0167936	0.00794698	0	0.00266899	0.00302885	8.99658e-05	0.0109159	0.000599772	0	0	0.00443831	0.0121754	0.00311881	0.0280393	0.00626762	5.99772e-05	0.00455827	0.021022	0.000149943
VMBIOME_JB1_00060	feces	34	Sigmodon_hispidus	0	0	0	0.000152369	0.0393367	0	0.0176748	0	0.0890853	0.034918	0	0	0.0250902	0.0696582	0.000584082	0	0.0151607	0.0163035	0	0	0	0.00464726	0.00490121	0	0.00010158	0.0184621	0.00731373	2.53949e-05	0.00358068	0	0.0054599	0.0252425	0.00581543	0.00421555	7.61847e-05	0	0.0238966	0.00538372	0.0156433	0.0044695	0.0124943	0.00576464	0.0489613	0.0188684	0.00271725	0.0140434
VMBIOME_JB1_00061	feces	111	Sigmodon_fulviventer	3.36281e-05	0	0	0.155261	0.0302653	0	0.00151327	0	0.0134513	0.0069274	0	0	0.00174866	0.00427077	0.0150318	0.0277768	0.00840704	0.00413626	0	0	0.00104247	6.72563e-05	0.000201769	0	0.0185964	0.00144601	0.0139893	0.0096849	0.00393449	0	0.0141238	0.00279114	0.0058513	0.00366547	0.0080035	0	0.00702828	0.000874332	0.00420352	0.013384	3.36281e-05	0.0036991	3.36281e-05	0	0.00258937	0.00242123
VMBIOME_JB1_00062	feces	111	Sigmodon_fulviventer	0	0	0	0.19858	0.00592213	0	0.0043261	0	0.00331807	0.0171784	0	0	0.0108362	0.0045361	0.0277626	0.0146163	0.0221345	0.0107102	0	0	8.40018e-05	0	0.00252006	0.00995422	0.00184804	0.00294006	0.00588013	0.0160444	0.00478811	0	0.00609013	0.00394809	0.0113823	0.0110042	0.0103322	0	0.0117183	0.00583813	0.00180604	0.00693015	4.20009e-05	0.00289806	0	0	0.00239405	0.00201604
VMBIOME_JB1_00063	feces	111	Sigmodon_fulviventer	0	0	0	0.0791175	0.0652052	0	0.000456717	0	0.00305649	0.0237844	0	0	0.0781338	7.02642e-05	0.0100478	0.0136664	0.018339	0.00607785	0	0	0.00129989	0.00404019	0.00565627	0.00252951	0.0143339	0.00298623	0.0027403	0.000948567	0.00734261	0	0.0317243	0.001862	0.0167229	0.0142285	0.0138772	0	0.0150365	0.00154581	0.00101883	0.00365374	0.00179174	0.00389966	0	0	0.00066751	0.00906408
VMBIOME_JB1_00064	feces	111	Sigmodon_fulviventer	0	0	0	0.137341	0.000151423	3.02847e-05	0.000151423	0	0.0146578	0.0594488	0	0	0.0079043	0.000211993	0.0220472	0.0125681	0.0161114	0.00520896	0	0	0.0023622	6.05694e-05	0.00102968	0.00290733	0.00187765	0.00384615	0.00215021	0.00487583	0.00348274	0	0.0181708	0.00090854	0.00433071	0.00729861	0.0120533	0	0.0294973	0.00551181	0.00148395	0.008298	0.000605694	0.00287704	3.02847e-05	9.0854e-05	0.000121139	0.0100848
VMBIOME_JB1_00065	feces	111	Sigmodon_fulviventer	0	0	0	0.139655	0.00179191	0	0.0051851	0	0.045484	0.00396508	0	0	7.62515e-05	0.0120477	0.03031	0.0185291	0.00587136	0.00144878	0	0	0.00125815	0	0.0137634	0.0075489	0.00876892	0.00526135	0.011209	0.00865454	0.00297381	0	0.00640512	0.000953143	0.00396508	0.0062145	0.0038507	0	0.0227611	0.00129628	0.00221129	0.00762515	0.000228754	0.00278318	0	0	0.00171566	0.000305006
VMBIOME_JB1_00069	feces	111	Sigmodon_fulviventer	0	0	0	0.113966	0.00853368	0	0.00243164	0	0.0199119	0.00077996	0	0	0.00523032	0.00100936	0.0201872	0.0232611	0.0203248	0.00403744	0	0	0.0608369	0.003441	0.00812076	0.0264269	0.00105524	0.00036704	0.0101854	0.00724904	0.0103689	0	0.00472564	0.00371628	0.0126629	0.0150028	0.0153698	0	0	0.0050468	0.00119288	0.00623968	0.00055056	0.00669848	0	0.0002294	0.00628556	0.0013764
VMBIOME_JB1_00071	feces	111	Sigmodon_hispidus	0	0	0	0.00740643	0.0344491	0	0.0157617	2.63574e-05	0.0142066	0.0265156	0	0	0.00682657	0.0618345	0.0706906	0.000579863	0.016447	0.0160253	0	0	7.90722e-05	0.00245124	0.00139694	0.00608856	0.00173959	0.010543	0.000421719	0.0109383	0.00682657	0	0.00332103	0.00553506	0.00482341	0.0095941	0.00545598	0	0	0.00801265	0.00904059	0.00405904	0.0277543	0.0067475	2.63574e-05	0.00113337	0.0175013	0.00168687
VMBIOME_JB1_00072	feces	111	Sigmodon_hispidus	0	0	0	0.000339882	0.161342	0	0.00676365	0	0.00761335	0.0196452	0	0	0.0031609	0.0140711	0.00666168	0.00676365	0.020053	0.011352	0	0	0.000713752	0.00288899	0.00931276	0.00421453	0.0011556	0.011522	0	0.00795323	0.0208347	0	0.00295697	0.00683162	0.000407858	0.0119298	0.00567602	0	0.000169941	0.00418055	0.00390864	0.00220923	0.00846305	0.0130854	0	0.0390524	0.00186935	0.00941472
VMBIOME_JB1_00073	feces	111	Sigmodon_hispidus	6.14307e-05	0	0	0.0137298	0.0977363	0	0.0752833	0	3.07154e-05	0.0250944	0	0	0.00850815	0.0194428	0.0183985	0.00046073	0.0230672	0.0116411	0	0	0	0.000368584	0.0224222	0.00325583	0.00248794	0.00755598	3.07154e-05	0.0222379	0.0104432	0	0.00402371	0.0326811	0.00046073	0.00405443	0.00153577	0	0	0.011334	0.00469945	0.00485303	0.00989035	0.00838529	0	0.0059895	0.012409	0.00795528
VMBIOME_JB1_00074	feces	111	Sigmodon_hispidus	0	0	0	8.14797e-05	0.0709281	0	0.0576061	0	0.0133627	0.0191885	0	0	0.00932942	0.0116109	0.0123849	0	0.0156034	0.010959	0	0	4.07398e-05	8.14797e-05	0.00374806	0.0267661	0.0185774	0.012222	0.00888128	0.00448138	0.0222847	8.14797e-05	0.000896276	0.0107553	0.0046036	0.00937016	0	0	0.00737391	0.00309623	0.00224069	0.00456286	0.00892202	0.0118553	0.00818871	0.00590728	0.00680355	0.00232217
VMBIOME_JB1_00075	feces	111	Sigmodon_hispidus	7.6365e-05	0	0	0.000229095	0.0850706	0	0.00420008	0	0.0287896	0.0201604	0	0	0.00740741	0.0358916	7.6365e-05	0.00534555	0.0126002	0.00511646	0	0	7.6365e-05	0.00847652	0.0155021	0.00931653	0	0.00885834	0.00626193	0	0.0365025	0	0.00908744	0.0146621	0.00397098	0.0155021	0	0	0	0.00198549	0.00901107	0.00320733	0.00832379	0.0148148	0.0284842	0.0197785	0.00679649	0.00213822
VMBIOME_JB1_00076	feces	111	Sigmodon_hispidus	0	0	0	0	0.0710718	0	0.0537908	0	0.0266207	0.0159824	0	0	0.00219758	0.0273199	0.00899011	0	0.00629308	0.030916	0	0	4.99451e-05	0.0419539	0.00889022	0.0015483	0.0182799	0.00819099	0.00923984	0	0.0133853	4.99451e-05	0.00409549	0.0128858	0.00114874	4.99451e-05	4.99451e-05	0	0	0.000899011	0.00639297	0.00544401	0.00644291	0.00599341	0.0204775	0.00514434	0.0110878	0.00839077
VMBIOME_JB1_00077	feces	111	Sigmodon_hispidus	5.97282e-05	0	0	2.98641e-05	0.0568016	0	0.0246379	0	0.0078244	0	0	0	0.0102434	0.0436315	0.0192026	0	0.00558459	0.011438	0	0	0.000119456	0.0189936	0.00304614	0.0186352	0.000179185	0.010542	0.00904883	0	0.0186352	0	0.00609228	0.00259818	0.00110497	0.00352397	0.000895924	0	0	0.00310587	0.00468867	0.00271763	0.00143348	0.0119456	0	0.0133194	0.00958638	0.0227863
VMBIOME_JB1_00078	feces	111	Sigmodon_hispidus	0	0	0	7.81555e-05	0.0230168	0	0.00293083	0	0.0206331	0.00531458	0	0	0.00171942	0.0245018	0.0225479	0.00468933	0.00156311	0.00863619	0	0	0.00125049	0.00515826	0.00179758	0.0173505	0.00644783	0.00941774	3.90778e-05	0.0131301	0.0239937	0	0.00226651	0.00461118	0	0.0137163	0	0	7.81555e-05	0.00171942	0.00836264	0.0021102	0.00750293	0.0236811	0	0.0262993	0.0157483	0.0119969
VMBIOME_JB1_00079	feces	111	Sigmodon_hispidus	0	0	0	0.000395384	0.227642	0	0.0349668	0	0	0.0808807	0	0	0.0109472	0.0145798	0.0314577	9.8846e-05	0.000123557	0.008822	0	0	0.00573307	0	0.00432451	0.00894556	0.00108731	0.0064497	7.41345e-05	0.0047199	0.00585662	0	0.00758643	0.00630143	0.00168038	0.0017298	0.00605432	0	2.47115e-05	0.00266884	0.00311365	0.0038797	0.0121581	0.00528826	0	0.00489288	0.00447278	0.00943979
VMBIOME_JB1_00080	feces	111	Sigmodon_hispidus	1.73052e-05	0	0	0.000311494	0.101132	0	0.00359949	0	0.0471394	0.0571419	0	0	0.00422248	0.0169764	0.0198664	0.0036341	0.0250061	0.0137404	0	0	0.0182743	0.0194338	0.00301111	0.0400789	0.000103831	0.00486277	0.0150902	0.000224968	0.00844495	0	0.00697401	0.00328799	0.00278614	0.00392829	1.73052e-05	0	0.0262174	0.0066106	0.0108158	0.00712975	0.00569342	0.00667982	0.0252483	0.0082719	0.00877375	0.000415326
VMBIOME_JB1_00081	nose_swab	95	Sigmodon_fulviventer	0.381237	0.087723	0.248477	0	0.000106849	0.058019	0	0.0487499	0	0	0.0277006	0.0343787	0	0	0.00125548	0	0	0	0.0228924	0.0108986	0	0	0	0	0	0	0	0	0	0.0121274	0	0	0	0.000267123	0	0.00395341	0	0	0	0	0	0	0	0	0	0
VMBIOME_JB1_00082	ear_swab	95	Sigmodon_fulviventer	0.406845	0.122583	0.196437	0.000333844	7.41876e-05	0.0661383	0	0.0388496	0	0	0.0264603	0.0320862	0	0	0.00117464	0	0	0.00016074	0.01804	0.010275	0	0	0	0	0.000148375	0	0	0	0	0.0133043	0	0	0	0.000173105	0	0.00753005	0	0	0	0	0	0	0	0.000877887	0	0
VMBIOME_JB1_00083	body_swab	95	Sigmodon_fulviventer	0.418845	0.168437	0.155258	0	0.00163202	0.0510239	0	0.0409546	0	0	0.0386759	0.025281	0	0	0.00511162	0	0	0	0.0105312	0.0113934	0	0	0	0	0	0	0	0	0	0.0125943	0	0	0	0	0	0.00692841	0	0	0	0	0	0	0	0	0	0
VMBIOME_JB1_00084	nose_swab	95	Sigmodon_fulviventer	0.371286	0.153873	0.134066	0	0.000171733	0.0432767	0	0.0469975	0	0	0.0441926	0.0748755	0	0	0.00280497	0	0	0	0.0116778	0.0174595	0	0	0	0	0	0	0	0	0	0.0189479	0	0.000228977	0.000744175	0	0	0.0148263	0	0	0	0	0	0	0	0	0	0
VMBIOME_JB1_00085	ear_swab	95	Sigmodon_fulviventer	0.456391	0.131789	0.139632	0	0.000897785	0.0460511	0.00139949	0.0371524	0.00102981	0	0.0249003	0.0372845	0	0	0.00142589	0	0	0	0.0160017	0.0113279	0	0	0	0	0	0	0	0.000897785	0	0.00881941	0	2.64054e-05	0	0	0	0.00789522	0	0	0	0	0	0	0	0	0	0
VMBIOME_JB1_00086	body_swab	95	Sigmodon_fulviventer	0.429193	0.157519	0.146111	0.000219386	0.000731288	0.0560167	0	0.0387948	0	0	0.0243885	0.0247175	0	0	0.00146258	0	0	0	0.023255	0.0174047	0	0	0	0	0	0	0	0	0	0.0172584	0	0	0	0.000219386	0.000255951	0.00870233	0	0	0	0	0	0	0	0	0	0
VMBIOME_JB1_00087	nose_swab	95	Sigmodon_fulviventer	0.462313	0.156187	0.134354	0.00225435	0.000245038	0.0624847	0	0.0489831	0	0	0.0148493	0.0178878	0	0	0.00154374	0.000220534	0	0	0.0118843	0.0180348	0	0.000171527	0	0	0	0	0	0	0	0.0108552	0	0	0	0	0	0.00791473	0	0	0	0	0	0	0	0.00102916	0	0
VMBIOME_JB1_00088	ear_swab	95	Sigmodon_fulviventer	0.469282	0.153744	0.100662	0	0.00190185	0.0772627	0	0.0342333	0	0	0.0242486	0.0201053	0	0	0.00254712	0	0	0	0.0149092	0.0146375	0	0	0	0	0	0	0	0	0	0.0136186	0	0	0	0	0	0.0137884	0	0	0	0	0	0	0	0.000543386	0	0
VMBIOME_JB1_00089	body_swab	95	Sigmodon_fulviventer	0.450158	0.173033	0.105742	0	0.000142203	0.0649583	0	0.0334461	0	0	0.0198515	0.0278149	0	0	0.00113762	0.000227525	0	0	0.00989733	0.0200506	0	0	0	0	0	0	0	0	0	0.0143341	0	2.84406e-05	0	0	0	0.0179176	0.000796337	0	0	0	0	0	0	0.000654134	0	0
VMBIOME_JB1_00090	nose_swab	95	Sigmodon_fulviventer	0.461138	0.142977	0.108282	0.000115747	0.000520863	0.0598125	0	0.0418138	0	0	0.0315991	0.02613	0	0	0.00289369	0.000115747	0	0	0.0241044	0.0210082	0	0	0	0	0	0	0	0	0	0.00923086	0	8.68106e-05	0	0	0.000144684	0.0165519	0	0	0.00046299	0	0.000173621	0	0	0.000318305	0.000607674	0
VMBIOME_JB1_00091	ear_swab	95	Sigmodon_fulviventer	0.431052	0.154392	0.108377	0	0.000847027	0.0697527	0	0.0493817	0	0	0.0235473	0.0218321	0	0	0.000190581	0.00273166	0	0	0.0301753	0.0188887	0	0	0	0	0	0	0	0	0	0.0143571	0	0	0	0	0	0.0157547	0	0	0	0.00014823	0	0	0	0	0	0
VMBIOME_JB1_00092	body_swab	95	Sigmodon_fulviventer	0.483239	0.142794	0.12179	0	8.34562e-05	0.063538	0	0.034523	0	0	0.0164131	0.0248699	0	0	0.000806743	0.00183604	0	0	0.00956964	0.0132695	0	0	0	0	0	0	0	0	0	0.0178596	0	0	0	0	0	0.00912454	0	0	0	5.56375e-05	0	0	0	0	0	0
VMBIOME_JB1_00093	nose_swab	95	Sigmodon_fulviventer	0.343258	0.107011	0.270549	0	0.000658175	0.0561772	0	0.0457238	0	0	0.0488985	0.0283402	0	0.000348446	0.000464594	0	0	0	0.0106082	0.0103372	0	0	0	0	0	7.74323e-05	0	0	0	0.0161446	0	0	0	0.000154865	0	0.00642688	0	0	0	0	0	0	0	0	0	0
VMBIOME_JB1_00094	ear_swab	95	Sigmodon_fulviventer	0.386636	0.113479	0.212827	0.000114695	0.000550534	0.0577602	0	0.0444557	0	0	0.0219296	0.0289489	0	0	0.0012387	0.000114695	0	0	0.0185117	0.0282837	0	0	0	0	0	0	0	0	0	0.0133734	0	0	0	6.88168e-05	0	0.00706519	0	0	0	0.000344084	0	0	0	0	0	0
VMBIOME_JB1_00097	ear_swab	95	Sigmodon_fulviventer	0.432626	0.202364	0.0853031	0	0.00136678	0.0446213	0	0.0399582	0	0	0.0221901	0.052822	0	0	0	0	0	0	0.00562791	0.0340087	0	0	0	0	0	0	0	0	0	0.00450233	0	0	0	0.000401994	0	0.00988905	0	0.000160798	0	0	0	0	0	0.00064319	0	0
VMBIOME_JB1_00100	ear_swab	95	Sigmodon_fulviventer	0.469444	0.151549	0.0857483	0	0.000653394	0.0780613	0	0.0506188	0	0	0.0196787	0.0202936	0	0	0.00580367	0	0	0	0.0124914	0.0229072	0	0	0	0	0	0.000307479	0	0	0	0.0169114	0	0	0	0	0	0.0160274	0	0	0	0	0	0	0	0.00023061	0	0
VMBIOME_JB1_00101	body_swab	95	Sigmodon_fulviventer	0.471886	0.146698	0.0882488	0	0.00015321	0.0733109	0	0.0402942	0	0	0.0199173	0.0298759	0	0	0.00183852	0	0	0	0.0100352	0.00451969	0	0	0	0	0	0	0	0	0	0.0113375	0	0	0	0	0	0.0206833	0	0	0	0	0	0	0	0	0.00428987	0
VMBIOME_JB1_00102	nose_swab	95	Sigmodon_fulviventer	0.530116	0.101752	0.0924959	0	0.00191736	0.0618182	6.61157e-05	0.0476033	0	0	0.0143471	0.0156694	0	0	0.00231405	0	0	0	0.0111074	0.0107769	0	0	0	0	0.00145455	0	0	0	0	0.0101157	0	0	0	0	0	0.0184463	0	0	0	0	0	0	0	0	0	0
VMBIOME_JB1_00103	ear_swab	95	Sigmodon_fulviventer	0.479937	0.147668	0.104413	0	0.000187793	0.0599061	0	0.0386228	0.0028795	0	0.0257903	0.0261033	0	0	0.0028169	0	0	0	0.0178404	0.010579	0	0	0	0	0.000125196	0.000187793	0	0	0	0.0085133	0	0	0	0	0	0.01759	0	0	0	0	0	0	0	0	0	0
VMBIOME_JB1_00104	body_swab	95	Sigmodon_fulviventer	0.490514	0.135482	0.0758912	0	0.000481	0.0771204	0	0.0318529	0	0	0.0214312	0.0257068	0	0	0.000213778	0	0	0	0.0134146	0.0167816	0	0	0	0	0	0	0	0	0	0.0151782	0	0	0	0	0	0.0150713	0	0	0	0	0	0	0.000694778	0	0	0
VMBIOME_JB1_00105	nose_swab	95	Sigmodon_fulviventer	0.213586	0.0556634	0.506575	0	0.000132374	0.0458898	0	0.0246437	0	0	0.0496404	0.0196797	0	0	0.00046331	0	0	0	0.0340202	0.00811896	0	0	0	0	0	0	0	0	0	0.00675109	0	0	0	0	0.000220624	0.00315492	0	0	0	0	0	0	0	0.000132374	0	0
VMBIOME_JB1_00106	ear_swab	95	Sigmodon_fulviventer	0.390075	0.151562	0.217928	0	0.00105685	0.0456369	0	0.0353325	0	0	0.0319458	0.0236831	0	0	0.00122499	0	0	0	0.0182547	0.0192395	0	0	0	0	0	0	0	0	0	0.00852689	0	0	0	0	0	0.00562054	0	0	0	0	0	0	0	0	0	0
VMBIOME_JB1_00107	body_swab	95	Sigmodon_fulviventer	0.352923	0.284929	0.14277	0	0.000733093	0.0450241	0	0.033539	0	0	0.0188161	0.0133789	0	0	0.000794184	0	0	0	0.0198546	0.0166779	0	0	0	0	0	0	0.000122182	0.000855275	0	0.0075142	0	0	0	0.000244364	0	0.00500947	0	0	0	0	0	0	0	0	0	0
VMBIOME_JB1_00108	nose_swab	95	Sigmodon_fulviventer	0.3862	0.149817	0.187716	0	0.00026137	0.0268688	0	0.0403555	0	0	0.0330894	0.0403555	0	0	0.0048092	0.00094093	0	0	0.0305802	0.0177209	0	0	0	0	0	0	0	0	0	0.0174072	0	0	0	0	0	0.00287507	0	0	0	0	0	0	0	0	0	0
VMBIOME_JB1_00110	body_swab	95	Sigmodon_fulviventer	0.449146	0.172023	0.0888034	0	0.00181991	0.0584853	0	0.0469454	0	0	0.0179096	0.0114158	0	0	0.00475659	0	0	0	0.0207635	0.0344956	0	0	0	0	0.00223353	0	0	0	0	0.0181578	0	0	0	0	0	0.0144352	0	0	0	0	0	0	0	0	0	0
VMBIOME_JB1_00111	nose_swab	95	Sigmodon_hispidus	0.460629	0.171933	0.0892857	0	0.000390514	0.0903153	0	0.0374183	0	0	0.0160466	0.0231823	0	0	0.00113604	0	0	0.000355013	0.0100824	0.013952	0	0	0	0	0	0	0	0	0	0.0107569	0	0	0	0	0	0.0214783	0	0	0	0	0	0	0	0	0	0
VMBIOME_JB1_00112	ear_swab	95	Sigmodon_hispidus	0.466799	0.161181	0.0799514	0	0.00178948	0.115869	0.00057519	0.0370039	0	0	0.0190452	0.01847	0	0	0.00083083	0	0	0	0.0102895	0.00741356	0	0	0	0	0	0.0012782	0	0	0	0.0100339	0	0	0	0	0	0.0180226	0.00153384	0	0	0	0	0	0	0.00012782	0	0
VMBIOME_JB1_00113	body_swab	95	Sigmodon_hispidus	0.501207	0.129774	0.0769558	0	0.00927635	0.0740215	0	0.0382886	0	0	0.0292489	0.0108855	0	0	0.00444886	0	0	0	0.0288703	0.0244687	0	0	0	0	0	0	0	0	0	0.0115954	0	0.00028397	0	0	0	0.0170382	0	0	0	0	0	0	0	9.46566e-05	0	0
VMBIOME_JB1_00114	nose_swab	95	Sigmodon_hispidus	0.548065	0.12668	0.0843634	0	0.000161926	0.0602904	0	0.0298483	0	0	0.0285529	0.0116587	0	0	0.00107951	0	0	0	0.0175959	0.0207265	0	0	0	0	0	0	0	0	0	0.0100934	0	0	0	0	0	0.0126842	0	0	0	0	0	0	0	0.000161926	0	0
VMBIOME_JB1_00115	ear_swab	95	Sigmodon_hispidus	0.476487	0.158159	0.0987138	0	0.000723473	0.0811897	0	0.029582	0	0	0.0182074	0.0174839	0	0	0.00357717	0	0	0	0.010209	0.0232717	0	0	0	0.000321543	0	0	0	0	0	0.0121785	0	0	0	0	0	0.00743569	0	0	0	0	0	0	0	0	0	0
VMBIOME_JB1_00116	body_swab	95	Sigmodon_hispidus	0.523852	0.148203	0.0760791	0	0.000928633	0.0682029	0	0.0288908	0	0	0.0147206	0.016853	0	0	0.00072227	0	0	0	0.0151333	0.0201892	0	0	0	0	0	0	0	0	0	0.00419604	0	0.00127257	0	3.43938e-05	0	0.0101118	0	0	0	0	0	0	0	0	0	0
VMBIOME_JB1_00117	nose_swab	95	Sigmodon_hispidus	0.3205	0.133071	0.341548	0	0.000738095	0.0492619	0	0.021119	0	0	0.039619	0.0132857	0	0	0.0005	0	0	0	0.0255	0.0065	0	0	0	0	0	0	0	0	0	0.00566667	0	0	0	0	0	0.00347619	0	0	0	0	0	7.14286e-05	0	0	0	0
VMBIOME_JB1_00118	ear_swab	95	Sigmodon_hispidus	0.331912	0.331335	0.147514	0	0.00185448	0.0340195	0.000123632	0.0240259	0	0	0.0238816	0.0155777	0	0	0.00197812	0	0	0	0.012116	0.0144856	0	0	0	0	0	0	0	0	0	0.0107766	0	0	0.000103027	0	0	0.00315262	0	0	0	0	0	0	0	0	0	0
VMBIOME_JB1_00119	body_swab	95	Sigmodon_hispidus	0.407581	0.305962	0.0969923	0	0.000961025	0.0371952	0	0.0281545	0	0	0.01769	0.0107848	0	0	0.000391529	0	0	0	0.0182595	0.0224595	0	0	0	0	0	0	0	0.000320342	0	0.00758142	0	0	0	0	0	0.00210002	0	0	0	0	0	0	0	0	0	0
VMBIOME_JB1_00120	nose_swab	95	Sigmodon_hispidus	0.601923	0.0704841	0.184478	0	1.5556e-05	0.0109358	0.000108892	0.0292608	0	0	0.0163027	0.0121181	0	0	0.000311119	0	0	0	0.033912	0.00830689	0	0	0	0	0	0	0	0	0	0.00670462	0	0	0	0.000528903	0	0.000202228	0	0	0	0	0	0	0	0.000124448	0	0
VMBIOME_JB1_00121	ear_swab	95	Sigmodon_hispidus	0.517709	0.195252	0.1055	0	0.000232443	0.0191185	0	0.0213267	0	0	0.0149054	0.0250458	0	0	0.00139466	0	0	0	0.0181306	0.0217625	0	0	0	0	0	0	0	0	0	0.0132493	0	0	0	2.90554e-05	0	0.00310893	0	0	0	0	0	0.000203388	0	0	0	0
VMBIOME_JB1_00122	body_swab	95	Sigmodon_hispidus	0.512579	0.194564	0.0877937	0	0.000475417	0.0463135	0	0.0269007	0	0	0.0156491	0.0196506	0	0	0.00182243	0.000237708	0	0	0.0196902	0.0179074	0	0	0	0	0	0	0	0	0	0.00994414	0	0	0	0	0	0.010578	0	0	0.000118854	0	0	0	0	0	0	0
VMBIOME_JB1_00124	ear_swab	95	Sigmodon_hispidus	0.517416	0.153406	0.0856704	0	0	0.0859919	0	0.0411561	0	0	0.0138259	0.0208996	0	0	0.00107177	0	0	0	0.0101461	0.00850273	0	0	0	0	0	0	0	0	0	0.00932443	0	0	0	0	0	0.0188989	0	0	0	0	0	0	0	0	0	0
VMBIOME_JB1_00125	body_swab	95	Sigmodon_hispidus	0.541664	0.114892	0.077099	0	0.00102048	0.0658034	0	0.0411711	0	0	0.0215356	0.0179112	0	0	0.00285031	0	0	0	0.0153072	0.0203744	0	0	0	0	0	0	0	0	0	0.0147794	0	0	0	0	0	0.0133366	0	0	0	0	0	0	0	0	0	0
VMBIOME_JB1_00126	nose_swab	95	Sigmodon_hispidus	0.537095	0.147722	0.0808799	0	0.00113053	0.073767	0	0.0266616	0	0	0.011164	0.0176174	0	0	4.71054e-05	0	0	0	0.0177116	0.015639	0	0	0	0	0	0	0	0	0	0.0162514	0	0.000376843	0	0	0	0.0096095	0	0	0	0	0	0	0	0	0.000141316	0
VMBIOME_JB1_00127	ear_swab	95	Sigmodon_hispidus	0.523499	0.190076	0.0648154	0	0.00107577	0.0697237	0	0.0237343	0	0	0.0171452	0.0151953	0	0	0.000806831	0	0	0	0.0114973	0.0238688	0	0	0	0	0	0.00033618	0	0	0	0.00107577	0	0	0	0	0	0.0116318	0	0	0	0	0	0	0	0	0	0
VMBIOME_JB1_00128	body_swab	95	Sigmodon_hispidus	0.555737	0.156917	0.0741903	0	0	0.055172	0	0.023412	0	0	0.0182651	0.0121768	0	0	0.000313834	0	0	0	0.00539794	0.0203992	0	0	0	0	0	0	0	0	0	0.00841075	0	0.000564901	0	0	0	0.0116746	0	0	0	0	0	0	0	0	0	0
VMBIOME_JB1_00129	nose_swab	95	Sigmodon_hispidus	0.431609	0.112827	0.249963	0	0.000112024	0.0361837	0	0.020239	0	0	0.0388723	0.0132562	0	0	0.00117625	0	0	0	0.0244959	0.0104556	0	0	0	0	0	0	0	0	0	0.0101755	0	0	0.00156833	0	0	0.00384615	0	0	0	0.000149365	0	0	0	0.000130695	0	0
VMBIOME_JB1_00130	ear_swab	95	Sigmodon_hispidus	0.407151	0.28863	0.127257	0	0.000681995	0.0316803	0	0.0123571	0	0	0.0220999	0.0153936	3.2476e-05	0	0.000860613	4.8714e-05	0	0	0.0130553	0.0195505	0	0	0	0	0	0	0	0	0	0.00654391	0	0	0	0.000259808	0	0.0040595	0	0	0	0	0	0	0	0.00139647	0	0
VMBIOME_JB1_00131	body_swab	95	Sigmodon_hispidus	0.451002	0.296845	0.0971872	0	0.00280805	0.0253677	0	0.014659	0	0	0.00713912	0.0133264	4.75941e-05	0	0.000142782	0	0	0	0.0185617	0.0182285	0	0	0	0	0	0	0	0	0	0.00690115	0	0	0	0	0	0.0072819	0	0	0	0	0	0	0	9.51882e-05	0	0
VMBIOME_JB1_00132	nose_swab	95	Sigmodon_hispidus	0.686134	0.0763214	0.111975	0	4.29738e-05	0.00581579	0	0.0225899	0	0	0.0166882	0.00941126	0	0	0.000243518	0	0	0	0.0277754	0.00783555	0	0	0	0	0	0	0	0	0	0.00572984	0	0	0	0	0	0.00157571	0	0	0	0	0	0	0	1.43246e-05	0	0
VMBIOME_JB1_00133	ear_swab	95	Sigmodon_hispidus	0.62199	0.108058	0.115124	0	0	0.0162539	0	0.0231768	0	0	0.0119252	0.0133872	0	0	0.00080266	0	0	0	0.0298704	0.0156662	0	0	0	0	0	0	0	0	0	0.0101336	0	0.000100333	0	0	0	0.00130432	0	0	0	0	0	0	0	0	0	0
VMBIOME_JB1_00134	body_swab	95	Sigmodon_hispidus	0.586463	0.144681	0.108322	0	0.000407225	0.0125367	0	0.0228337	0	0	0.0261497	0.0140493	0	0	0.000669013	0	0	0	0.0154455	0.0187615	0	0	0	0	0	0.000174525	0	0	0	0.00523575	0	0.000174525	0	0	0	0.00479944	0	0	0	0	0	0	0	0	0	0
VMBIOME_JB1_00135	nose_swab	95	Sigmodon_hispidus	0.65007	0.113103	0.0593277	0	0	0.0340299	0	0.0160127	0	0	0.0136396	0.0174642	0	0	0.00147455	0	0	0	0.0135475	0.0203212	0	0	0	0	0	0	0	0	0	0.0164274	0	0	0	0	0	0.00539133	0	0.000115199	0	0	0	0	0	0	0	0
VMBIOME_JB1_00136	ear_swab	95	Sigmodon_hispidus	0.62584	0.10742	0.0523388	0	0.000278186	0.0501133	0	0.0224536	0	0	0.0233279	0.0180821	0	0	0.000317927	0	0	0	0.0143465	0.0114454	0	0	0.00115249	0	0	0	0	0	0	0.0131542	0	0.000755077	0	0	0	0.00814688	0	0	0	0	0	0	0	0	0	0
VMBIOME_JB1_00137	body_swab	95	Sigmodon_hispidus	0.617328	0.109456	0.0848641	0	0.00188352	0.0406332	0	0.0210573	0	0	0.01492	0.0160205	0	0	0.0013756	0	0	0	0.0107085	0.0107085	0	0	0	0	0	0	0	0	0	0.00569288	0	0	2.11631e-05	0	0	0.0108567	0	0	0	0	0	0	0	0	0	0
VMBIOME_JB1_00138	nose_swab	95	Sigmodon_hispidus	0.601066	0.129954	0.0623293	0	3.3728e-05	0.0572701	0	0.0358865	0	0	0.0137273	0.00762252	0	0	0	0	0	0	0.0191912	0.0120072	0	0	0	0	0	0	0	0	0	0.0109616	0	0	0	0	0	0.0077237	0	0	0	0	0	0	0	0	0	0
VMBIOME_JB1_00139	ear_swab	95	Sigmodon_hispidus	0.541285	0.156801	0.0726119	0	6.56527e-05	0.0533756	0	0.0244447	0	0	0.011905	0.0157785	0	0	0.000765948	0	0	0	0.0161068	0.0206806	0	0	0	0	0	0	0	0	0	0.0121676	0	0.0024948	0	0	0	0.00820659	0	0	0	0	0	0	0	0.00015319	0	0
VMBIOME_JB1_00140	body_swab	95	Sigmodon_hispidus	0.514719	0.153374	0.0849447	0	0.00200191	0.0737067	0	0.0247964	0	0	0.021384	0.0112835	0	0	0.00181992	0	0	0	0.0312571	0.0067337	0	0	0	0	0	0	0	0	0	0.00400382	0	0.000181992	0	0	0	0.0192456	0	0	0	0	0	0	0	0	0	0
[truncated: 235 more columns]

## Sheet: cohort2_phyla
SampleID	SampleType	Gender	Species	Firmicutes	Bacteroidetes	Proteobacteria	Actinobacteria	Bacteria_unclassified	Tenericutes	Verrucomicrobia	Elusimicrobia	Candidatus_Saccharibacteria	Spirochaetes	Fusobacteria	Deinococcus-Thermus	Planctomycetes	Acidobacteria	Deferribacteres	Chlamydiae	Armatimonadetes
VMBIOME_JB2_00001	Feces	male	Sigmodon_fulviventer	0.443615	0.408883	0.0580133	0.0133341	0.0561426	0	0.00403504	0.0148731	0.00110393	0	0	0	0	0	0	0	0
VMBIOME_JB2_00002	Feces	male	Sigmodon_fulviventer	0.473346	0.404705	0.041412	0.00168708	0.045115	0.000564742	0.0222823	0.00366725	0.00611922	0.00107944	0	0	0	0	2.14459e-05	0	0
VMBIOME_JB2_00003	Feces	male	Sigmodon_fulviventer	0.485455	0.409995	0.0295499	0.000960907	0.0517576	0.00469777	0.00878778	0.00291557	0.00257063	0.00330979	0	0	0	0	0	0	0
VMBIOME_JB2_00004	Feces	male	Sigmodon_fulviventer	0.461877	0.483904	0.0150438	0.00460195	0.0200853	3.13973e-05	0.00256561	0.0110249	0.000852213	1.3456e-05	0	0	0	0	0	0	0
VMBIOME_JB2_00005	Feces	male	Sigmodon_fulviventer	0.412281	0.427528	0.0380531	0.0101645	0.0809698	0.000182159	0.0250469	0.0012569	0.00424431	0.000273239	0	0	0	0	0	0	0
VMBIOME_JB2_00006	Feces	female	Sigmodon_fulviventer	0.327389	0.413775	0.0748495	0.0115825	0.0530634	0.000275773	0.0834444	0.0233028	0.011008	0.00130992	0	0	0	0	0	0	0
VMBIOME_JB2_00007	Feces	female	Sigmodon_fulviventer	0.406722	0.410263	0.0751927	0.00329636	0.0729877	0.000133636	0.0108023	0.00434318	0.00236091	0.0138759	0	0	0	0	2.22727e-05	0	0
VMBIOME_JB2_00008	Feces	male	Sigmodon_fulviventer	0.477748	0.32589	0.0529089	0.00611573	0.0996707	0.0013486	0.00470441	0.0104438	0.00338717	0.0177827	0	0	0	0	0	0	0
VMBIOME_JB2_00009	Feces	male	Sigmodon_fulviventer	0.296277	0.508625	0.0425154	0.0146424	0.101058	0.000161349	0.0284646	0.00182862	0.00371102	0.00271604	0	0	0	0	0	0	0
VMBIOME_JB2_00010	Feces	male	Sigmodon_hispidus	0.546562	0.289968	0.0398424	0.00754021	0.0835118	0.000227801	0.0137364	0.000865643	0.0051483	0.0125974	0	0	0	0	0	0	0
VMBIOME_JB2_00011	Feces	male	Sigmodon_hispidus	0.40005	0.408074	0.0286291	0.0097628	0.142066	0.000504973	0.00592641	2.8054e-05	0.00232848	0.00263007	0	0	0	0	0	0	0
VMBIOME_JB2_00012	Feces	male	Sigmodon_hispidus	0.35687	0.416387	0.0352756	0.0142128	0.162654	3.03368e-05	0.0106603	0.000106179	0.00155931	0.00223279	0	0	0	0	1.21347e-05	0	0
VMBIOME_JB2_00013	Feces	male	Sigmodon_hispidus	0.434437	0.421632	0.0203882	0.0158035	0.104484	0.000812187	2.27716e-05	0.000159401	0.00135112	0.000888093	0	0	0	0	2.27716e-05	0	0
VMBIOME_JB2_00014	Feces	male	Sigmodon_hispidus	0.446918	0.361851	0.02836	0.0230245	0.133649	0.000907028	0.00163347	0.000418628	0.00165399	0.00157601	0	0	0	0	8.20839e-06	0	0
VMBIOME_JB2_00015	Feces	female	Sigmodon_hispidus	0.322995	0.444501	0.056282	0.0169283	0.134025	0.000198806	0.0208995	0.000218687	0.00375247	0.000198806	0	0	0	0	0	0	0
VMBIOME_JB2_00016	Feces	female	Sigmodon_hispidus	0.280642	0.45965	0.0556645	0.0482725	0.128955	0.00124098	0.0210608	8.99264e-05	0.00348915	0.000935235	0	0	0	0	0	0	0
VMBIOME_JB2_00017	Feces	female	Sigmodon_hispidus	0.438948	0.417232	0.0326661	0.0116173	0.0913396	0.000323828	0.0020644	6.07177e-05	0.00240847	0.00333947	0	0	0	0	0	0	0
VMBIOME_JB2_00018	Feces	female	Sigmodon_hispidus	0.414602	0.479091	0.0209627	0.00250946	0.064662	0.00218496	0.00547323	0.00276906	0.0048675	0.00287723	0	0	0	0	0	0	0
VMBIOME_JB2_00019	Feces	female	Sigmodon_fulviventer	0.283762	0.46009	0.0483252	0.00667892	0.150715	4.08497e-05	0.0250204	0.0192606	0.00498366	0.00112337	0	0	0	0	0	0	0
VMBIOME_JB2_00020	Feces	male	Sigmodon_fulviventer	0.305758	0.437531	0.0865285	0.0022181	0.122222	0.000135802	0.00812548	0.0227468	0.0045041	0.0102304	0	0	0	0	0	0	0
VMBIOME_JB2_00021	Feces	male	Sigmodon_fulviventer	0.343461	0.471849	0.0513551	0.00108599	0.102686	0.00135145	0.0132249	0.00839829	0.00366822	0.0029201	0	0	0	0	0	0	0
VMBIOME_JB2_00022	Feces	male	Sigmodon_fulviventer	0.424747	0.405744	0.0493055	0.00362169	0.0912071	9.16884e-05	0.00946683	0.00375923	0.00595975	0.00607436	0	0	0	0	2.29221e-05	0	0
VMBIOME_JB2_00023	Feces	female	Sigmodon_hispidus	0.452692	0.328482	0.0464417	0.0100683	0.148858	2.54894e-05	0.0021666	0.000280383	0.0104252	0.000560767	0	0	0	0	0	0	0
VMBIOME_JB2_00024	Feces	female	Sigmodon_hispidus	0.387219	0.412776	0.0450855	0.00595357	0.102212	7.41416e-06	0.043017	0	0.00369225	0	0	0	0	0	3.70708e-05	0	0
VMBIOME_JB2_00025	Feces	female	Sigmodon_hispidus	0.458371	0.302615	0.0572392	0.00272016	0.160508	0.0127286	2.4396e-05	0	0.0043364	0.00141497	0	0	0	0	4.26931e-05	0	0
VMBIOME_JB2_00026	Feces	female	Sigmodon_hispidus	0.391479	0.306784	0.0458844	0.00576925	0.243603	0.00142344	0.00152049	0	0.00337528	0.000129404	0	0	0	0	3.23509e-05	0	0
VMBIOME_JB2_00027	Feces	female	Sigmodon_hispidus	0.182271	0.710473	0.0305828	0.000721293	0.0736921	0	0.0017311	0	0.000528948	0	0	0	0	0	0	0	0
VMBIOME_JB2_00028	Feces	male	Sigmodon_fulviventer	0.484833	0.416983	0.0354349	0.00905888	0.04518	0.000777783	0.00489546	0.000503271	0.000503271	0.00183008	0	0	0	0	0	0	0
VMBIOME_JB2_00029	Feces	male	Sigmodon_fulviventer	0.557304	0.278492	0.048239	0.00250246	0.0649309	0.000905146	0.00947741	0.00652238	0.00370045	0.0279264	0	0	0	0	0	0	0
VMBIOME_JB2_00030	Feces	male	Sigmodon_fulviventer	0.550737	0.331021	0.0346903	0.00213731	0.0665527	0.00325529	0.00397869	0.00637906	0.000920689	0.000328818	0	0	0	0	0	0	0
VMBIOME_JB2_00031	Feces	male	Sigmodon_fulviventer	0.674023	0.195272	0.0220015	0.00765707	0.0437356	0.0545692	0.00140435	0.000568429	0.000635303	0.000133748	0	0	0	0	0	0	0
VMBIOME_JB2_00032	Feces	male	Sigmodon_fulviventer	0.637014	0.234511	0.0342013	0.00062793	0.0843101	0.000125586	0.00360013	0.00226055	0.00020931	0.00313965	0	0	0	0	0	0	0
VMBIOME_JB2_00033	Feces	female	Sigmodon_fulviventer	0.395471	0.307003	0.0472055	0.00103614	0.0639971	6.09496e-05	0.163558	0.0177973	0.000639971	0.00323033	0	0	0	0	0	0	0
VMBIOME_JB2_00034	Feces	female	Sigmodon_fulviventer	0.346767	0.520027	0.0282483	0.00109124	0.0796111	0.00310012	0.0101932	0.00143846	0.00146326	0.00806032	0	0	0	0	0	0	0
VMBIOME_JB2_00035	Feces	male	Sigmodon_fulviventer	0.516554	0.288151	0.0612005	0.0114859	0.0736205	0.00079571	0.0330047	0.0108632	0.00017298	0.00415153	0	0	0	0	0	0	0
VMBIOME_JB2_00036	Feces	male	Sigmodon_fulviventer	0.516952	0.32436	0.0496074	0.0060416	0.0734934	0.00107066	0.0217447	0.00308453	0.0025492	0.00109616	0	0	0	0	0	0	0
VMBIOME_JB2_00037	Feces	male	Sigmodon_hispidus	0.277427	0.496404	0.0596078	0.0198948	0.131765	0.00179818	0.00777618	0	0.00344333	0.00188427	0	0	0	0	0	0	0
VMBIOME_JB2_00038	Feces	male	Sigmodon_hispidus	0.543588	0.288542	0.051112	0.00462431	0.105845	0.00207971	0.000220205	2.44672e-05	0.00359668	0.000367008	0	0	0	0	0	0	0
VMBIOME_JB2_00039	Feces	male	Sigmodon_hispidus	0.328843	0.451854	0.0424969	0.0133029	0.142297	0.000556607	0.0136647	0	0.00562173	0.00136369	0	0	0	0	0	0	0
VMBIOME_JB2_00040	Feces	male	Sigmodon_hispidus	0.317251	0.484523	0.0451441	0.0143016	0.0368514	0.00195122	0.0986253	0	0.00104213	0.000310421	0	0	0	0	0	0	0
VMBIOME_JB2_00041	Feces	male	Sigmodon_hispidus	0.321194	0.368474	0.0423064	0.0166992	0.198538	0.000126894	0.0457072	0.00124356	0.00274091	0.00294394	0	0	0	0	2.53788e-05	0	0
VMBIOME_JB2_00042	Feces	female	Sigmodon_hispidus	0.256003	0.521479	0.0340067	0.0109354	0.16805	5.21975e-05	0.000156593	0	0.00814281	0.00117444	0	0	0	0	0	0	0
VMBIOME_JB2_00043	Feces	female	Sigmodon_hispidus	0.446546	0.361842	0.0337171	0.00246711	0.141447	0.00657895	0.00328947	0.000822368	0.00328947	0	0	0	0	0	0	0	0
VMBIOME_JB2_00044	Feces	female	Sigmodon_hispidus	0.480809	0.40735	0.0397618	0.0041759	0.049094	0.00878754	0	0	0.00214242	0.00787973	0	0	0	0	0	0	0
VMBIOME_JB2_00045	Feces	female	Sigmodon_hispidus	0.196086	0.629632	0.0127995	0.0098601	0.143139	0.00613931	0	0	0.00230689	3.72079e-05	0	0	0	0	0	0	0
VMBIOME_JB2_00046	Feces	female	Sigmodon_fulviventer	0.37964	0.368523	0.0442292	0.00468496	0.184738	0.000635248	0.00929051	0.00623337	0.00138961	0.000635248	0	0	0	0	0	0	0
VMBIOME_JB2_00047	Feces	male	Sigmodon_fulviventer	0.415928	0.463158	0.0289648	0.000837313	0.0618992	0.0156298	0.00865224	0.00158159	0.00127148	0.00207778	0	0	0	0	0	0	0
VMBIOME_JB2_00048	Feces	male	Sigmodon_fulviventer	0.572745	0.319023	0.0447026	0.000393856	0.0513588	0.00098464	0.00263883	0.000315085	0.00244191	0.00539583	0	0	0	0	0	0	0
VMBIOME_JB2_00049	Feces	male	Sigmodon_fulviventer	0.454375	0.435237	0.0232958	0.00380427	0.0670877	0.0111991	0.00105793	5.34308e-05	0.00324859	0.000641169	0	0	0	0	0	0	0
VMBIOME_JB2_00050	Feces	female	Sigmodon_hispidus	0.350698	0.43955	0.0514867	0.0259689	0.12396	0.00100031	3.9228e-05	0	0.00729641	0	0	0	0	0	0	0	0
VMBIOME_JB2_00051	Feces	female	Sigmodon_hispidus	0.349832	0.506504	0.0537821	0.00281355	0.0767882	0.00218591	0.0019262	2.16427e-05	0.00612488	2.16427e-05	0	0	0	0	0	0	0
VMBIOME_JB2_00052	Feces	female	Sigmodon_hispidus	0.364744	0.494796	0.0266236	0.00379185	0.0943122	8.06777e-05	0.000242033	0	0.0126664	0.00274304	0	0	0	0	0	0	0
VMBIOME_JB2_00053	Feces	female	Sigmodon_hispidus	0.224997	0.517513	0.0619248	0.00991203	0.112215	0.00095269	0.0714315	0.00010135	0.00095269	0	0	0	0	0	0	0	0
VMBIOME_JB2_00054	Feces	female	Sigmodon_hispidus	0.292954	0.629182	0.0307411	0.00375012	0.0379207	0.000197375	0.00222047	0	0.00303464	0	0	0	0	0	0	0	0
VMBIOME_JB2_00055	Feces	male	Sigmodon_fulviventer	0.21029	0.605156	0.0515861	0.0021995	0.102061	6.80257e-05	0.00677989	0.020385	0.000907009	0.000566881	0	0	0	0	0	0	0
VMBIOME_JB2_00056	Feces	male	Sigmodon_fulviventer	0.301768	0.484746	0.0562034	0.00100244	0.0771544	0.000969025	0.0653256	0.00618171	0.00374244	0.00290707	0	0	0	0	0	0	0
VMBIOME_JB2_00057	Feces	male	Sigmodon_fulviventer	0.264862	0.553629	0.0586318	0.000769684	0.0945352	0.00090551	0.00968896	0.00950786	0.000814959	0.0066555	0	0	0	0	0	0	0
VMBIOME_JB2_00058	Feces	male	Sigmodon_fulviventer	0.560911	0.391025	0.0133561	0.00305019	0.0268971	0.00027729	0.00036972	0.000878085	0.00281911	0.000415935	0	0	0	0	0	0	0
VMBIOME_JB2_00059	Feces	male	Sigmodon_fulviventer	0.494682	0.38766	0.0362858	0.000188253	0.0438159	0.00263554	0.0226374	0.00993035	0.000705949	0.0014119	0	0	0	0	4.70633e-05	0	0
VMBIOME_JB2_00060	Feces	female	Sigmodon_fulviventer	0.654591	0.220444	0.0280118	0.00070205	0.0690466	0.00589722	0.00617804	0.00358045	0.00115838	0.0103903	0	0	0	0	0	0	0
VMBIOME_JB2_00061	Feces	female	Sigmodon_fulviventer	0.336108	0.52324	0.0361541	0.00433034	0.0688637	0.0160138	0.00824593	0.00430222	0.00191913	0.000822484	0	0	0	0	0	0	0
VMBIOME_JB2_00062	Feces	male	Sigmodon_fulviventer	0.359359	0.459476	0.0456969	0.0030599	0.10935	0.00111349	0.0147121	0.00377885	0.00171845	0.00173599	0	0	0	0	0	0	0
VMBIOME_JB2_00064	Feces	male	Sigmodon_hispidus	0.434003	0.377218	0.0645774	0.0143244	0.0796277	0.00177188	0.00132357	4.26958e-05	0.0109728	0.016139	0	0	0	0	0	0	0
VMBIOME_JB2_00065	Feces	male	Sigmodon_hispidus	0.512498	0.299249	0.0287073	0.00398712	0.14875	0.00426315	0.000122681	3.06701e-05	0.000858764	0.00153351	0	0	0	0	0	0	0
VMBIOME_JB2_00066	Feces	male	Sigmodon_hispidus	0.395762	0.407261	0.027139	0.013966	0.131774	0.00581549	0.0136135	0	0.0032602	0.00140982	0	0	0	0	0	0	0
VMBIOME_JB2_00067	Feces	male	Sigmodon_hispidus	0.319647	0.425084	0.0278168	0.0310832	0.174874	0.00396881	0.0103259	0	0.00558443	0.00161562	0	0	0	0	0	0	0
VMBIOME_JB2_00068	Feces	male	Sigmodon_hispidus	0.321731	0.366245	0.0240091	0.0166217	0.242838	0.000947104	0.0213098	0.000568263	0.00170479	0.00397784	0	0	0	0	4.73552e-05	0	0
VMBIOME_JB2_00069	Feces	female	Sigmodon_hispidus	0.38484	0.362548	0.0209805	0.0119707	0.215304	8.45988e-05	4.22994e-05	0	0.00258026	0.00164968	0	0	0	0	0	0	0
VMBIOME_JB2_00070	Feces	female	Sigmodon_hispidus	0.315391	0.520315	0.0100732	0.00883512	0.13475	0.00568374	0	0	0.00219471	0.00275746	0	0	0	0	0	0	0
VMBIOME_JB2_00071	Feces	female	Sigmodon_hispidus	0.287747	0.55245	0.0139182	0.00841367	0.125121	0.00693058	0.000142605	0	0.000969711	0.00430666	0	0	0	0	0	0	0
VMBIOME_JB2_00072	Feces	female	Sigmodon_hispidus	0.378684	0.413436	0.0203952	0.0118656	0.170847	0.00236467	0	0	0.000717845	0.00168905	0	0	0	0	0	0	0
VMBIOME_JB2_00073	Feces	female	Sigmodon_fulviventer	0.339094	0.417484	0.0354692	0.0026523	0.125289	0.0330695	0.0361639	0.00637814	0.0031996	0.00119985	0	0	0	0	0	0	0
VMBIOME_JB2_00074	Feces	male	Sigmodon_fulviventer	0.473748	0.427903	0.0199565	0.000576777	0.0654395	0.000181273	0.0082232	0.00243894	0.000527339	0.00100524	0	0	0	0	0	0	0
VMBIOME_JB2_00075	Feces	male	Sigmodon_fulviventer	0.440446	0.406837	0.0506382	0.00150728	0.0844077	0.0020204	0.00532358	0.0047784	0.000962094	0.0030787	0	0	0	0	0	0	0
VMBIOME_JB2_00076	Feces	male	Sigmodon_fulviventer	0.467613	0.392815	0.0442172	0.000457945	0.0505775	0.000814125	0.0314456	0.00559711	0.00167913	0.00478298	0	0	0	0	0	0	0
VMBIOME_JB2_00077	Feces	female	Sigmodon_hispidus	0.549342	0.251276	0.029161	0.010925	0.136039	0.00165531	0.0190085	0	0.00212431	0.000469004	0	0	0	0	0	0	0
VMBIOME_JB2_00078	Feces	female	Sigmodon_hispidus	0.520639	0.298539	0.0324454	0.00756144	0.0962365	0.0129232	0.0289053	0	0.00233717	0.000412442	0	0	0	0	0	0	0
VMBIOME_JB2_00079	Feces	female	Sigmodon_hispidus	0.501695	0.259693	0.0462117	0.010081	0.16905	0.00531334	0.000459532	0.000114883	0.00160836	0.00574416	0	0	0	0	2.87208e-05	0	0
VMBIOME_JB2_00080	Feces	female	Sigmodon_hispidus	0.35349	0.252179	0.0355162	0.00633747	0.290643	0.00162838	0.0596778	8.80204e-05	0.000176041	0.000264061	0	0	0	0	0	0	0
VMBIOME_JB2_00081	Feces	female	Sigmodon_hispidus	0.409377	0.369153	0.0239989	0.00608926	0.0880436	0.00100294	0.100759	3.58192e-05	0.00121785	0.000322373	0	0	0	0	0	0	0
VMBIOME_JB2_00082	Feces	male	Sigmodon_fulviventer	0.368323	0.416948	0.0435909	0.00444705	0.142012	0.000830768	0.0108488	0.0108977	0.000977374	0.00112398	0	0	0	0	0	0	0
VMBIOME_JB2_00083	Feces	male	Sigmodon_fulviventer	0.622034	0.235191	0.0351116	0.00109861	0.0510195	0.00294428	0.0239937	0.00399895	0.000834945	0.0237739	0	0	0	0	0	0	0
VMBIOME_JB2_00084	Feces	male	Sigmodon_fulviventer	0.380431	0.415345	0.0749116	0.00151927	0.101703	0.0003506	0.0145499	0.00645689	0.00239577	0.00233734	0	0	0	0	0	0	0
VMBIOME_JB2_00085	Feces	male	Sigmodon_fulviventer	0.39948	0.459325	0.0276747	0.000495718	0.0865284	0.00169228	0.000888874	0.0196578	0.00425634	0	0	0	0	0	0	0	0
VMBIOME_JB2_00086	Feces	male	Sigmodon_fulviventer	0.458541	0.35883	0.0377738	0.000251267	0.034612	0.000460656	0.0981406	0.00948532	0.000690984	0.00121446	0	0	0	0	0	0	0
VMBIOME_JB2_00087	Feces	female	Sigmodon_fulviventer	0.471125	0.360834	0.0374294	0.00196845	0.0905486	0.00112896	0.0240845	0.00358952	0.0013316	0.00796063	0	0	0	0	0	0	0
VMBIOME_JB2_00088	Feces	female	Sigmodon_fulviventer	0.308577	0.458621	0.0693138	0.000857274	0.055451	0.0912056	0.00430728	0.00219546	0.00830092	0.00112909	0	0	0	0	4.18183e-05	0	0
VMBIOME_JB2_00089	Feces	male	Sigmodon_fulviventer	0.486634	0.292772	0.0198606	0.00791807	0.16978	0.00265026	0.0129241	0.00500605	0.000752544	0.0017014	0	0	0	0	0	0	0
VMBIOME_JB2_00090	Feces	male	Sigmodon_fulviventer	0.299857	0.513927	0.0705142	0.00129107	0.0904571	0.000521921	0.0179925	0.00175805	0.00313152	0.00054939	0	0	0	0	0	0	0
VMBIOME_JB2_00091	Feces	male	Sigmodon_hispidus	0.483792	0.398026	0.0147859	0.00814807	0.0788466	0.00214238	0.00895585	0	0.00189653	0.00340674	0	0	0	0	0	0	0
VMBIOME_JB2_00092	Feces	male	Sigmodon_hispidus	0.403734	0.326083	0.0831569	0.0053128	0.12385	0.00515881	0.052435	0	0.00026949	0	0	0	0	0	0	0	0
VMBIOME_JB2_00093	Feces	male	Sigmodon_hispidus	0.48016	0.262051	0.0338216	0.0242724	0.170021	0.0142286	0.0104242	0	0.0027392	0.00228267	0	0	0	0	0	0	0
VMBIOME_JB2_00094	Feces	male	Sigmodon_hispidus	0.363533	0.34752	0.0412875	0.0088054	0.232136	0.00013045	0.00453315	0	0.0015654	0.000456576	0	0	0	0	3.26126e-05	0	0
VMBIOME_JB2_00095	Feces	male	Sigmodon_hispidus	0.39349	0.318007	0.0519331	0.0324415	0.15377	0.00242978	0.0197319	0.0187707	0.00742283	0.00200256	0	0	0	0	0	0	0
VMBIOME_JB2_00096	Feces	female	Sigmodon_hispidus	0.259889	0.459845	0.0213033	0.0051215	0.245124	0	0.00228833	5.4484e-05	0.0023973	0.00397733	0	0	0	0	0	0	0
VMBIOME_JB2_00097	Feces	female	Sigmodon_hispidus	0.297314	0.491214	0.0453444	0.00959402	0.141992	0.00939204	0.00010099	0	0.00141386	0.00363563	0	0	0	0	0	0	0
VMBIOME_JB2_00098	Feces	female	Sigmodon_hispidus	0.323879	0.483485	0.0198323	0.0255195	0.144076	0.000218739	0.000364564	0	0.00262486	0	0	0	0	0	0	0	0
VMBIOME_JB2_00099	Feces	female	Sigmodon_hispidus	0.368171	0.387265	0.0281381	0.0543578	0.140417	0.0169925	9.13576e-05	0	0.00191851	0.00264937	0	0	0	0	0	0	0
VMBIOME_JB2_00100	Feces	female	Sigmodon_fulviventer	0.337319	0.466737	0.030257	0.00482262	0.150492	0.00211403	0.00191584	0.00105701	0.00343529	0.00184977	0	0	0	0	0	0	0
VMBIOME_JB2_00101	Feces	male	Sigmodon_fulviventer	0.349495	0.453052	0.0105833	0.009968	0.135183	0	0.0113832	0.0291041	0.00123062	0	0	0	0	0	0	0	0
VMBIOME_JB2_00102	Feces	male	Sigmodon_fulviventer	0.252201	0.601051	0.0361951	0.00245961	0.0964167	0.000310688	0.000673157	0.00611019	0.00401305	0.000569594	0	0	0	0	0	0	0
VMBIOME_JB2_00103	Feces	male	Sigmodon_fulviventer	0.254209	0.586994	0.0493311	0.00130818	0.0576866	0.00113938	0.0388235	0.00810229	0.000675191	0.00173018	0	0	0	0	0	0	0
VMBIOME_JB2_00104	Feces	female	Sigmodon_hispidus	0.598157	0.252483	0.0190355	0.0222909	0.0978813	0.00193114	0.00535202	0	0.00281395	0	0	0	0	0	5.51755e-05	0	0
VMBIOME_JB2_00105	Feces	female	Sigmodon_hispidus	0.387335	0.217548	0.0106684	0.138057	0.227611	0.00723143	0.00423438	0	0.00731392	0	0	0	0	0	0	0	0
VMBIOME_JB2_00106	Feces	female	Sigmodon_hispidus	0.40665	0.339165	0.0222003	0.0233441	0.177134	0.0216544	0.00363939	0	0.00335344	0.00285952	0	0	0	0	0	0	0
VMBIOME_JB2_00107	Feces	female	Sigmodon_hispidus	0.508964	0.298805	0.0362896	0.0017322	0.106834	0.000389745	0.045427	0	0.00155898	0	0	0	0	0	0	0	0
VMBIOME_JB2_00108	Feces	female	Sigmodon_hispidus	0.333277	0.421241	0.0261626	0.0113044	0.192987	0	0.0128951	0	0.00213227	0	0	0	0	0	0	0	0
VMBIOME_JB2_00109	Feces	male	Sigmodon_fulviventer	0.287021	0.588011	0.0459233	0.00604521	0.0594869	0.00330201	0.00411481	0.00589281	0.0002032	0	0	0	0	0	0	0	0
VMBIOME_JB2_00110	Feces	male	Sigmodon_fulviventer	0.282515	0.546036	0.040149	0.000459897	0.0609823	0.00248344	0.0419426	0.0199135	0.00459897	0.000919794	0	0	0	0	0	0	0
VMBIOME_JB2_00111	Feces	male	Sigmodon_fulviventer	0.343119	0.534695	0.0406513	0.000734896	0.0496635	0.00162451	0.0201516	0.00587917	0.00266883	0.000812253	0	0	0	0	0	0	0
VMBIOME_JB2_00112	Feces	male	Sigmodon_fulviventer	0.527183	0.322958	0.0445775	0.00105634	0.0745775	7.04225e-05	0.00957746	0.0115493	0.000915493	0.00753521	0	0	0	0	0	0	0
VMBIOME_JB2_00113	Feces	male	Sigmodon_fulviventer	0.202135	0.655569	0.0412012	0.000276518	0.0577923	0.00132729	0.0364451	0.0045349	0.000221214	0.000497733	0	0	0	0	0	0	0
VMBIOME_JB2_00114	Feces	female	Sigmodon_fulviventer	0.458	0.452083	0.0276337	0.000976026	0.0482523	0.00036601	0.00439212	0.0038431	0.00122003	0.00323309	0	0	0	0	0	0	0
VMBIOME_JB2_00115	Feces	female	Sigmodon_fulviventer	0.416839	0.454784	0.0328934	0.000824912	0.0729532	0.00283564	0.0100536	0.00123737	0.00422768	0.00335121	0	0	0	0	0	0	0
VMBIOME_JB2_00116	Feces	male	Sigmodon_fulviventer	0.308357	0.544284	0.0253749	0.00744403	0.0992176	0.00450989	0.00700935	0.00249946	0.000869376	0.000434688	0	0	0	0	0	0	0
VMBIOME_JB2_00117	Feces	male	Sigmodon_fulviventer	0.338756	0.553927	0.0419593	0.000573312	0.0471549	0	0.0104271	0.00211409	0.00501648	7.1664e-05	0	0	0	0	0	0	0
VMBIOME_JB2_00118	Feces	male	Sigmodon_hispidus	0.289567	0.522578	0.0270116	0.00621143	0.130195	0.00212496	0.0165502	0	0.00187978	0.00388215	0	0	0	0	0	0	0
VMBIOME_JB2_00119	Feces	male	Sigmodon_hispidus	0.29991	0.41813	0.060024	0.00440515	0.195505	0.00296674	0.0151334	0	0.00188792	0.00203776	0	0	0	0	0	0	0
VMBIOME_JB2_00120	Feces	male	Sigmodon_hispidus	0.252554	0.553856	0.0269718	0.0089906	0.118512	0.00105085	0.0324012	0.0023936	0.00151789	0.00175142	0	0	0	0	0	0	0
VMBIOME_JB2_00121	Feces	male	Sigmodon_hispidus	0.265599	0.572284	0.0135562	0.0174095	0.127252	0.00148561	0	0	0.00171773	0.000696379	0	0	0	0	0	0	0
VMBIOME_JB2_00122	Feces	male	Sigmodon_hispidus	0.291796	0.471136	0.04007	0.0222111	0.157429	0.000450225	0.0126063	0.00205103	0.00205103	0.0002001	0	0	0	0	0	0	0
VMBIOME_JB2_00123	Feces	female	Sigmodon_hispidus	0.395595	0.478317	0.0220994	0.00605464	0.0858246	0.00196776	0.00272459	0.000151366	0.00340574	0.00385984	0	0	0	0	0	0	0
VMBIOME_JB2_00124	Feces	female	Sigmodon_hispidus	0.417759	0.389909	0.0360077	0.0257531	0.118744	0.00104877	0.000582649	0	0.00407854	0.00611781	0	0	0	0	0	0	0
VMBIOME_JB2_00125	Feces	female	Sigmodon_hispidus	0.349871	0.451586	0.0216584	0.0283298	0.143716	0.000375852	4.69814e-05	0	0.00117454	0.00324172	0	0	0	0	0	0	0
VMBIOME_JB2_00127	Feces	female	Sigmodon_fulviventer	0.260819	0.547085	0.0362111	0.00231839	0.137282	0.000441599	0.010764	0.00171119	0.00275999	0.000607198	0	0	0	0	0	0	0
VMBIOME_JB2_00128	Feces	male	Sigmodon_fulviventer	0.594283	0.261915	0.0313543	0.000377762	0.0728452	0.00119625	0.0116477	0.000692564	0.00125921	0.0244286	0	0	0	0	0	0	0
VMBIOME_JB2_00129	Feces	male	Sigmodon_fulviventer	0.305917	0.575778	0.024026	0.000642044	0.0856284	0.000912378	6.75836e-05	0.00378468	0.00223026	0.00101375	0	0	0	0	0	0	0
VMBIOME_JB2_00130	Feces	male	Sigmodon_fulviventer	0.430786	0.478447	0.0329276	0.00415752	0.0368523	0.00126389	0.00578727	0.0034258	0.00542141	0.000931285	0	0	0	0	0	0	0
VMBIOME_JB2_00131	Feces	female	Sigmodon_hispidus	0.224063	0.329799	0.0272756	0.0557971	0.357101	0.000901235	0.00188199	0	0.00312782	0	0	0	0	0	5.30138e-05	0	0
VMBIOME_JB2_00132	Feces	female	Sigmodon_hispidus	0.427812	0.400068	0.0351394	0.0104887	0.0812509	0.00715356	0.0342211	0	0.00386679	0	0	0	0	0	0	0	0
VMBIOME_JB2_00133	Feces	female	Sigmodon_hispidus	0.55236	0.263643	0.0431416	0	0.0837021	0.00221239	0.00589971	0	0.0490413	0	0	0	0	0	0	0	0
VMBIOME_JB2_00134	Feces	female	Sigmodon_hispidus	0.389845	0.412157	0.0469958	0.00500703	0.112702	0.000263528	0.0320625	8.78426e-05	0.000878426	0	0	0	0	0	0	0	0
VMBIOME_JB2_00135	Feces	female	Sigmodon_hispidus	0.366417	0.333746	0.0223247	0.0156329	0.228814	0.00461115	0.0265422	0	0.00174324	0.0001687	0	0	0	0	0	0	0
VMBIOME_JB2_00163	Nose	female	Sigmodon_fulviventer	0.223232	0.0437467	0.284001	0.0641207	0.000617393	0.384283	0	0	0	0	0	0	0	0	0	0	0
VMBIOME_JB2_00164	Nose	male	Sigmodon_fulviventer	0.252323	0.0271858	0.514153	0.0272051	0.0021254	0.174553	0	0	0	0	0.00245387	0	0	0	0	0	0
VMBIOME_JB2_00165	Nose	male	Sigmodon_fulviventer	0.189436	0.0158998	0.652228	0.0428749	0.000324221	0.0897702	0	0.00116719	0.000103751	0	0.0081963	0	0	0	0	0	0
VMBIOME_JB2_00166	Nose	male	Sigmodon_fulviventer	0.126689	0.0286343	0.276288	0.0621154	0.00278437	0.50342	0	0	1.71874e-05	0	5.15623e-05	0	0	0	0	0	0
VMBIOME_JB2_00167	Nose	female	Sigmodon_hispidus	0.104656	0.14345	0.359544	0.113069	0.0116487	0.26762	0	0	1.30444e-05	0	0	0	0	0	0	0	0
VMBIOME_JB2_00168	Nose	female	Sigmodon_hispidus	0.0554164	0.215508	0.558327	0.0500823	0.00996081	0.110543	0	0	0.000162341	0	0	0	0	0	0	0	0
VMBIOME_JB2_00169	Nose	female	Sigmodon_hispidus	0.0514669	0.0249069	0.782384	0.0555666	0.0185148	0.0663118	0	0	0.000385726	0	0.000462871	0	0	0	0	0	0
VMBIOME_JB2_00170	Nose	female	Sigmodon_hispidus	0.0657814	0.19187	0.228815	0.479388	0.000727093	0.0334188	0	0	0	0	0	0	0	0	0	0	0
VMBIOME_JB2_00171	Nose	female	Sigmodon_hispidus	0.0199339	0.607226	0.306856	0.0132155	0.0041102	0.048123	0	0	0.000535606	0	0	0	0	0	0	0	0
VMBIOME_JB2_00172	Ear	female	Sigmodon_fulviventer	0.792256	0.0119136	0.172748	0.0134028	0.0014892	0.00744602	0	0	0.000744602	0	0	0	0	0	0	0	0
VMBIOME_JB2_00173	Ear	male	Sigmodon_fulviventer	0.511647	0.147585	0.218898	0.0373864	0.0332349	0.0512478	0	0	0	0	0	0	0	0	0	0	0
VMBIOME_JB2_00175	Ear	male	Sigmodon_fulviventer	0.858333	0.00104167	0.135417	0.00381944	0	0.00138889	0	0	0	0	0	0	0	0	0	0	0
VMBIOME_JB2_00176	Ear	female	Sigmodon_hispidus	0.0131416	0.112188	0.000646308	0.846987	0.000107718	0.0269295	0	0	0	0	0	0	0	0	0	0	0
VMBIOME_JB2_00177	Ear	female	Sigmodon_hispidus	0.146751	0.0511576	0.113144	0.688574	0	0.000373413	0	0	0	0	0	0	0	0	0	0	0
VMBIOME_JB2_00178	Ear	female	Sigmodon_hispidus	0.0419476	0.079536	0.0123386	0.865106	0	0.00107132	0	0	0	0	0	0	0	0	0	0	0
VMBIOME_JB2_00179	Ear	female	Sigmodon_hispidus	0.0185202	0.0531522	0.0280318	0.880952	0.000945064	0.0176818	0	0	0	0	0	0	0.00071642	0	0	0	0
VMBIOME_JB2_00180	Ear	female	Sigmodon_hispidus	0.00298017	0.303812	0.373757	0.317006	0	0.00244527	0	0	0	0	0	0	0	0	0	0	0
VMBIOME_JB2_00181	Skin	female	Sigmodon_fulviventer	0.618462	0.0227023	0.169817	0.0418042	0.00010001	0.147115	0	0	0	0	0	0	0	0	0	0	0
VMBIOME_JB2_00182	Skin	male	Sigmodon_fulviventer	0.556697	0.0286914	0.201249	0.0471641	0.086908	0.0583721	0.00633189	0	0.00310941	0	0.0114765	0	0	0	0	0	0
VMBIOME_JB2_00183	Skin	male	Sigmodon_fulviventer	0.570717	0.0363417	0.166579	0.0758823	0.0081546	0.142325	0	0	0	0	0	0	0	0	0	0	0
VMBIOME_JB2_00184	Skin	male	Sigmodon_fulviventer	0.725127	0.0487471	0.160484	0.045827	2.97965e-05	0.0197849	0	0	0	0	0	0	0	0	0	0	0
VMBIOME_JB2_00185	Skin	female	Sigmodon_hispidus	0.209551	0.18571	0.142309	0.358134	7.38116e-05	0.104222	0	0	0	0	0	0	0	0	0	0	0
VMBIOME_JB2_00186	Skin	female	Sigmodon_hispidus	0.151452	0.16629	0.133165	0.542051	0.00481076	0.0013331	0	0	0.000898394	0	0	0	0	0	0	0	0
VMBIOME_JB2_00187	Skin	female	Sigmodon_hispidus	0.0650873	0.226769	0.153546	0.532663	0.0068597	0.0149956	0	0	0	0	7.97639e-05	0	0	0	0	0	0
VMBIOME_JB2_00189	Skin	female	Sigmodon_hispidus	0.0347492	0.170084	0.20026	0.589376	4.48377e-05	0.00548514	0	0	0	0	0	0	0	0	0	0	0
VMBIOME_JB2_00190	Nose	male	Sigmodon_fulviventer	0.455939	0.0363812	0.146934	0.159586	0.00132597	0.199669	0	0	0	0	0.000165746	0	0	0	0	0	0
VMBIOME_JB2_00191	Nose	male	Sigmodon_fulviventer	0.183565	0.0309722	0.164954	0.289931	0.000393519	0.324375	0.003125	0	0	0.00268519	0	0	0	0	0	0	0
VMBIOME_JB2_00192	Nose	male	Sigmodon_fulviventer	0.308723	0.00539157	0.294665	0.153278	0.000418523	0.23745	0	0	7.38571e-05	0	0	0	0	0	0	0	0
VMBIOME_JB2_00193	Nose	male	Sigmodon_fulviventer	0.200419	0.0128601	0.116244	0.154905	0.00590595	0.509403	0	0	0	0	0.000262039	0	0	0	0	0	0
VMBIOME_JB2_00194	Nose	male	Sigmodon_fulviventer	0.206761	0.045867	0.268428	0.150446	0.00455315	0.32166	0	0	0.000862702	0	1.5976e-05	0	0	0.00140589	0	0	0
VMBIOME_JB2_00195	Nose	female	Sigmodon_fulviventer	0.823284	0.0187908	0.0392974	0.108987	8.16993e-05	0.00955882	0	0	0	0	0	0	0	0	0	0	0
VMBIOME_JB2_00196	Nose	female	Sigmodon_fulviventer	0.281838	0.00193811	0.094627	0.456059	3.9286e-05	0.161112	0	0	0	0	0.00438694	0	0	0	0	0	0
VMBIOME_JB2_00197	Nose	male	Sigmodon_fulviventer	0.342051	0.00206469	0.370957	0.00619408	0.275981	0.00275292	0	0	0	0	0	0	0	0	0	0	0
VMBIOME_JB2_00198	Nose	male	Sigmodon_fulviventer	0.319313	0.00715619	0.29544	0.28216	0.0024184	0.0935113	0	0	0	0	0	0	0	0	0	0	0
VMBIOME_JB2_00199	Nose	male	Sigmodon_hispidus	0.0550956	0.0249322	0.681832	0.0487246	0.00079188	0.188623	0	0	0	0	0	0	0	0	0	0	0
VMBIOME_JB2_00200	Nose	male	Sigmodon_hispidus	0.0907548	0.172602	0.59052	0.0077521	0.000163633	0.138208	0	0	0	0	0	0	0	0	0	0	0
VMBIOME_JB2_00201	Nose	male	Sigmodon_hispidus	0.060626	0.041725	0.825099	0.0186908	0.00210166	0.051757	0	0	0	0	0	0	0	0	0	0	0
VMBIOME_JB2_00202	Nose	male	Sigmodon_hispidus	0.0362223	0.0270648	0.892384	0.00645105	0.0002966	0.0375694	0	0	0	0	1.23583e-05	0	0	0	0	0	0
VMBIOME_JB2_00203	Nose	male	Sigmodon_hispidus	0.0529127	0.0284592	0.770965	0.0285116	5.23629e-05	0.119099	0	0	0	0	0	0	0	0	0	0	0
VMBIOME_JB2_00204	Nose	female	Sigmodon_hispidus	0.0687724	0.0418481	0.758643	0.0775836	0.000163549	0.0529899	0	0	0	0	0	0	0	0	0	0	0
VMBIOME_JB2_00205	Nose	female	Sigmodon_hispidus	0.00434746	0.00628431	0.930482	0.0117465	1.39342e-05	0.0471254	0	0	0	0	0	0	0	0	0	0	0
VMBIOME_JB2_00206	Nose	female	Sigmodon_hispidus	0.0370996	0.00510829	0.907831	0.0218134	6.44987e-05	0.0277086	0.000374092	0	0	0	0	0	0	0	0	0	0
VMBIOME_JB2_00207	Nose	female	Sigmodon_hispidus	0.00535066	0.00834486	0.946774	0.00256183	0.000205379	0.0367628	0	0	0	0	0	0	0	0	0	0	0
VMBIOME_JB2_00208	Nose	female	Sigmodon_fulviventer	0.315295	0.00505318	0.115459	0.213115	0.00470063	0.338269	0.00399553	0	0	0	0.00411305	0	0	0	0	0	0
VMBIOME_JB2_00209	Nose	male	Sigmodon_fulviventer	0.61919	0.055416	0.171531	0.0373145	0.0949535	0.0126162	0.000779491	0	0.00196316	0	0.0057307	0	0	1.4435e-05	0	0.00049079	0
VMBIOME_JB2_00210	Nose	male	Sigmodon_fulviventer	0.555092	0.00197542	0.18108	0.246269	0.0122915	0.00329236	0	0	0	0	0	0	0	0	0	0	0
VMBIOME_JB2_00211	Nose	male	Sigmodon_fulviventer	0.293087	0.0345644	0.475176	0.114854	0.0162338	0.066085	0	0	0	0	0	0	0	0	0	0	0
VMBIOME_JB2_00212	Nose	female	Sigmodon_hispidus	0.0365619	0.29702	0.366057	0.0296436	0.00243746	0.268281	0	0	0	0	0	0	0	0	0	0	0
VMBIOME_JB2_00213	Nose	female	Sigmodon_hispidus	0.0767492	0.126457	0.742967	0.00673239	0.000545003	0.0465016	4.80885e-05	0	0	0	0	0	0	0	0	0	0
VMBIOME_JB2_00214	Nose	female	Sigmodon_hispidus	0.124248	0.0279268	0.67261	0.0133294	0.00360296	0.158283	0	0	0	0	0	0	0	0	0	0	0
VMBIOME_JB2_00215	Nose	female	Sigmodon_hispidus	0.0590333	0.228857	0.323062	0.246604	0.00374302	0.138685	0	0	0	0	0	1.61337e-05	0	0	0	0	0
VMBIOME_JB2_00216	Nose	female	Sigmodon_hispidus	0.021645	0.483664	0.389768	0.00284387	0.000142194	0.101937	0	0	0	0	0	0	0	0	0	0	0
VMBIOME_JB2_00217	Ear	male	Sigmodon_fulviventer	0.654691	0.0461098	0.151831	0.130549	0.00343249	0.0133867	0	0	0	0	0	0	0	0	0	0	0
VMBIOME_JB2_00220	Ear	male	Sigmodon_fulviventer	0.785345	0.00764779	0.0608723	0.117507	0.00971476	0.00155023	0	0	0	0	0	0.0173625	0	0	0	0	0
VMBIOME_JB2_00221	Ear	male	Sigmodon_fulviventer	0.605764	0.122036	0.243812	0.0246668	0.000778951	0.0029427	0	0	0	0	0	0	0	0	0	0	0
VMBIOME_JB2_00223	Ear	female	Sigmodon_fulviventer	0.855101	0.000389864	0.107732	0.00155945	0	0.0352177	0	0	0	0	0	0	0	0	0	0	0
VMBIOME_JB2_00224	Ear	male	Sigmodon_fulviventer	0.914556	0.00506243	0.00746602	0.0423713	0.000255249	0.0265033	0	0	0	0	0	0.00378619	0	0	0	0	0
VMBIOME_JB2_00225	Ear	male	Sigmodon_fulviventer	0.838982	0.00206433	0.0816408	0.0502764	0	0.027036	0	0	0	0	0	0	0	0	0	0	0
VMBIOME_JB2_00226	Ear	male	Sigmodon_hispidus	0.0196351	0.0105886	0.0267401	0.929694	0.00414458	0.00742169	0.00177625	0	0	0	0	0	0	0	0	0	0
VMBIOME_JB2_00227	Ear	male	Sigmodon_hispidus	0.19516	0.192867	0.480315	0.0786707	0.000282227	0.0527058	0	0	0	0	0	0	0	0	0	0	0
VMBIOME_JB2_00228	Ear	male	Sigmodon_hispidus	0.0669503	0.00801231	0.144357	0.696619	0.0351274	0.048934	0	0	0	0	0	0	0	0	0	0	0
VMBIOME_JB2_00229	Ear	male	Sigmodon_hispidus	0.25053	0.11474	0.490721	0.0679745	0.000212089	0.061877	0	0	0	0	0	0	0	0.0139449	0	0	0
VMBIOME_JB2_00230	Ear	male	Sigmodon_hispidus	0.07275	0.07164	0.118907	0.728471	9.24984e-05	0.00809361	0	0	0	0	0	0	0	4.62492e-05	0	0	0
VMBIOME_JB2_00231	Ear	female	Sigmodon_hispidus	0.0742522	0.0730328	0.208936	0.562007	0	0.0817723	0	0	0	0	0	0	0	0	0	0	0
VMBIOME_JB2_00232	Ear	female	Sigmodon_hispidus	0.069966	0.125333	0.58305	0.083188	0	0.138463	0	0	0	0	0	0	0	0	0	0	0
VMBIOME_JB2_00233	Ear	female	Sigmodon_hispidus	0.204693	0.0536071	0.235397	0.29331	0.0171618	0.195831	0	0	0	0	0	0	0	0	0	0	0
VMBIOME_JB2_00234	Ear	female	Sigmodon_hispidus	0.148263	0.040947	0.462449	0.293712	0	0.0546284	0	0	0	0	0	0	0	0	0	0	0
VMBIOME_JB2_00235	Ear	female	Sigmodon_fulviventer	0.615341	0.0333785	0.0867528	0.213341	0.0062487	0.0412414	0	0	0	0	0.00369715	0	0	0	0	0	0
VMBIOME_JB2_00236	Ear	male	Sigmodon_fulviventer	0.79596	0.064716	0.0393086	0.0578956	0.0340501	0.00806997	0	0	0	0	0	0	0	0	0	0	0
VMBIOME_JB2_00237	Ear	male	Sigmodon_fulviventer	0.814752	0.0344876	0.0497607	0.0585586	7.03829e-05	0.0423001	0	0	0	0	7.03829e-05	0	0	0	0	0	0
VMBIOME_JB2_00238	Ear	male	Sigmodon_fulviventer	0.846154	0.016226	0.0117188	0.0655048	0.000901442	0.0594952	0	0	0	0	0	0	0	0	0	0	0
VMBIOME_JB2_00239	Ear	female	Sigmodon_hispidus	0.198467	0.146048	0.121572	0.373562	0.00243291	0.157918	0	0	0	0	0	0	0	0	0	0	0
VMBIOME_JB2_00240	Ear	female	Sigmodon_hispidus	0.061568	0.254106	0.161162	0.515127	0.00291724	0.00503886	0	0	4.08005e-05	0	4.08005e-05	0	0	0	0	0	0
VMBIOME_JB2_00241	Ear	female	Sigmodon_hispidus	0.0480506	0.0245522	0.275342	0.561328	0.00695469	0.0837724	0	0	0	0	0	0	0	0	0	0	0
VMBIOME_JB2_00242	Ear	female	Sigmodon_hispidus	0.115668	0.116812	0.292998	0.428875	0.00506577	0.0405807	0	0	0	0	0	0	0	0	0	0	0
VMBIOME_JB2_00243	Ear	female	Sigmodon_hispidus	0.0222952	0.428554	0.49728	0.0431858	0	0.00868464	0	0	0	0	0	0	0	0	0	0	0
VMBIOME_JB2_00244	Skin	male	Sigmodon_fulviventer	0.62835	0.0497446	0.112356	0.0744685	0.0262085	0.108872	0	0	0	0	0	0	0	0	0	0	0
VMBIOME_JB2_00245	Skin	male	Sigmodon_fulviventer	0.63673	0.0184173	0.168229	0.117337	0.0324743	0.0268124	0	0	0	0	0	0	0	0	0	0	0
VMBIOME_JB2_00246	Skin	male	Sigmodon_fulviventer	0.634614	0.0898135	0.114343	0.0915595	0.0626011	0.00685632	0	0	0.000170343	0	4.25858e-05	0	0	0	0	0	0
VMBIOME_JB2_00247	Skin	male	Sigmodon_fulviventer	0.563804	0.0604267	0.127307	0.106875	0.0357143	0.105872	0	0	0	0	0	0	0	0	0	0	0
VMBIOME_JB2_00248	Skin	male	Sigmodon_fulviventer	0.632956	0.0311363	0.216478	0.0905558	0.00162322	0.0272504	0	0	0	0	0	0	0	0	0	0	0
VMBIOME_JB2_00249	Skin	female	Sigmodon_fulviventer	0.606389	0.0278289	0.237141	0.0709258	0.0452626	0.0124526	0	0	0	0	0	0	0	0	0	0	0
VMBIOME_JB2_00250	Skin	female	Sigmodon_fulviventer	0.520449	0.0066133	0.379829	0.0469022	0.00600418	8.70171e-05	0	0	0	0	0.0401149	0	0	0	0	0	0
VMBIOME_JB2_00251	Skin	male	Sigmodon_fulviventer	0.565887	0.00648448	0.15748	0.140343	0.0428439	0.0486336	0	0	0	0	0.0383279	0	0	0	0	0	0
VMBIOME_JB2_00252	Skin	male	Sigmodon_fulviventer	0.503947	0.049269	0.288596	0.110234	0.000584795	0.0473684	0	0	0	0	0	0	0	0	0	0	0
VMBIOME_JB2_00253	Skin	male	Sigmodon_hispidus	0.219839	0.000792103	0.108518	0.667256	0.003534	6.0931e-05	0	0	0	0	0	0	0	0	0	0	0
VMBIOME_JB2_00254	Skin	male	Sigmodon_hispidus	0.12434	0.0613636	0.297947	0.480242	0.0226173	0.0134897	0	0	0	0	0	0	0	0	0	0	0
VMBIOME_JB2_00255	Skin	male	Sigmodon_hispidus	0.290301	0.169231	0.164381	0.302341	0.0262542	0.0180602	0	0	0	0	0	0.0294314	0	0	0	0	0
VMBIOME_JB2_00256	Skin	male	Sigmodon_hispidus	0.211714	0.0767408	0.388105	0.126622	0.0404018	0.156303	0	0	0	0	0.000112854	0	0	0	0	0	0
VMBIOME_JB2_00257	Skin	male	Sigmodon_hispidus	0.319711	0.000880747	0.303153	0.209794	0.000352299	0.166109	0	0	0	0	0	0	0	0	0	0	0
VMBIOME_JB2_00261	Nose	male	Sigmodon_fulviventer	0.426441	0.0281356	0.472542	0.0169492	0.0250847	0.0308475	0	0	0	0	0	0	0	0	0	0	0
VMBIOME_JB2_00262	Nose	female	Sigmodon_hispidus	0.389019	0.206192	0.113902	0.228972	0	0.0549065	0	0	0	0	0.00700935	0	0	0	0	0	0
VMBIOME_JB2_00264	Nose	female	Sigmodon_hispidus	0.00641207	0.270839	0.222809	0.492963	0	0.00697665	0	0	0	0	0	0	0	0	0	0	0
VMBIOME_JB2_00265	Nose	female	Sigmodon_hispidus	0.000652884	0.0927095	0.0291621	0.860718	0	0.0167573	0	0	0	0	0	0	0	0	0	0	0
VMBIOME_JB2_00266	Ear	female	Sigmodon_fulviventer	0.0489072	0.109542	0.0581023	0.720149	0.000133262	0.0631663	0	0	0	0	0	0	0	0	0	0	0
VMBIOME_JB2_00267	Ear	female	Sigmodon_fulviventer	0.0312284	0.178968	0.201292	0.584248	6.27077e-05	0.00420142	0	0	0	0	0	0	0	0	0	0	0
VMBIOME_JB2_00268	Ear	male	Sigmodon_fulviventer	0.0594919	0.141708	0.0412539	0.757254	0	0.000291341	0	0	0	0	0	0	0	0	0	0	0
VMBIOME_JB2_00269	Ear	male	Sigmodon_fulviventer	0.544945	0.00089666	0.0654562	0.348801	0	0.0390047	0	0	0.00089666	0	0	0	0	0	0	0	0
VMBIOME_JB2_00270	Ear	female	Sigmodon_hispidus	0.526669	0.00273162	0.214081	0.116193	0.000366094	0.139961	0	0	0	0	0	0	0	0	0	0	0
VMBIOME_JB2_00271	Ear	female	Sigmodon_hispidus	0.47619	0.0340941	0.354184	0.107354	0.0194421	0.00845309	0	0	0.00028177	0	0	0	0	0	0	0	0
VMBIOME_JB2_00272	Ear	female	Sigmodon_hispidus	0.552874	0.000574713	0.0821839	0.354598	0	0.00977011	0	0	0	0	0	0	0	0	0	0	0
VMBIOME_JB2_00273	Ear	female	Sigmodon_hispidus	0.00843739	0.0840364	0.16301	0.650354	0	0.0941613	0	0	0	0	0	0	0	0	0	0	0
VMBIOME_JB2_00274	Skin	female	Sigmodon_fulviventer	0.0594034	0.0189364	0.1508	0.7393	0.00544747	0.0261133	0	0	0	0	0	0	0	0	0	0	0
VMBIOME_JB2_00275	Skin	female	Sigmodon_fulviventer	0.132007	0.131881	0.209924	0.476069	0.000919617	0.0471095	0	0	0.00209004	0	0	0	0	0	0	0	0
VMBIOME_JB2_00276	Skin	male	Sigmodon_fulviventer	0.0213473	0.0493441	0.0593547	0.826442	0.00052687	0.0429854	0	0	0	0	0	0	0	0	0	0	0
VMBIOME_JB2_00277	Skin	male	Sigmodon_fulviventer	0.0239134	0.00610927	0.0322918	0.928434	0.00192006	0.00733112	0	0	0	0	0	0	0	0	0	0	0
VMBIOME_JB2_00279	Skin	female	Sigmodon_hispidus	0.104919	0.0109714	0.228657	0.579162	7.26586e-05	0.0762188	0	0	0	0	0	0	0	0	0	0	0
VMBIOME_JB2_00280	Skin	female	Sigmodon_hispidus	0.0218758	0.154866	0.784888	0.0379874	0.000277787	0.00010417	0	0	0	0	0	0	0	0	0	0	0
VMBIOME_JB2_00281	Skin	female	Sigmodon_hispidus	0.00533576	0.00147585	0.0115797	0.9786	0	0.00300846	0	0	0	0	0	0	0	0	0	0	0
VMBIOME_JB2_00282	Skin	female	Sigmodon_hispidus	0.865108	0.0197842	0.0836331	0.0116906	0.00539568	0.0134892	0	0	0.000899281	0	0	0	0	0	0	0	0
VMBIOME_JB2_00283	Skin	female	Sigmodon_hispidus	0.503571	0.0541823	0.113708	0.243695	0.0157803	0.0690637	0	0	0	0	0	0	0	0	0	0	0
VMBIOME_JB2_00284	Skin	female	Sigmodon_hispidus	0.606503	0.0465885	0.109488	0.0706823	0.0010661	0.136994	0	0	0	0	0.028678	0	0	0	0	0	0
VMBIOME_JB2_00285	Skin	female	Sigmodon_fulviventer	0.404206	0.0372163	0.492323	0.0181909	0.000834446	0.0277036	0	0	0	0	0.019526	0	0	0	0	0	0
VMBIOME_JB2_00286	Skin	male	Sigmodon_fulviventer	0.557299	0.0184355	0.150722	0.232436	0.011709	0.0293971	0	0	0	0	0	0	0	0	0	0	0
VMBIOME_JB2_00287	Skin	male	Sigmodon_fulviventer	0.434033	0.00512821	0.244755	0.258275	0.0004662	0.0550117	0	0	0	0	0.0018648	0	0	0	0	0.0004662	0
VMBIOME_JB2_00289	Skin	female	Sigmodon_hispidus	0.470362	0.0366516	0.0717195	0.256787	0.000678733	0.163801	0	0	0	0	0	0	0	0	0	0	0
VMBIOME_JB2_00290	Skin	female	Sigmodon_hispidus	0.585519	0.0664568	0.0772998	0.114725	0.0395243	0.116474	0	0	0	0	0	0	0	0	0	0	0
VMBIOME_JB2_00291	Skin	female	Sigmodon_hispidus	0.0179736	0.648607	0.322968	0.0049019	0.000103744	0.00544655	0	0	0	0	0	0	0	0	0	0	0
VMBIOME_JB2_00292	Skin	female	Sigmodon_hispidus	0.0106377	0.0506284	0.798379	0.0702649	0.000242427	0.069751	0	0	0	0	9.69706e-05	0	0	0	0	0	0
VMBIOME_JB2_00293	Skin	female	Sigmodon_hispidus	0.0812748	0.0713678	0.781194	0.0106272	0.000818313	0.0538559	0.000774669	0	8.72867e-05	0	0	0	0	0	0	0	0
VMBIOME_JB2_00294	Nose	male	Sigmodon_fulviventer	0.131927	0.354883	0.439152	0.0295363	0.000236711	0.044265	0	0	0	0	0	0	0	0	0	0	0
VMBIOME_JB2_00295	Nose	male	Sigmodon_fulviventer	0.266178	0.206599	0.490376	0.015582	0.00293309	0.0183318	0	0	0	0	0	0	0	0	0	0	0
VMBIOME_JB2_00296	Nose	male	Sigmodon_fulviventer	0.230465	0.0533824	0.513668	0.116107	0	0.0751496	0	0	0.00432582	0	0.0069029	0	0	0	0	0	0
VMBIOME_JB2_00297	Nose	male	Sigmodon_fulviventer	0.181879	0.0494983	0.32325	0.0715431	0.0130553	0.358313	0.00160394	0	0	0	0.000857921	0	0	0	0	0	0
VMBIOME_JB2_00298	Nose	male	Sigmodon_fulviventer	0.184561	0.0658981	0.655834	0.00892994	0.0663057	0.0165096	2.54777e-05	0	0.00151592	0	0.000420382	0	0	0	0	0	0
VMBIOME_JB2_00299	Nose	female	Sigmodon_fulviventer	0.190657	0.00294613	0.203704	0.0231481	0.000841751	0.578704	0	0	0	0	0	0	0	0	0	0	0
VMBIOME_JB2_00300	Nose	female	Sigmodon_fulviventer	0.0257553	0.0284894	0.806124	0.0771018	0.00390977	0.0586193	0	0	0	0	0	0	0	0	0	0	0
VMBIOME_JB2_00301	Nose	male	Sigmodon_fulviventer	0.0839996	0.00996809	0.795749	0.0570978	1.71568e-05	0.0531517	0	0	0	0	0	0	0	0	1.71568e-05	0	0
VMBIOME_JB2_00302	Nose	male	Sigmodon_fulviventer	0.0494334	0.022475	0.779503	0.0576363	0.00632875	0.0846236	0	0	0	0	0	0	0	0	0	0	0
VMBIOME_JB2_00303	Nose	male	Sigmodon_hispidus	0.0723723	0.0944141	0.732357	0.0225288	0.00259386	0.0757334	0	0	0	0	0	0	0	0	0	0	0
VMBIOME_JB2_00304	Nose	male	Sigmodon_hispidus	0.0916934	0.0104164	0.799319	0.0712317	0.000132524	0.0272072	0	0	0	0	0	0	0	0	0	0	0
VMBIOME_JB2_00305	Nose	male	Sigmodon_hispidus	0.179305	0.0212241	0.729791	0.0228196	0.00101528	0.0458446	0	0	0	0	0	0	0	0	0	0	0
VMBIOME_JB2_00306	Nose	male	Sigmodon_hispidus	0.0749714	0.0463459	0.518912	0.0361168	0.00045819	0.323196	0	0	0	0	0	0	0	0	0	0	0
VMBIOME_JB2_00307	Nose	male	Sigmodon_hispidus	0.0479687	0.277933	0.638721	0.00240837	0.000175367	0.0325247	0.000257205	0	1.16911e-05	0	0	0	0	0	0	0	0
VMBIOME_JB2_00308	Nose	female	Sigmodon_hispidus	0.118332	0.0132823	0.839416	0.0269793	1.18486e-05	0.00197872	0	0	0	0	0	0	0	0	0	0	0
VMBIOME_JB2_00309	Nose	female	Sigmodon_hispidus	0.614449	0.00665808	0.175714	0.0936158	0.00493986	0.104381	0	0	5.36942e-05	0	0.00018793	0	0	0	0	0	0
VMBIOME_JB2_00310	Nose	female	Sigmodon_hispidus	0.234528	0.0285226	0.672214	0.0469952	0.00585914	0.00227855	0	0	0.00313301	0	0.00646946	0	0	0	0	0	0
VMBIOME_JB2_00311	Nose	female	Sigmodon_hispidus	0.138251	0.00580779	0.652972	0.0621938	0.000303015	0.00542902	0	0	0	0	0.135044	0	0	0	0	0	0
VMBIOME_JB2_00312	Nose	female	Sigmodon_fulviventer	0.531026	0.185561	0.211814	0.0483294	0	0.0190931	0	0	0	0	0	0	0	0	0	0.00417661	0
VMBIOME_JB2_00313	Nose	male	Sigmodon_fulviventer	0.35516	0.0230123	0.511309	0.0798025	0.000197531	0.0276543	0	0	0	0	0.0028642	0	0	0	0	0	0
VMBIOME_JB2_00314	Nose	male	Sigmodon_fulviventer	0.142444	0.0125289	0.420779	0.119699	0.00501157	0.299345	0	0	0	0	0.000192753	0	0	0	0	0	0
VMBIOME_JB2_00315	Nose	male	Sigmodon_fulviventer	0.193257	0.0116783	0.525334	0.191844	0	0.0625353	0	0	0	0	0.0152571	0	0	9.41797e-05	0	0	0
VMBIOME_JB2_00316	Nose	female	Sigmodon_hispidus	0.169906	0.0134324	0.0810462	0.0801421	0.0211818	0.634291	0	0	0	0	0	0	0	0	0	0	0
VMBIOME_JB2_00317	Nose	female	Sigmodon_hispidus	0.548357	0.144511	0.0360344	0.137603	0.0071882	0.126307	0	0	0	0	0	0	0	0	0	0	0
VMBIOME_JB2_00318	Nose	female	Sigmodon_hispidus	0.068513	0.488775	0.291201	0.117864	0.000396848	0.0261353	0.00119054	0	0.00184251	0	0	0	0	0.00408186	0	0	0
VMBIOME_JB2_00319	Nose	female	Sigmodon_hispidus	0.154801	0.0551927	0.237427	0.445134	0.104833	0.00261267	0	0	0	0	0	0	0	0	0	0	0
VMBIOME_JB2_00320	Nose	female	Sigmodon_hispidus	0.162243	0.0605607	0.196262	0.567477	0.000373832	0.0130841	0	0	0	0	0	0	0	0	0	0	0
VMBIOME_JB2_00321	Ear	male	Sigmodon_fulviventer	0.241228	0.202538	0.354584	0.12051	0.0545113	0.0263158	0	0	0	0	0.000313283	0	0	0	0	0	0
VMBIOME_JB2_00322	Ear	male	Sigmodon_fulviventer	0.141271	0.0612326	0.073751	0.683641	0.0153506	0.0247536	0	0	0	0	0	0	0	0	0	0	0
VMBIOME_JB2_00323	Ear	male	Sigmodon_fulviventer	0.496429	0.141429	0.1225	0.0385714	0.1825	0.00178571	0.0142857	0	0.00214286	0	0.000357143	0	0	0	0	0	0
VMBIOME_JB2_00324	Ear	male	Sigmodon_fulviventer	0.523973	0.213699	0.197945	0.0575342	0.00479452	0.00205479	0	0	0	0	0	0	0	0	0	0	0
VMBIOME_JB2_00325	Ear	male	Sigmodon_fulviventer	0.610151	0.211663	0.0793737	0.0296976	0.0656048	0.000539957	0.00215983	0	0	0	0.000809935	0	0	0	0	0	0
VMBIOME_JB2_00327	Ear	female	Sigmodon_fulviventer	0.0645749	0.0271255	0.438462	0.426721	0.00546559	0.0376518	0	0	0	0	0	0	0	0	0	0	0
VMBIOME_JB2_00328	Ear	male	Sigmodon_fulviventer	0.257721	0.0602941	0.477941	0.131618	0.0158088	0.0301471	0	0	0	0	0	0.0261029	0	0	0	0	0.000367647
VMBIOME_JB2_00329	Ear	male	Sigmodon_fulviventer	0.262228	0.0176763	0.394543	0.169899	0.053029	0.102626	0	0	0	0	0	0	0	0	0	0	0
VMBIOME_JB2_00330	Ear	male	Sigmodon_hispidus	0.347654	0.102222	0.220247	0.296296	0.00246914	0.0311111	0	0	0	0	0	0	0	0	0	0	0
VMBIOME_JB2_00331	Ear	male	Sigmodon_hispidus	0.138995	0.116917	0.316104	0.39815	0.00712314	0.022712	0	0	0	0	0	0	0	0	0	0	0
VMBIOME_JB2_00332	Ear	male	Sigmodon_hispidus	0.23155	0.171189	0.143292	0.366219	0.000253614	0.0874968	0	0	0	0	0	0	0	0	0	0	0
VMBIOME_JB2_00333	Ear	male	Sigmodon_hispidus	0.11411	0.155222	0.421991	0.301048	0.00677599	0.000626352	0	0	0.000227764	0	0	0	0	0	0	0	0
VMBIOME_JB2_00334	Ear	male	Sigmodon_hispidus	0.554054	0.00337838	0.231757	0.0932432	0	0.117568	0	0	0	0	0	0	0	0	0	0	0
VMBIOME_JB2_00335	Ear	female	Sigmodon_hispidus	0.13841	0.514254	0.330176	0.00693923	0.0100338	0.000187547	0	0	0	0	0	0	0	0	0	0	0
VMBIOME_JB2_00337	Ear	female	Sigmodon_hispidus	0.672861	0.0488332	0.23826	0.0352924	0	0.00158456	0	0	0	0	0.00316912	0	0	0	0	0	0
VMBIOME_JB2_00338	Ear	female	Sigmodon_hispidus	0.0259905	0.0129952	0.118542	0.797147	0	0.0453249	0	0	0	0	0	0	0	0	0	0	0
VMBIOME_JB2_00339	Ear	female	Sigmodon_fulviventer	0.0219244	0.0183303	0.0111933	0.928014	0.00333744	0.0172007	0	0	0	0	0	0	0	0	0	0	0
VMBIOME_JB2_00340	Ear	male	Sigmodon_fulviventer	0.0310288	0.0739193	0.0364513	0.842634	7.53125e-05	0.0158909	0	0	0	0	0	0	0	0	0	0	0
VMBIOME_JB2_00341	Ear	male	Sigmodon_fulviventer	0.0237293	0.126527	0.0302036	0.817958	0	0.00155266	2.92954e-05	0	0	0	0	0	0	0	0	0	0
VMBIOME_JB2_00342	Ear	male	Sigmodon_fulviventer	0.753428	0.0105119	0.0505027	0.0838665	0.000228519	0.101463	0	0	0	0	0	0	0	0	0	0	0
VMBIOME_JB2_00343	Ear	female	Sigmodon_hispidus	0.151047	0.0290079	0.028493	0.78184	0.00875386	0.000858222	0	0	0	0	0	0	0	0	0	0	0
VMBIOME_JB2_00344	Ear	female	Sigmodon_hispidus	0.65811	0.0462992	0.22315	0.0588976	0	0.00740157	0	0	0	0	0.00614173	0	0	0	0	0	0
VMBIOME_JB2_00345	Ear	female	Sigmodon_hispidus	0.657498	0.00976043	0.108252	0.100266	0.0745342	0.0496894	0	0	0	0	0	0	0	0	0	0	0
VMBIOME_JB2_00346	Ear	female	Sigmodon_hispidus	0.037309	0.344509	0.180418	0.0103456	0.000524536	0.426894	0	0	0	0	0	0	0	0	0	0	0
VMBIOME_JB2_00347	Ear	female	Sigmodon_hispidus	0.0541135	0.0307544	0.786468	0.0185721	7.33245e-05	0.110018	0	0	0	0	0	0	0	0	0	0	0
VMBIOME_JB2_00348	Skin	male	Sigmodon_fulviventer	0.034949	0.297021	0.378457	0.172517	0.000183139	0.116873	0	0	0	0	0	0	0	0	0	0	0
VMBIOME_JB2_00349	Skin	male	Sigmodon_fulviventer	0.0722939	0.0898109	0.783397	0.0261422	0.00126364	0.0270928	0	0	0	0	0	0	0	0	0	0	0
VMBIOME_JB2_00350	Skin	male	Sigmodon_fulviventer	0.335857	0.0605578	0.221514	0.106773	0.132271	0.142231	0	0	0	0	0	0	0.000796813	0	0	0	0
VMBIOME_JB2_00351	Skin	male	Sigmodon_fulviventer	0.23753	0.282922	0.174298	0.0447108	0.00352233	0.256619	0	0	0	0	0	0	0	0	0.000397682	0	0
VMBIOME_JB2_00352	Skin	male	Sigmodon_fulviventer	0.152016	0.0800966	0.261661	0.0433005	0	0.457164	0	0	0	0	0.00576101	0	0	0	0	0	0
VMBIOME_JB2_00354	Skin	female	Sigmodon_fulviventer	0.376562	0.0358406	0.352275	0.0768687	0.00636642	0.115775	0	0	0	0	0	0.00542325	0.0308889	0	0	0	0
VMBIOME_JB2_00355	Skin	male	Sigmodon_fulviventer	0.192356	0.2668	0.527354	0.00549588	0.00474644	0.00249813	0	0	0.000749438	0	0	0	0	0	0	0	0
VMBIOME_JB2_00357	Skin	male	Sigmodon_hispidus	0.0534521	0.061804	0.487194	0.317929	0	0.0796214	0	0	0	0	0	0	0	0	0	0	0
VMBIOME_JB2_00362	Skin	female	Sigmodon_hispidus	0.396006	0.307163	0.0482094	0.213499	0	0.0337466	0	0	0	0	0.00137741	0	0	0	0	0	0
VMBIOME_JB2_00366	Skin	female	Sigmodon_fulviventer	0.620209	0.0426829	0.283101	0.0452962	0	0.0087108	0	0	0	0	0	0	0	0	0	0	0
VMBIOME_JB2_00368	Skin	male	Sigmodon_fulviventer	0.372811	0.0433695	0.467681	0.0258549	0.0813178	0.00834028	0	0	0	0	0.000625521	0	0	0	0	0	0
VMBIOME_JB2_00369	Skin	male	Sigmodon_fulviventer	0.35372	0.319357	0.165195	0.00346784	0.155422	0.00252207	0	0	0	0	0.000315259	0	0	0	0	0	0
VMBIOME_JB2_00370	Skin	female	Sigmodon_hispidus	0.184874	0.0546218	0.0342137	0.693878	0.0204082	0.0120048	0	0	0	0	0	0	0	0	0	0	0
VMBIOME_JB2_00371	Skin	female	Sigmodon_hispidus	0.114018	0.220284	0.126292	0.501938	0.00387597	0.0335917	0	0	0	0	0	0	0	0	0	0	0
VMBIOME_JB2_00372	Skin	female	Sigmodon_hispidus	0.0396013	0.024064	0.027702	0.891845	0.00075792	0.00018948	0	0	0	0	0	0	0	0	0.0158405	0	0
VMBIOME_JB2_00374	Skin	female	Sigmodon_hispidus	0.0463023	0.331374	0.38173	0.219551	0.00194616	0.0190967	0	0	0	0	0	0	0	0	0	0	0

## Sheet: cohort2_class
SampleID	SampleType	Gender	Species	Clostridia	Gammaproteobacteria	Bacteroidia	Actinobacteria	Bacilli	Bacteria_unclassified	Mollicutes	Bacteroidetes_unclassified	Sphingobacteriia	Betaproteobacteria	Erysipelotrichia	Alphaproteobacteria	Epsilonproteobacteria	Flavobacteriia	Verrucomicrobiae	Firmicutes_unclassified	Proteobacteria_unclassified	Elusimicrobia	Candidatus_Saccharibacteria_unclassified	Spirochaetia	Fusobacteriia	Deltaproteobacteria	Negativicutes	Cytophagia	Deinococci	Planctomycetia	Deferribacteres	Acidobacteria_Gp4	Chlamydiia	Acidobacteria_Gp6	Verrucomicrobia_unclassified	Armatimonadetes_unclassified	Spartobacteria	Actinobacteria_unclassified
VMBIOME_JB2_00001	Feces	male	Sigmodon_fulviventer	0.414723	4.35045e-05	0.333397	0.0133341	0.000560121	0.0561426	0	0.0754858	0	0.0140955	0.0262387	0.00506284	0.0331776	0	0.00403504	0.00209365	0.00498127	0.0148731	0.00110393	0	0	0.000652568	0	0	0	0	0	0	0	0	0	0	0	0
VMBIOME_JB2_00002	Feces	male	Sigmodon_fulviventer	0.459678	1.42973e-05	0.320058	0.00168708	0.000357431	0.045115	0.000564742	0.0846469	0	0.00376733	0.00928607	0.0078206	0.0152909	0	0.022268	0.00402468	0.0137468	0.00366725	0.00611922	0.00107944	0	0.000772052	0	0	0	0	2.14459e-05	0	0	0	1.42973e-05	0	0	0
VMBIOME_JB2_00003	Feces	male	Sigmodon_fulviventer	0.471091	0.00017247	0.269448	0.000960907	4.92773e-05	0.0517576	0.00469777	0.140547	0	0.00487024	0.011112	0.00629928	0.0118101	0	0.00875493	0.00320302	0.00527267	0.00291557	0.00257063	0.00330979	0	0.00112516	0	0	0	0	0	0	0	0	3.28515e-05	0	0	0
VMBIOME_JB2_00004	Feces	male	Sigmodon_fulviventer	0.449807	1.79413e-05	0.419764	0.00460195	0.000278091	0.0200853	3.13973e-05	0.0641402	0	0.00136803	0.00910522	0.00106302	0.00711822	0	0.00256561	0.00268671	0.00483519	0.0110249	0.000852213	1.3456e-05	0	0.000641402	0	0	0	0	0	0	0	0	0	0	0	0
VMBIOME_JB2_00005	Feces	male	Sigmodon_fulviventer	0.384702	0.000200375	0.369583	0.0101645	0.000637558	0.0809698	0.000182159	0.0579084	3.64319e-05	0.0057198	0.0231342	0.00828825	0.0165765	0	0.0250287	0.00380713	0.00568337	0.0012569	0.00424431	0.000273239	0	0.00158479	0	0	0	0	0	0	0	0	1.82159e-05	0	0	0
VMBIOME_JB2_00006	Feces	female	Sigmodon_fulviventer	0.257825	0.000183849	0.281519	0.0115825	0.00266581	0.0530634	0.000275773	0.132141	0.000114906	0.00618192	0.0518913	0.00356207	0.0445374	0	0.0834214	0.0150067	0.0178333	0.0233028	0.011008	0.00130992	0	0.0025509	0	0	0	0	0	0	0	0	2.29811e-05	0	0	0
VMBIOME_JB2_00007	Feces	female	Sigmodon_fulviventer	0.391799	0.000378636	0.271682	0.00329636	0.00801817	0.0729877	0.000133636	0.138581	0	0.00273954	0.00049	0.0152345	0.02989	0	0.0108023	0.00641454	0.0225177	0.00434318	0.00236091	0.0138759	0	0.00443227	0	0	0	0	2.22727e-05	0	0	0	0	0	0	0
VMBIOME_JB2_00008	Feces	male	Sigmodon_fulviventer	0.453662	9.40881e-05	0.234374	0.00611573	0.000909519	0.0996707	0.0013486	0.0914223	9.40881e-05	0.00652344	0.0136741	0.0119492	0.0175945	0	0.00470441	0.0095029	0.0109456	0.0104438	0.00338717	0.0177827	0	0.0058021	0	0	0	0	0	0	0	0	0	0	0	0
VMBIOME_JB2_00009	Feces	male	Sigmodon_fulviventer	0.259073	9.41202e-05	0.339128	0.0146424	0.00396649	0.101058	0.000161349	0.169309	0.000174795	0.00442365	0.0200073	0.00923722	0.0117516	1.34457e-05	0.0283974	0.0132306	0.014871	0.00182862	0.00371102	0.00271604	0	0.00213787	0	0	0	0	0	0	0	0	6.72287e-05	0	0	0
VMBIOME_JB2_00010	Feces	male	Sigmodon_hispidus	0.500387	0	0.235387	0.00754021	0.00173129	0.0835118	0.000227801	0.0545811	0	0.000569502	0.0197959	0.00148071	0.0220511	0	0.0137364	0.024648	0.0103877	0.000865643	0.0051483	0.0125974	0	0.00535332	0	0	0	0	0	0	0	0	0	0	0	0
VMBIOME_JB2_00011	Feces	male	Sigmodon_hispidus	0.307395	0.000883702	0.283114	0.0097628	0.00765174	0.142066	0.000504973	0.12496	0	0.00422915	0.0669159	0.00152894	0.0187892	0	0.00592641	0.0180878	0.00220224	2.8054e-05	0.00232848	0.00263007	0	0.000995918	0	0	0	0	0	0	0	0	0	0	0	0
VMBIOME_JB2_00012	Feces	male	Sigmodon_hispidus	0.264306	3.64041e-05	0.293575	0.0142128	0.0091435	0.162654	3.03368e-05	0.122812	0	0.00486905	0.0713612	0.00164729	0.0247487	0	0.0106603	0.0120589	0.00261806	0.000106179	0.00155931	0.00223279	0	0.00135605	0	0	0	0	1.21347e-05	0	0	0	0	0	0	0
VMBIOME_JB2_00013	Feces	male	Sigmodon_hispidus	0.253304	0.00431142	0.312222	0.0158035	0.00837236	0.104484	0.000812187	0.10941	0	0.00230752	0.164684	0.000242897	0.00680112	0	2.27716e-05	0.00807633	0.00425829	0.000159401	0.00135112	0.000888093	0	0.00246692	0	0	0	0	2.27716e-05	0	0	0	0	0	0	0
VMBIOME_JB2_00014	Feces	male	Sigmodon_hispidus	0.355025	0.000184689	0.272588	0.0230245	0.00415755	0.133649	0.000907028	0.089254	8.20839e-06	0.00496608	0.077635	0.000673088	0.0183047	0	0.00163347	0.0101004	0.00315202	0.000418628	0.00165399	0.00157601	0	0.0010794	0	0	0	0	8.20839e-06	0	0	0	0	0	0	0
VMBIOME_JB2_00015	Feces	female	Sigmodon_hispidus	0.25979	0.000536777	0.326186	0.0169283	0.0259392	0.134025	0.000198806	0.118315	0	0.00624251	0.0311281	0.000730613	0.0353776	0	0.0208995	0.00613814	0.0111431	0.000218687	0.00375247	0.000198806	0	0.00225148	0	0	0	0	0	0	0	0	0	0	0	0
VMBIOME_JB2_00016	Feces	female	Sigmodon_hispidus	0.251003	0.0023201	0.329455	0.0482725	0.00591716	0.128955	0.00124098	0.130196	0	0.0108631	0.0145501	0.00133091	0.02687	0	0.0210608	0.0091725	0.0112408	8.99264e-05	0.00348915	0.000935235	0	0.00303951	0	0	0	0	0	0	0	0	0	0	0	0
VMBIOME_JB2_00017	Feces	female	Sigmodon_hispidus	0.416766	0.000404785	0.330021	0.0116173	0.00935052	0.0913396	0.000323828	0.0871704	4.04785e-05	0.00281325	0.00724564	6.07177e-05	0.017345	0	0.0020644	0.00558603	0.00864215	6.07177e-05	0.00240847	0.00333947	0	0.00340019	0	0	0	0	0	0	0	0	0	0	0	0
VMBIOME_JB2_00018	Feces	female	Sigmodon_hispidus	0.390676	0.00153597	0.392385	0.00250946	0.0115306	0.064662	0.00218496	0.0865549	0.000151433	0.000908599	0.0044781	0.00177393	0.0040887	0	0.00547323	0.00791779	0.00906436	0.00276906	0.0048675	0.00287723	0	0.00359113	0	0	0	0	0	0	0	0	0	0	0	0
VMBIOME_JB2_00019	Feces	female	Sigmodon_fulviventer	0.256597	2.04248e-05	0.313133	0.00667892	0.00680147	0.150715	4.08497e-05	0.146957	0	0.0057598	0.00727124	0.00878268	0.0256536	0	0.025	0.0130923	0.00602533	0.0192606	0.00498366	0.00112337	0	0.00208333	0	0	0	0	0	0	0	0	2.04248e-05	0	0	0
VMBIOME_JB2_00020	Feces	male	Sigmodon_fulviventer	0.290616	0.000339505	0.321828	0.0022181	0.00138065	0.122222	0.000135802	0.115703	0	0.0022181	0.00602055	0.0462858	0.0109773	0	0.00812548	0.00774071	0.0249876	0.0227468	0.0045041	0.0102304	0	0.00172016	0	0	0	0	0	0	0	0	0	0	0	0
VMBIOME_JB2_00021	Feces	male	Sigmodon_fulviventer	0.311726	7.23991e-05	0.30953	0.00108599	0.00103772	0.102686	0.00135145	0.162319	0	0.00299249	0.0196201	0.0160002	0.0101359	0	0.0132008	0.0110771	0.0196684	0.00839829	0.00366822	0.0029201	0	0.0024857	0	0	0	0	0	0	0	0	2.4133e-05	0	0	0
VMBIOME_JB2_00022	Feces	male	Sigmodon_fulviventer	0.393871	4.58442e-05	0.316921	0.00362169	0.00524916	0.0912071	9.16884e-05	0.0888232	0	0.0045615	0.01059	0.0112318	0.0152203	0	0.00946683	0.0150369	0.0101316	0.00375923	0.00595975	0.00607436	0	0.00811443	0	0	0	0	2.29221e-05	0	0	0	0	0	0	0
VMBIOME_JB2_00023	Feces	female	Sigmodon_hispidus	0.414101	0	0.281658	0.0100683	0.00892129	0.148858	2.54894e-05	0.046824	0	0.00101958	0.0130251	0.00703507	0.0176642	0	0.0021666	0.0166446	0.016925	0.000280383	0.0104252	0.000560767	0	0.00379792	0	0	0	0	0	0	0	0	0	0	0	0
VMBIOME_JB2_00024	Feces	female	Sigmodon_hispidus	0.326156	7.41416e-06	0.357014	0.00595357	0.00323999	0.102212	7.41416e-06	0.0557323	7.41416e-06	0.000170526	0.0274027	0.0125596	0.0207448	2.22425e-05	0.0430021	0.0304203	0.0085856	0	0.00369225	0	0	0.00301756	0	0	0	0	3.70708e-05	0	0	0	1.48283e-05	0	0	0
VMBIOME_JB2_00025	Feces	female	Sigmodon_hispidus	0.383073	5.48911e-05	0.250932	0.00272016	0.0142412	0.160508	0.0127286	0.0516769	6.09901e-06	0.00098804	0.0320076	0.0134056	0.0272077	0	2.4396e-05	0.0290496	0.0127042	0	0.0043364	0.00141497	0	0.00287873	0	0	0	0	4.26931e-05	0	0	0	0	0	0	0
VMBIOME_JB2_00026	Feces	female	Sigmodon_hispidus	0.346932	0.00222143	0.25279	0.00576925	0.0198419	0.243603	0.00142344	0.0539937	0	0.00134796	0.0135335	0.0104709	0.0200899	0	0.00152049	0.0111719	0.0104601	0	0.00337528	0.000129404	0	0.00129404	0	0	0	0	3.23509e-05	0	0	0	0	0	0	0
VMBIOME_JB2_00027	Feces	female	Sigmodon_hispidus	0.155919	0.00331795	0.671499	0.000721293	0.00197153	0.0736921	0	0.0388777	9.61723e-05	0.000480862	0.00540969	0.0127428	0.00411137	0	0.0017311	0.01897	0.00925659	0	0.000528948	0	0	0.000673206	0	0	0	0	0	0	0	0	0	0	0	0
VMBIOME_JB2_00028	Feces	male	Sigmodon_fulviventer	0.462026	0.00011438	0.341744	0.00901313	0.00450657	0.04518	0.000777783	0.0752391	0	0.00677129	0.0136341	0.00576474	0.0113922	0	0.00489546	0.0046667	0.0110262	0.000503271	0.000503271	0.00183008	0	0.000366015	0	0	0	0	0	0	0	0	0	0	0	4.57519e-05
VMBIOME_JB2_00029	Feces	male	Sigmodon_fulviventer	0.52565	0.000186354	0.218007	0.00250246	0.00404654	0.0649309	0.000905146	0.0604851	0	0.00295504	0.0212177	0.00604318	0.0274738	0	0.00947741	0.00638927	0.00811969	0.00652238	0.00370045	0.0279264	0	0.00346085	0	0	0	0	0	0	0	0	0	0	0	0
VMBIOME_JB2_00030	Feces	male	Sigmodon_fulviventer	0.517888	0.000131527	0.222346	0.00213731	0.000230172	0.0665527	0.00325529	0.108674	0	0.00759569	0.0277851	0.00335394	0.00697093	0	0.00397869	0.00483362	0.0154215	0.00637906	0.000920689	0.000328818	0	0.00121663	0	0	0	0	0	0	0	0	0	0	0	0
VMBIOME_JB2_00031	Feces	male	Sigmodon_fulviventer	0.645769	0	0.152673	0.00765707	0.00113686	0.0437356	0.0545692	0.0425987	0	0.00257465	0.0205637	0.00234059	0.0155816	0	0.00140435	0.00655365	0.00103655	0.000568429	0.000635303	0.000133748	0	0.000468118	0	0	0	0	0	0	0	0	0	0	0	0
VMBIOME_JB2_00032	Feces	male	Sigmodon_fulviventer	0.625042	0.000125586	0.136512	0.00062793	0.00083724	0.0843101	0.000125586	0.097999	0	0.002428	0.00724213	0.0108423	0.0087073	0	0.00360013	0.00389317	0.0115539	0.00226055	0.00020931	0.00313965	0	0.000544206	0	0	0	0	0	0	0	0	0	0	0	0
VMBIOME_JB2_00033	Feces	female	Sigmodon_fulviventer	0.370787	0	0.228561	0.00103614	0.00572926	0.0639971	6.09496e-05	0.0784421	0	0.00225514	0.0113366	0.0210581	0.0104529	0	0.163558	0.0076187	0.0121594	0.0177973	0.000639971	0.00323033	0	0.00127994	0	0	0	0	0	0	0	0	0	0	0	0
VMBIOME_JB2_00034	Feces	female	Sigmodon_fulviventer	0.302745	0	0.334937	0.00109124	0.00493539	0.0796111	0.00310012	0.18509	0	0.00448898	0.025793	0.00570422	0.00352174	0	0.0101932	0.0132933	0.0132189	0.00143846	0.00146326	0.00806032	0	0.00131445	0	0	0	0	0	0	0	0	0	0	0	0
VMBIOME_JB2_00035	Feces	male	Sigmodon_fulviventer	0.454385	0	0.205189	0.0114859	0.00166061	0.0736205	0.00079571	0.0829614	0	0.00657326	0.0459436	0.0206193	0.0191662	0	0.0330047	0.014565	0.0135963	0.0108632	0.00017298	0.00415153	0	0.00124546	0	0	0	0	0	0	0	0	0	0	0	0
VMBIOME_JB2_00036	Feces	male	Sigmodon_fulviventer	0.470327	0.00012746	0.207887	0.0060416	0.00219231	0.0734934	0.00107066	0.116473	0	0.00841236	0.0261293	0.0138676	0.0189151	0	0.0217447	0.0183033	0.00695931	0.00308453	0.0025492	0.00109616	0	0.00132558	0	0	0	0	0	0	0	0	0	0	0	0
VMBIOME_JB2_00037	Feces	male	Sigmodon_hispidus	0.201396	0.000124342	0.405835	0.0198948	0.0198183	0.131765	0.00179818	0.09055	0	0.000439981	0.0115065	0.000593018	0.0486466	1.91296e-05	0.00777618	0.0447059	0.00868484	0	0.00344333	0.00188427	0	0.00111908	0	0	0	0	0	0	0	0	0	0	0	0
VMBIOME_JB2_00038	Feces	male	Sigmodon_hispidus	0.515598	0.00335201	0.242323	0.00462431	0.00645935	0.105845	0.00207971	0.0460229	0.000195738	0.00100316	0.00890607	0.00506472	0.0254214	0	0.000220205	0.0126251	0.0124294	2.44672e-05	0.00359668	0.000367008	0	0.00384135	0	0	0	0	0	0	0	0	0	0	0	0
VMBIOME_JB2_00039	Feces	male	Sigmodon_hispidus	0.280641	0.000556607	0.3675	0.0133029	0.0133029	0.142297	0.000556607	0.0843259	0	0.00114104	0.009351	0.00125237	0.0344261	2.78303e-05	0.0136647	0.0255483	0.00423021	0	0.00562173	0.00136369	0	0.000890571	0	0	0	0	0	0	0	0	0	0	0	0
VMBIOME_JB2_00040	Feces	male	Sigmodon_hispidus	0.306053	0.0097561	0.385854	0.0143016	0.000266075	0.0368514	0.00195122	0.0986696	0	0.0013082	0.00374723	0.000110865	0.0179157	0	0.0986031	0.00718404	0.0140133	0	0.00104213	0.000310421	0	0.00203991	0	0	0	0	0	0	0	0	2.21729e-05	0	0	0
VMBIOME_JB2_00041	Feces	male	Sigmodon_hispidus	0.283253	5.07576e-05	0.315204	0.0166992	0.00187803	0.198538	0.000126894	0.0532701	0	0.00218257	0.0195417	0.000609091	0.0350481	0	0.0457072	0.0165216	0.0028678	0.00124356	0.00274091	0.00294394	0	0.00154811	0	0	0	0	2.53788e-05	0	0	0	0	0	0	0
VMBIOME_JB2_00042	Feces	female	Sigmodon_hispidus	0.210147	0.00138323	0.411369	0.0109354	0.0105178	0.16805	5.21975e-05	0.110058	5.21975e-05	0.000913457	0.0256029	0	0.0239326	0	0.000156593	0.00973484	0.006342	0	0.00814281	0.00117444	0	0.00143543	0	0	0	0	0	0	0	0	0	0	0	0
VMBIOME_JB2_00043	Feces	female	Sigmodon_hispidus	0.410362	0.0115132	0.316612	0.00246711	0.000822368	0.141447	0.00657895	0.0452303	0	0	0.00164474	0.000822368	0.0180921	0	0.00328947	0.0337171	0.00328947	0.000822368	0.00328947	0	0	0	0	0	0	0	0	0	0	0	0	0	0	0
VMBIOME_JB2_00044	Feces	female	Sigmodon_hispidus	0.461237	0.000217873	0.343077	0.0041759	0.00399434	0.049094	0.00878754	0.0642725	0	0.000944116	0.00170667	0	0.0129634	0	0	0.0138712	0.018265	0	0.00214242	0.00787973	0	0.00737136	0	0	0	0	0	0	0	0	0	0	0	0
VMBIOME_JB2_00045	Feces	female	Sigmodon_hispidus	0.149762	0.000372079	0.559012	0.0098601	0.0177854	0.143139	0.00613931	0.0706206	0	0.00212085	0.021655	0	0.00747879	0	0	0.00688346	0.00223248	0	0.00230689	3.72079e-05	0	0.000595327	0	0	0	0	0	0	0	0	0	0	0	0
VMBIOME_JB2_00046	Feces	female	Sigmodon_fulviventer	0.348712	3.9703e-05	0.230079	0.00468496	0.00420852	0.184738	0.000635248	0.138444	0	0.00730536	0.00865526	0.012427	0.0128241	0	0.00929051	0.0180649	0.0110771	0.00623337	0.00138961	0.000635248	0	0.000555842	0	0	0	0	0	0	0	0	0	0	0	0
VMBIOME_JB2_00047	Feces	male	Sigmodon_fulviventer	0.403027	3.10116e-05	0.330336	0.000837313	0.00058922	0.0618992	0.0156298	0.132823	0	0.00353532	0.00412454	0.00462073	0.0125907	0	0.00865224	0.00818706	0.00741177	0.00158159	0.00127148	0.00207778	0	0.00077529	0	0	0	0	0	0	0	0	0	0	0	0
VMBIOME_JB2_00048	Feces	male	Sigmodon_fulviventer	0.512288	3.93856e-05	0.187042	0.000393856	0.0191808	0.0513588	0.00098464	0.131981	0	0.000393856	0.0195353	0.0038204	0.0221347	0	0.00263883	0.0217408	0.0152028	0.000315085	0.00244191	0.00539583	0	0.00311146	0	0	0	0	0	0	0	0	0	0	0	0
VMBIOME_JB2_00049	Feces	male	Sigmodon_fulviventer	0.435792	0	0.286101	0.00380427	0.00267154	0.0670877	0.0111991	0.149136	0	0.00195557	0.00863442	0.000491563	0.0189252	0	0.00105793	0.00727727	0.00130371	5.34308e-05	0.00324859	0.000641169	0	0.000619797	0	0	0	0	0	0	0	0	0	0	0	0
VMBIOME_JB2_00050	Feces	female	Sigmodon_hispidus	0.29368	3.9228e-05	0.341852	0.0259689	0.0269692	0.12396	0.00100031	0.0976385	5.8842e-05	0.00141221	0.0166915	0.000804174	0.0394634	0	3.9228e-05	0.0133571	0.00768869	0	0.00729641	0	0	0.00207908	0	0	0	0	0	0	0	0	0	0	0	0
VMBIOME_JB2_00051	Feces	female	Sigmodon_hispidus	0.327151	0.00032464	0.463088	0.00281355	0.0022292	0.0767882	0.00218591	0.0433719	4.32854e-05	0.00281355	0.00800779	0.00155827	0.0461422	0	0.0019262	0.0124445	0.00181799	2.16427e-05	0.00612488	2.16427e-05	0	0.00112542	0	0	0	0	0	0	0	0	0	0	0	0
VMBIOME_JB2_00052	Feces	female	Sigmodon_hispidus	0.340541	0.000887455	0.438241	0.00379185	0.000645422	0.0943122	8.06777e-05	0.0565551	0	0.00742235	0.00298507	0.000322711	0.0123437	0	0.000161355	0.0205728	0.00556676	0	0.0126664	0.00274304	0	8.06777e-05	0	0	0	0	0	0	0	0	8.06777e-05	0	0	0
VMBIOME_JB2_00053	Feces	female	Sigmodon_hispidus	0.199761	0.00158106	0.463534	0.00991203	0.00999311	0.112215	0.00095269	0.0539385	4.054e-05	0.0129525	0.00869583	0.0228037	0.0227227	0	0.0714112	0.00646613	0.00123647	0.00010135	0.00095269	0	0	0.00062837	8.108e-05	0	0	0	0	0	0	0	2.027e-05	0	0	0
VMBIOME_JB2_00054	Feces	female	Sigmodon_hispidus	0.271637	0.000197375	0.485863	0.00375012	0.00199842	0.0379207	0.000197375	0.142973	0.000345406	0.000641468	0.00846245	0.00246719	0.0173196	0	0.00222047	0.0108556	0.00713017	0	0.00303464	0	0	0.0029853	0	0	0	0	0	0	0	0	0	0	0	0
VMBIOME_JB2_00055	Feces	male	Sigmodon_fulviventer	0.185642	4.53504e-05	0.356727	0.0021995	0.0046711	0.102061	6.80257e-05	0.24843	0	0.0055781	0.0136505	0.0281853	0.00977302	0	0.00677989	0.00632639	0.0077776	0.020385	0.000907009	0.000566881	0	0.000226752	0	0	0	0	0	0	0	0	0	0	0	0
VMBIOME_JB2_00056	Feces	male	Sigmodon_fulviventer	0.287333	0	0.307181	0.00100244	0.00357537	0.0771544	0.000969025	0.177565	0	0.0011361	0.00427707	0.0211515	0.0199151	0	0.0652588	0.00658268	0.0134327	0.00618171	0.00374244	0.00290707	0	0.000568049	0	0	0	0	0	0	0	0	6.68293e-05	0	0	0
VMBIOME_JB2_00057	Feces	male	Sigmodon_fulviventer	0.253135	0	0.33857	0.000769684	0.000181102	0.0945352	0.00090551	0.215059	0	0.00176574	0.00357676	0.025807	0.00819487	0	0.00968896	0.00796849	0.0219586	0.00950786	0.000814959	0.0066555	0	0.00090551	0	0	0	0	0	0	0	0	0	0	0	0
VMBIOME_JB2_00058	Feces	male	Sigmodon_fulviventer	0.540854	0.000138645	0.239856	0.00305019	0.00281911	0.0268971	0.00027729	0.151169	0	0.00036972	0.0129864	0.00212589	0.00716332	0	0.00036972	0.00425178	0.00244939	0.000878085	0.00281911	0.000415935	0	0.00110916	0	0	0	0	0	0	0	0	0	0	0	0
VMBIOME_JB2_00059	Feces	male	Sigmodon_fulviventer	0.490117	0	0.24727	0.000188253	9.41265e-05	0.0438159	0.00263554	0.14039	0	0.00103539	0.00028238	0.00503577	0.0115776	0	0.0226374	0.00418863	0.0176017	0.00993035	0.000705949	0.0014119	0	0.00103539	0	0	0	0	4.70633e-05	0	0	0	0	0	0	0
VMBIOME_JB2_00060	Feces	female	Sigmodon_fulviventer	0.639497	0	0.171897	0.00070205	0.000175512	0.0690466	0.00589722	0.0485468	0	0.000386127	0.00512496	0.0084597	0.00877562	0	0.00617804	0.0097936	0.00803847	0.00358045	0.00115838	0.0103903	0	0.00235187	0	0	0	0	0	0	0	0	0	0	0	0
VMBIOME_JB2_00061	Feces	female	Sigmodon_fulviventer	0.279982	0	0.35958	0.00433034	0.014636	0.0688637	0.0160138	0.16366	0	0.00373281	0.0199857	0.0142002	0.00582066	0	0.00824593	0.0215041	0.0102283	0.00430222	0.00191913	0.000822484	0	0.0021722	0	0	0	0	0	0	0	0	0	0	0	0
VMBIOME_JB2_00062	Feces	male	Sigmodon_fulviventer	0.287227	1.75352e-05	0.265641	0.0030599	0.00897805	0.10935	0.00111349	0.193835	0	0.00512029	0.0352721	0.0100214	0.00972329	0	0.0147121	0.027881	0.0192186	0.00377885	0.00171845	0.00173599	0	0.00159571	0	0	0	0	0	0	0	0	0	0	0	0
VMBIOME_JB2_00064	Feces	male	Sigmodon_hispidus	0.335354	0	0.315159	0.0143244	0.0397071	0.0796277	0.00177188	0.0620584	0	0.000277523	0.0358431	0.000853916	0.0392161	0	0.00132357	0.0230984	0.022031	4.26958e-05	0.0109728	0.016139	0	0.00219883	0	0	0	0	0	0	0	0	0	0	0	0
VMBIOME_JB2_00065	Feces	male	Sigmodon_hispidus	0.477657	0	0.263579	0.00398712	0.0076062	0.14875	0.00426315	0.0356694	0	0.00285232	0.00818893	3.06701e-05	0.0207023	0	0.000122681	0.0190462	0.00254562	3.06701e-05	0.000858764	0.00153351	0	0.00257629	0	0	0	0	0	0	0	0	0	0	0	0
VMBIOME_JB2_00066	Feces	male	Sigmodon_hispidus	0.338796	0	0.35241	0.013966	0.00938409	0.131774	0.00581549	0.0548506	0	0.000925192	0.0177108	0.00198255	0.0204423	0	0.0136135	0.0298705	0.00317209	0	0.0032602	0.00140982	0	0.000616794	0	0	0	0	0	0	0	0	0	0	0	0
VMBIOME_JB2_00067	Feces	male	Sigmodon_hispidus	0.237567	3.51222e-05	0.369661	0.0310832	0.0233212	0.174874	0.00396881	0.0553526	0	0.00122928	0.0316451	0.00224782	0.0201953	7.02445e-05	0.0103259	0.0271144	0.00358247	0	0.00558443	0.00161562	0	0.000526833	0	0	0	0	0	0	0	0	0	0	0	0
VMBIOME_JB2_00068	Feces	male	Sigmodon_hispidus	0.272008	0	0.325425	0.0166217	0.0173794	0.242838	0.000947104	0.0408202	0	0.00269925	0.0184685	0.00435668	0.0145854	0	0.0212625	0.0138751	0.00170479	0.000568263	0.00170479	0.00397784	0	0.000662973	0	0	0	0	4.73552e-05	0	0	0	4.73552e-05	0	0	0
VMBIOME_JB2_00069	Feces	female	Sigmodon_hispidus	0.314242	0.00401844	0.303371	0.0119707	0.0247874	0.215304	8.45988e-05	0.0590923	8.45988e-05	0.000761389	0.0297365	0.00071909	0.00985576	0	4.22994e-05	0.0160738	0.00372235	0	0.00258026	0.00164968	0	0.00190347	0	0	0	0	0	0	0	0	0	0	0	0
VMBIOME_JB2_00070	Feces	female	Sigmodon_hispidus	0.277209	0.000450197	0.457794	0.00883512	0.00551491	0.13475	0.00568374	0.0625211	0	0.00118177	0.0241981	0	0.00379854	0	0	0.00846933	0.00382667	0	0.00219471	0.00275746	0	0.000815982	0	0	0	0	0	0	0	0	0	0	0	0
VMBIOME_JB2_00071	Feces	female	Sigmodon_hispidus	0.265843	0	0.469283	0.00841367	0.0125492	0.125121	0.00693058	0.083167	0	0.000798585	0.00282357	8.55627e-05	0.00638868	0	0.000142605	0.00653129	0.00407849	0	0.000969711	0.00430666	0	0.00256688	0	0	0	0	0	0	0	0	0	0	0	0
VMBIOME_JB2_00072	Feces	female	Sigmodon_hispidus	0.317287	4.22262e-05	0.375433	0.0118656	0.0372857	0.170847	0.00236467	0.0380035	0	0.00143569	0.0149903	0.000380035	0.0135968	0	0	0.00912085	0.00299806	0	0.000717845	0.00168905	0	0.0019424	0	0	0	0	0	0	0	0	0	0	0	0
VMBIOME_JB2_00073	Feces	female	Sigmodon_fulviventer	0.296131	6.31499e-05	0.241843	0.0026523	0.00385214	0.125289	0.0330695	0.175641	0	0.002526	0.0187555	0.00930409	0.0108407	0	0.0361639	0.0203553	0.0119353	0.00637814	0.0031996	0.00119985	0	0.000799899	0	0	0	0	0	0	0	0	0	0	0	0
VMBIOME_JB2_00074	Feces	male	Sigmodon_fulviventer	0.455407	1.64794e-05	0.296974	0.000576777	0.00196104	0.0654395	0.000181273	0.130928	0	0.00232359	0.00688837	0.00881645	0.00469662	0	0.0082232	0.00949211	0.00383969	0.00243894	0.000527339	0.00100524	0	0.00026367	0	0	0	0	0	0	0	0	0	0	0	0
VMBIOME_JB2_00075	Feces	male	Sigmodon_fulviventer	0.403727	0	0.291194	0.00150728	0.000865884	0.0844077	0.0020204	0.115644	0	0.00291835	0.0104547	0.0236675	0.00622154	0	0.00529151	0.0253993	0.0158104	0.0047784	0.000962094	0.0030787	0	0.0020204	0	0	0	0	0	0	0	0	3.20698e-05	0	0	0
VMBIOME_JB2_00076	Feces	male	Sigmodon_fulviventer	0.398005	0	0.28357	0.000457945	0.0354144	0.0505775	0.000814125	0.109245	0	0.000305297	0.0119575	0.0199461	0.0113469	0	0.0314456	0.0222358	0.0117539	0.00559711	0.00167913	0.00478298	0	0.000865008	0	0	0	0	0	0	0	0	0	0	0	0
VMBIOME_JB2_00077	Feces	female	Sigmodon_hispidus	0.476095	0.000248296	0.189698	0.010925	0.0296024	0.136039	0.00165531	0.0615775	0	0.00121389	0.0242227	0.00537976	0.0165531	0	0.0190085	0.0194223	0.00353133	0	0.00212431	0.000469004	0	0.00223467	0	0	0	0	0	0	0	0	0	0	0	0
VMBIOME_JB2_00078	Feces	female	Sigmodon_hispidus	0.457742	3.43702e-05	0.249596	0.00756144	0.00893624	0.0962365	0.0129232	0.0488744	6.87403e-05	0.000962365	0.0250215	0.0032308	0.0212751	0	0.0289053	0.0289397	0.00598041	0	0.00233717	0.000412442	0	0.000962365	0	0	0	0	0	0	0	0	0	0	0	0
VMBIOME_JB2_00079	Feces	female	Sigmodon_hispidus	0.444224	0	0.22879	0.010081	0.0067781	0.16905	0.00531334	0.0309036	0	0.00209662	0.0307025	0.00120627	0.0348957	0	0.000459532	0.0199897	0.00534206	0.000114883	0.00160836	0.00574416	0	0.00267103	0	0	0	0	2.87208e-05	0	0	0	0	0	0	0
VMBIOME_JB2_00080	Feces	female	Sigmodon_hispidus	0.322507	0.000352082	0.210369	0.00633747	0.0116187	0.290643	0.00162838	0.0418097	0	0.00624945	0.00704163	0.00616143	0.0197606	0	0.0596778	0.0123229	0.00250858	8.80204e-05	0.000176041	0.000264061	0	0.000484112	0	0	0	0	0	0	0	0	0	0	0	0
VMBIOME_JB2_00081	Feces	female	Sigmodon_hispidus	0.366824	0.00143277	0.295652	0.00608926	0.00565943	0.0880436	0.00100294	0.0734651	3.58192e-05	0.000608926	0.00734293	0.00533706	0.00902643	0	0.100759	0.0295508	0.00580271	3.58192e-05	0.00121785	0.000322373	0	0.00179096	0	0	0	0	0	0	0	0	0	0	0	0
VMBIOME_JB2_00082	Feces	male	Sigmodon_fulviventer	0.31618	0.000146606	0.293701	0.00444705	0.00996921	0.142012	0.000830768	0.123247	0	0.00777012	0.0303963	0.0176905	0.00630406	0	0.0108	0.0117774	0.0103113	0.0108977	0.000977374	0.00112398	0	0.00136832	0	0	0	0	0	0	0	0	4.88687e-05	0	0	0
VMBIOME_JB2_00083	Feces	male	Sigmodon_fulviventer	0.60261	0	0.154684	0.00109861	0.000966778	0.0510195	0.00294428	0.0805062	0	0.000791	0.00900861	0.00522939	0.0127878	0	0.0239937	0.00944806	0.0128318	0.00399895	0.000834945	0.0237739	0	0.00347161	0	0	0	0	0	0	0	0	0	0	0	0
VMBIOME_JB2_00084	Feces	male	Sigmodon_fulviventer	0.330353	0	0.306658	0.00151927	0.00704122	0.101703	0.0003506	0.108686	0	0.00642767	0.0356736	0.0421597	0.0103135	0	0.0145499	0.00736261	0.0145499	0.00645689	0.00239577	0.00233734	0	0.00146084	0	0	0	0	0	0	0	0	0	0	0	0
VMBIOME_JB2_00085	Feces	male	Sigmodon_fulviventer	0.356524	5.12812e-05	0.349721	0.000495718	0.00731611	0.0865284	0.00169228	0.109605	0	0.00350421	0.0279653	0.00752124	0.00514521	0	0.000888874	0.00767508	0.0112648	0.0196578	0.00425634	0	0	0.000188031	0	0	0	0	0	0	0	0	0	0	0	0
VMBIOME_JB2_00086	Feces	male	Sigmodon_fulviventer	0.421353	0	0.250513	0.000251267	0.000544411	0.034612	0.000460656	0.108317	0	0.000230328	0.0259433	0.0128355	0.00684702	0	0.0981406	0.0106998	0.017128	0.00948532	0.000690984	0.00121446	0	0.000732862	0	0	0	0	0	0	0	0	0	0	0	0
VMBIOME_JB2_00087	Feces	female	Sigmodon_fulviventer	0.441945	2.89477e-05	0.287133	0.00196845	0.000868432	0.0905486	0.00112896	0.073701	0	0.00159213	0.0162686	0.0160371	0.00639745	0	0.0240556	0.0120423	0.0112028	0.00358952	0.0013316	0.00796063	0	0.00217108	0	0	0	0	0	0	0	0	2.89477e-05	0	0	0
VMBIOME_JB2_00088	Feces	female	Sigmodon_fulviventer	0.274349	0	0.299126	0.000857274	0.00131728	0.055451	0.0912056	0.159495	0	0.00177728	0.0184628	0.0339773	0.00692092	0	0.00430728	0.0144482	0.0226864	0.00219546	0.00830092	0.00112909	0	0.00395183	0	0	0	0	4.18183e-05	0	0	0	0	0	0	0
VMBIOME_JB2_00089	Feces	male	Sigmodon_fulviventer	0.394464	0	0.185388	0.00791807	0.00049079	0.16978	0.00265026	0.107385	0	0.001865	0.0661584	0.00494061	0.00487518	0	0.0129241	0.0255211	0.00716553	0.00500605	0.000752544	0.0017014	0	0.0010143	0	0	0	0	0	0	0	0	0	0	0	0
VMBIOME_JB2_00090	Feces	male	Sigmodon_fulviventer	0.257197	8.24085e-05	0.343808	0.00129107	0.000164817	0.0904571	0.000521921	0.170119	0	0.00455994	0.0310131	0.0312878	0.00813097	0	0.0179651	0.0114823	0.0247775	0.00175805	0.00313152	0.00054939	0	0.00167564	0	0	0	0	0	0	0	0	2.74695e-05	0	0	0
VMBIOME_JB2_00091	Feces	male	Sigmodon_hispidus	0.467987	0	0.327538	0.00814807	0.000245847	0.0788466	0.00214238	0.0704878	0	0.000105363	0.00224774	0.00101851	0.00934218	0	0.00895585	0.0133109	0.00375795	0	0.00189653	0.00340674	0	0.000561936	0	0	0	0	0	0	0	0	0	0	0	0
VMBIOME_JB2_00092	Feces	male	Sigmodon_hispidus	0.376593	3.84986e-05	0.295053	0.0053128	0.000115496	0.12385	0.00515881	0.0310298	0	0.0104331	0.0222907	0.0550529	0.0150914	0	0.052435	0.00473532	0.00130895	0	0.00026949	0	0	0.00123195	0	0	0	0	0	0	0	0	0	0	0	0
VMBIOME_JB2_00093	Feces	male	Sigmodon_hispidus	0.399391	0	0.19494	0.0242724	0.00806544	0.170021	0.0142286	0.0669964	0.000114134	0.00110329	0.05467	0.0010272	0.027316	0	0.0103481	0.0180331	0.00311965	0	0.0027392	0.00228267	0	0.00125547	0	0	0	0	0	0	0	0	7.6089e-05	0	0	0
VMBIOME_JB2_00094	Feces	male	Sigmodon_hispidus	0.315755	0.0157845	0.313505	0.0088054	0.000326126	0.232136	0.00013045	0.0340149	0	0.00101099	0.0313733	0	0.0180022	0	0.00453315	0.016078	0.0059681	0	0.0015654	0.000456576	0	0.000521802	0	0	0	0	3.26126e-05	0	0	0	0	0	0	0
VMBIOME_JB2_00095	Feces	male	Sigmodon_hispidus	0.338246	0	0.25745	0.0324415	0.000240308	0.15377	0.00242978	0.0605575	0	0.000587419	0.0237371	0.0112945	0.0326284	0	0.0197319	0.0312667	0.00616789	0.0187707	0.00742283	0.00200256	0	0.00125494	0	0	0	0	0	0	0	0	0	0	0	0
VMBIOME_JB2_00096	Feces	female	Sigmodon_hispidus	0.230195	0.00114416	0.398278	0.0051215	0.0109513	0.245124	0	0.061567	0	0.00228833	0.00822709	0.00108968	0.0108968	0	0.00228833	0.0105154	0.00561186	5.4484e-05	0.0023973	0.00397733	0	0.00027242	0	0	0	0	0	0	0	0	0	0	0	0
VMBIOME_JB2_00097	Feces	female	Sigmodon_hispidus	0.2653	0.00222177	0.396587	0.00959402	0.000302969	0.141992	0.00939204	0.0946273	0	0.0010099	0.0223187	0.0321147	0.00434256	0	0.00010099	0.00939204	0.00282771	0	0.00141386	0.00363563	0	0.00282771	0	0	0	0	0	0	0	0	0	0	0	0
VMBIOME_JB2_00098	Feces	female	Sigmodon_hispidus	0.260809	0	0.389063	0.0255195	0.020124	0.144076	0.000218739	0.0944222	0	0	0.0305505	0.000364564	0.0188844	0	0.000364564	0.0123952	0.000583303	0	0.00262486	0	0	0	0	0	0	0	0	0	0	0	0	0	0	0
VMBIOME_JB2_00099	Feces	female	Sigmodon_hispidus	0.320026	0	0.301023	0.0543578	0.00621232	0.140417	0.0169925	0.0862415	0	0.00036543	0.0298739	0	0.018911	0	9.13576e-05	0.0120592	0.00712589	0	0.00191851	0.00264937	0	0.00173579	0	0	0	0	0	0	0	0	0	0	0	0
VMBIOME_JB2_00100	Feces	female	Sigmodon_fulviventer	0.246879	0	0.315981	0.00482262	0.00264253	0.150492	0.00211403	0.150756	0	0.00383167	0.0665918	0.0130145	0.00356742	0	0.00191584	0.0212063	0.0072009	0.00105701	0.00343529	0.00184977	0	0.00264253	0	0	0	0	0	0	0	0	0	0	0	0
VMBIOME_JB2_00101	Feces	male	Sigmodon_fulviventer	0.311162	0	0.360325	0.009968	0.00504553	0.135183	0	0.092727	0	0.00166133	0.01889	0.00332267	0.00233817	0	0.0113832	0.0143982	0.00276889	0.0291041	0.00123062	0	0	0.000492247	0	0	0	0	0	0	0	0	0	0	0	0
VMBIOME_JB2_00102	Feces	male	Sigmodon_fulviventer	0.212743	5.17813e-05	0.386858	0.00245961	0.0052558	0.0964167	0.000310688	0.214116	7.76719e-05	0.0024855	0.0107446	0.0143952	0.00378003	0	0.000673157	0.0234569	0.0126864	0.00611019	0.00401305	0.000569594	0	0.00279619	0	0	0	0	0	0	0	0	0	0	0	0
VMBIOME_JB2_00103	Feces	male	Sigmodon_fulviventer	0.19627	0	0.36857	0.00130818	0.00670971	0.0576866	0.00113938	0.218424	0	0.000675191	0.0411444	0.0102967	0.00367135	0	0.0388235	0.0100857	0.0331688	0.00810229	0.000675191	0.00173018	0	0.00151918	0	0	0	0	0	0	0	0	0	0	0	0
VMBIOME_JB2_00104	Feces	female	Sigmodon_hispidus	0.548058	0.000110351	0.179706	0.0222909	0.00717281	0.0978813	0.00193114	0.0727764	0	0.000717281	0.0215184	0.00308983	0.00595895	0	0.00535202	0.0214081	0.00722798	0	0.00281395	0	0	0.00193114	0	0	0	0	5.51755e-05	0	0	0	0	0	0	0
VMBIOME_JB2_00105	Feces	female	Sigmodon_hispidus	0.235365	5.49919e-05	0.175644	0.138057	0.0788309	0.227611	0.00723143	0.0419038	0	2.74959e-05	0.0510875	0.00120982	0.00434436	0	0.00423438	0.0220517	0.00384943	0	0.00731392	0	0	0.00118233	0	0	0	0	0	0	0	0	0	0	0	0
VMBIOME_JB2_00106	Feces	female	Sigmodon_hispidus	0.266897	0.000129978	0.280987	0.0233441	0.0103723	0.177134	0.0216544	0.0581782	0	0.000545908	0.118852	0.00213164	0.0104762	0	0.00363939	0.0105282	0.00746075	0	0.00335344	0.00285952	0	0.00145576	0	0	0	0	0	0	0	0	0	0	0	0
VMBIOME_JB2_00107	Feces	female	Sigmodon_hispidus	0.488048	0.00744847	0.267149	0.0017322	0.00398406	0.106834	0.000389745	0.031656	0	0.000562966	0.00320457	0.00558635	0.0134679	0	0.045427	0.0137277	0.00498008	0	0.00155898	0	0	0.00424389	0	0	0	0	0	0	0	0	0	0	0	0
VMBIOME_JB2_00108	Feces	female	Sigmodon_hispidus	0.294287	0.0019292	0.354769	0.0113044	0.000846138	0.192987	0	0.0664726	0	0.000676911	0.015772	0.00270764	0.0138767	0	0.0128951	0.0223719	0.00450146	0	0.00213227	0	0	0.00247072	0	0	0	0	0	0	0	0	0	0	0	0
VMBIOME_JB2_00109	Feces	male	Sigmodon_fulviventer	0.260706	0	0.430328	0.00604521	0.000406401	0.0594869	0.00330201	0.157684	0	0.00665481	0.0216916	0.0024384	0.00360681	0	0.00411481	0.00421641	0.0327153	0.00589281	0.0002032	0	0	0.000508001	0	0	0	0	0	0	0	0	0	0	0	0
VMBIOME_JB2_00110	Feces	male	Sigmodon_fulviventer	0.256714	9.19794e-05	0.359364	0.000459897	0.000551876	0.0609823	0.00248344	0.186672	0	0.000367918	0.0169242	0.00974982	0.00220751	0	0.0418046	0.00832414	0.0263061	0.0199135	0.00459897	0.000919794	0	0.00142568	0	0	0	0	0	0	0	0	0.000137969	0	0	0
VMBIOME_JB2_00111	Feces	male	Sigmodon_fulviventer	0.316934	3.86787e-05	0.374681	0.000734896	0.00104433	0.0496635	0.00162451	0.160014	0	0.00135376	0.016013	0.0138857	0.011681	0	0.0201516	0.00912818	0.0132281	0.00587917	0.00266883	0.000812253	0	0.000464145	0	0	0	0	0	0	0	0	0	0	0	0
VMBIOME_JB2_00112	Feces	male	Sigmodon_fulviventer	0.481901	0	0.212676	0.00105634	0.0120423	0.0745775	7.04225e-05	0.110282	0	0.0043662	0.030493	0.0084507	0.0109859	0	0.00957746	0.00274648	0.0190845	0.0115493	0.000915493	0.00753521	0	0.00169014	0	0	0	0	0	0	0	0	0	0	0	0
VMBIOME_JB2_00113	Feces	male	Sigmodon_fulviventer	0.196328	0	0.420031	0.000276518	0	0.0577923	0.00132729	0.235483	0	0.00060834	0.00105077	0.0103418	0.0141577	5.53036e-05	0.0364451	0.00475611	0.014932	0.0045349	0.000221214	0.000497733	0	0.00116138	0	0	0	0	0	0	0	0	0	0	0	0
VMBIOME_JB2_00114	Feces	female	Sigmodon_fulviventer	0.438053	0	0.316355	0.000976026	0.00512414	0.0482523	0.00036601	0.135729	0	0.000976026	0.00219606	0.00939425	0.0073812	0	0.00439212	0.0126273	0.00780821	0.0038431	0.00122003	0.00323309	0	0.00207406	0	0	0	0	0	0	0	0	0	0	0	0
VMBIOME_JB2_00115	Feces	female	Sigmodon_fulviventer	0.36822	0	0.282945	0.000824912	0.0303155	0.0729532	0.00283564	0.17184	0	0.00175294	0.00613529	0.0149	0.00309342	0	0.0100536	0.0121675	0.012219	0.00123737	0.00422768	0.00335121	0	0.000928026	0	0	0	0	0	0	0	0	0	0	0	0
VMBIOME_JB2_00116	Feces	male	Sigmodon_fulviventer	0.265214	0	0.31216	0.00744403	0.00429255	0.0992176	0.00450989	0.232123	0	0.00157574	0.0214084	0.006792	0.0054336	0	0.00695501	0.0174419	0.00940013	0.00249946	0.000869376	0.000434688	0	0.00217344	0	0	0	0	0	0	0	0	5.4336e-05	0	0	0
VMBIOME_JB2_00117	Feces	male	Sigmodon_fulviventer	0.313817	0	0.313817	0.000573312	0.0111796	0.0471549	0	0.24011	0	0.000788304	0.0017916	0.0139387	0.0045865	0	0.0104271	0.0119679	0.0218575	0.00211409	0.00501648	7.1664e-05	0	0.000788304	0	0	0	0	0	0	0	0	0	0	0	0
VMBIOME_JB2_00118	Feces	male	Sigmodon_hispidus	0.265825	4.08647e-05	0.465326	0.00621143	0.00118508	0.130195	0.00212496	0.0572514	0	0.000163459	0.0100527	0.012995	0.00841813	0	0.0165502	0.0125046	0.00482203	0	0.00187978	0.00388215	0	0.000572106	0	0	0	0	0	0	0	0	0	0	0	0
VMBIOME_JB2_00119	Feces	male	Sigmodon_hispidus	0.233024	0.0116871	0.347048	0.00440515	0.0175607	0.195505	0.00296674	0.0710818	0	0.00206773	0.0339527	0.0115373	0.0268205	0	0.0151334	0.0153731	0.00641295	0	0.00188792	0.00203776	0	0.00149835	0	0	0	0	0	0	0	0	0	0	0	0
VMBIOME_JB2_00120	Feces	male	Sigmodon_hispidus	0.230311	5.83805e-05	0.398214	0.0089906	0.000233522	0.118512	0.00105085	0.155642	0	0.000291903	0.00461206	0.00542939	0.0153541	0	0.0324012	0.0173974	0.00507911	0.0023936	0.00151789	0.00175142	0	0.000758947	0	0	0	0	0	0	0	0	0	0	0	0
VMBIOME_JB2_00121	Feces	male	Sigmodon_hispidus	0.202507	0	0.511374	0.0174095	0.000742804	0.127252	0.00148561	0.0609099	0	0.00241411	0.0567317	0	0.00798514	0	0	0.00561746	0.00208914	0	0.00171773	0.000696379	0	0.00106778	0	0	0	0	0	0	0	0	0	0	0	0
VMBIOME_JB2_00122	Feces	male	Sigmodon_hispidus	0.241621	0	0.393747	0.0222111	0.0125063	0.157429	0.000450225	0.0773887	0	0.000550275	0.0143072	0.0030015	0.0336668	0	0.0126063	0.0233617	0.00255128	0.00205103	0.00205103	0.0002001	0	0.00030015	0	0	0	0	0	0	0	0	0	0	0	0
VMBIOME_JB2_00123	Feces	female	Sigmodon_hispidus	0.36237	0.00105956	0.412927	0.00605464	0.0131688	0.0858246	0.00196776	0.0653901	0	0.000378415	0.00264891	0.000378415	0.00749262	0	0.00272459	0.0174071	0.0108227	0.000151366	0.00340574	0.00385984	0	0.00196776	0	0	0	0	0	0	0	0	0	0	0	0
VMBIOME_JB2_00124	Feces	female	Sigmodon_hispidus	0.329779	0.00110703	0.294529	0.0257531	0.0160228	0.118744	0.00104877	0.0953796	0	0.000291324	0.0577405	0	0.0256948	0	0.000582649	0.0142166	0.00565169	0	0.00407854	0.00611781	0	0.00326283	0	0	0	0	0	0	0	0	0	0	0	0
VMBIOME_JB2_00125	Feces	female	Sigmodon_hispidus	0.283909	0	0.367113	0.0283298	0.0375852	0.143716	0.000375852	0.0844726	0	9.39629e-05	0.00728212	0	0.0192154	0	4.69814e-05	0.0210947	0.00183228	0	0.00117454	0.00324172	0	0.000516796	0	0	0	0	0	0	0	0	0	0	0	0
VMBIOME_JB2_00127	Feces	female	Sigmodon_fulviventer	0.18227	0	0.339148	0.00231839	5.51998e-05	0.137282	0.000441599	0.207938	0	0.00248399	0.061603	0.0170015	0.00767278	0	0.010764	0.0168911	0.00794877	0.00171119	0.00275999	0.000607198	0	0.001104	0	0	0	0	0	0	0	0	0	0	0	0
VMBIOME_JB2_00128	Feces	male	Sigmodon_fulviventer	0.572688	0	0.177234	0.000377762	0.000188881	0.0728452	0.00119625	0.0846817	0	0.000566644	0.00409243	0.00541459	0.00346282	0	0.0116477	0.0173141	0.0173141	0.000692564	0.00125921	0.0244286	0	0.00459611	0	0	0	0	0	0	0	0	0	0	0	0
VMBIOME_JB2_00129	Feces	male	Sigmodon_fulviventer	0.279897	0.000236542	0.264454	0.000642044	0.000709627	0.0856284	0.000912378	0.311019	0.000304126	0.000473085	0.00253438	0.00865069	0.00195992	0	6.75836e-05	0.0227757	0.0120975	0.00378468	0.00223026	0.00101375	0	0.000608252	0	0	0	0	0	0	0	0	0	0	0	0
VMBIOME_JB2_00130	Feces	male	Sigmodon_fulviventer	0.326615	0.000532163	0.401384	0.00415752	0.0392137	0.0368523	0.00126389	0.0770638	0	0.000465642	0.0327613	0.0045899	0.0183263	0	0.00578727	0.0321958	0.00848134	0.0034258	0.00542141	0.000931285	0	0.000532163	0	0	0	0	0	0	0	0	0	0	0	0
VMBIOME_JB2_00131	Feces	female	Sigmodon_hispidus	0.0893018	0.000848221	0.256295	0.0557971	0.011557	0.357101	0.000901235	0.0735037	0	0.000901235	0.103032	0.00742194	0.0141282	0	0.00188199	0.0201718	0.00161692	0	0.00312782	0	0	0.00235912	0	0	0	0	5.30138e-05	0	0	0	0	0	0	0
VMBIOME_JB2_00132	Feces	female	Sigmodon_hispidus	0.370922	0.000193339	0.299048	0.0104887	0.020784	0.0812509	0.00715356	0.10102	0	9.66697e-05	0.0147421	0.0117937	0.0144038	0	0.0342211	0.021364	0.00681522	0	0.00386679	0	0	0.00183672	0	0	0	0	0	0	0	0	0	0	0	0
VMBIOME_JB2_00133	Feces	female	Sigmodon_hispidus	0.369838	0	0.184735	0	0.0132743	0.0837021	0.00221239	0.0789086	0	0.00737463	0.0707965	0.000368732	0.0317109	0	0.00589971	0.0984513	0.00368732	0	0.0490413	0	0	0	0	0	0	0	0	0	0	0	0	0	0	0
VMBIOME_JB2_00134	Feces	female	Sigmodon_hispidus	0.373419	0.0035137	0.362702	0.00500703	0.00483134	0.112702	0.000263528	0.0494554	0	0.00140548	0.00447997	0.0263528	0.0115074	0	0.0320625	0.00711525	0.00272312	8.78426e-05	0.000878426	0	0	0.00149332	0	0	0	0	0	0	0	0	0	0	0	0
VMBIOME_JB2_00135	Feces	female	Sigmodon_hispidus	0.331496	0.00506101	0.278243	0.0156329	0.000337401	0.228814	0.00461115	0.0555024	0	0.00230557	0.0128212	0.00511725	0.00725412	0	0.0265422	0.0217624	0.00191194	0	0.00174324	0.0001687	0	0.000674802	0	0	0	0	0	0	0	0	0	0	0	0
VMBIOME_JB2_00163	Nose	female	Sigmodon_fulviventer	8.8199e-05	0.235138	0.0227553	0.0641207	0.172958	0.000617393	0.384283	0.000793791	8.8199e-05	0.0488622	0.050097	0	0	0.0201094	0	8.8199e-05	0	0	0	0	0	0	0	0	0	0	0	0	0	0	0	0	0	0
VMBIOME_JB2_00164	Nose	male	Sigmodon_fulviventer	0.0608637	0.497652	0.017235	0.0272051	0.179944	0.0021254	0.174553	0.00975751	0.000193218	0.00338132	0.0106656	0.00450198	0.00454062	0	0	5.79654e-05	0.0040769	0	0	0	0.00245387	0	0.000792194	0	0	0	0	0	0	0	0	0	0	0
VMBIOME_JB2_00165	Nose	male	Sigmodon_fulviventer	0.0138118	0.650283	0.0153681	0.0428749	0.172031	0.000324221	0.0897702	0	5.18753e-05	0.00189345	0.00264564	0	3.89065e-05	0	0	0	1.29688e-05	0.00116719	0.000103751	0	0.0081963	0	0.000946724	0.000479846	0	0	0	0	0	0	0	0	0	0
VMBIOME_JB2_00166	Nose	male	Sigmodon_fulviventer	0.0146437	0.086745	0.00898903	0.0621154	0.111787	0.00278437	0.50342	0	0.00964216	0.180382	0	0	0.00914372	0.0100031	0	0.000257812	0	0	1.71874e-05	0	5.15623e-05	1.71874e-05	0	0	0	0	0	0	0	0	0	0	0	0
VMBIOME_JB2_00167	Nose	female	Sigmodon_hispidus	0.00237409	0.30584	1.30444e-05	0.113069	0.0881022	0.0116487	0.26762	0.00360027	0.134501	0.0512255	0.0119618	0.000339156	0.00213929	0.00533518	0	0.00221756	0	0	1.30444e-05	0	0	0	0	0	0	0	0	0	0	0	0	0	0	0
VMBIOME_JB2_00168	Nose	female	Sigmodon_hispidus	0.00548482	0.5319	0.00109001	0.0500823	0.0447135	0.00996081	0.110543	0	0.188699	0.0256036	0.00504418	1.15958e-05	0.000811707	0.0257195	0	0.000173937	0	0	0.000162341	0	0	0	0	0	0	0	0	0	0	0	0	0	0	0
VMBIOME_JB2_00169	Nose	female	Sigmodon_hispidus	0.00246865	0.776786	0.000859618	0.0555666	0.0414821	0.0185148	0.0663118	0.000418788	0.0201569	0.00559854	0.00692103	0	0	0.00347153	0	0.00059512	0	0	0.000385726	0	0.000462871	0	0	0	0	0	0	0	0	0	0	0	0	0
VMBIOME_JB2_00170	Nose	female	Sigmodon_hispidus	0.00231847	0.215233	0.00547378	0.479388	0.0632708	0.000727093	0.0334188	0.000740812	0.173954	0.0135816	4.11562e-05	0	0	0.0117021	0	0.000150906	0	0	0	0	0	0	0	0	0	0	0	0	0	0	0	0	0	0
VMBIOME_JB2_00171	Nose	female	Sigmodon_hispidus	0.011958	0.298111	0.0183387	0.0132155	0.00788273	0.0041102	0.048123	0.00231708	0.567451	0.00848819	6.98617e-05	0.000256159	0	0.0191188	0	2.32872e-05	0	0	0.000535606	0	0	0	0	0	0	0	0	0	0	0	0	0	0	0
VMBIOME_JB2_00172	Ear	female	Sigmodon_fulviventer	0	0.171258	0.00521221	0.0134028	0.792256	0.0014892	0.00744602	0	0.00595681	0.0014892	0	0	0	0.000744602	0	0	0	0	0.000744602	0	0	0	0	0	0	0	0	0	0	0	0	0	0	0
VMBIOME_JB2_00173	Ear	male	Sigmodon_fulviventer	0.11465	0.178076	0.145602	0.0373864	0.385765	0.0332349	0.0512478	0.00193736	4.61276e-05	0.0186586	0.0106093	0	0.0127312	0	0	0.000622722	0.00943309	0	0	0	0	0	0	0	0	0	0	0	0	0	0	0	0	0
VMBIOME_JB2_00175	Ear	male	Sigmodon_fulviventer	0.000347222	0.0795139	0	0.00381944	0.857986	0	0.00138889	0	0.00104167	0.009375	0	0.0465278	0	0	0	0	0	0	0	0	0	0	0	0	0	0	0	0	0	0	0	0	0	0
VMBIOME_JB2_00176	Ear	female	Sigmodon_hispidus	0	0.000646308	0	0.846987	0.0130877	0.000107718	0.0269295	0	0.112134	0	5.3859e-05	0	0	5.3859e-05	0	0	0	0	0	0	0	0	0	0	0	0	0	0	0	0	0	0	0	0
VMBIOME_JB2_00177	Ear	female	Sigmodon_hispidus	0	0.0866318	0	0.688574	0.146751	0	0.000373413	0	0.0511576	0	0	0.0265123	0	0	0	0	0	0	0	0	0	0	0	0	0	0	0	0	0	0	0	0	0	0
VMBIOME_JB2_00178	Ear	female	Sigmodon_hispidus	0.0140934	0.0104546	5.54129e-05	0.865106	0.0249358	0	0.00107132	0	0.0560594	0.0018471	0.00291841	0	3.69419e-05	0.0234212	0	0	0	0	0	0	0	0	0	0	0	0	0	0	0	0	0	0	0	0
VMBIOME_JB2_00179	Ear	female	Sigmodon_hispidus	1.5243e-05	0.0263399	1.5243e-05	0.880952	0.0184745	0.000945064	0.0176818	0	0.0503933	0.00169197	0	0	0	0.00274374	0	3.04859e-05	0	0	0	0	0	0	0	0	0	0.00071642	0	0	0	0	0	0	0	0
VMBIOME_JB2_00180	Ear	female	Sigmodon_hispidus	0.000560374	0.370573	0.00024198	0.317006	0.00240706	0	0.00244527	0	0.288402	0.00318394	0	0	0	0.0151683	0	1.27358e-05	0	0	0	0	0	0	0	0	0	0	0	0	0	0	0	0	0	0
VMBIOME_JB2_00181	Skin	female	Sigmodon_fulviventer	0.00010001	0.149215	0	0.0418042	0.518052	0.00010001	0.147115	0	0.0226023	0.0205021	0.10011	0.00010001	0	0.00010001	0	0.00020002	0	0	0	0	0	0	0	0	0	0	0	0	0	0	0	0	0	0
VMBIOME_JB2_00182	Skin	male	Sigmodon_fulviventer	0.0564075	0.191186	0.0241969	0.0471641	0.451147	0.086908	0.0583721	7.06684e-05	0.00439557	0.00833887	0.0457648	0.00172431	0	2.82674e-05	0.00633189	0.00337795	0	0	0.00310941	0	0.0114765	0	0	0	0	0	0	0	0	0	0	0	0	0
VMBIOME_JB2_00183	Skin	male	Sigmodon_fulviventer	0.00159945	0.126173	0.00312025	0.0758823	0.567649	0.0081546	0.142325	0.0256699	0.000157323	0.034952	0.00133725	0.00545388	0	0.0073942	0	0.000131103	0	0	0	0	0	0	0	0	0	0	0	0	0	0	0	0	0	0
VMBIOME_JB2_00184	Skin	male	Sigmodon_fulviventer	0.0186526	0.107536	0.0222878	0.045827	0.655821	2.97965e-05	0.0197849	0.0219898	0.000119186	0.0438008	0.050654	0	0.00914752	0	0	0	0	0	0	0	0	0	0	0.00435029	0	0	0	0	0	0	0	0	0	0
VMBIOME_JB2_00185	Skin	female	Sigmodon_hispidus	0.158916	0.0960289	0.0797166	0.358134	0.0205196	7.38116e-05	0.104222	0.0152052	0.0907145	0.0298937	0.0300413	0	0.0163862	7.38116e-05	0	7.38116e-05	0	0	0	0	0	0	0	0	0	0	0	0	0	0	0	0	0	0
VMBIOME_JB2_00186	Skin	female	Sigmodon_hispidus	0.12621	0.0820437	0.00918681	0.542051	0.0249812	0.00481076	0.0013331	0	0.142352	0.0266041	0	0.0013331	0.0231844	0.0147511	0	0.000260824	0	0	0.000898394	0	0	0	0	0	0	0	0	0	0	0	0	0	0	0
VMBIOME_JB2_00187	Skin	female	Sigmodon_hispidus	0.000797639	0.143415	0.000239292	0.532663	0.0559943	0.0068597	0.0149956	0	0.22637	0.00622158	0.00829545	0.0037489	0	0.000159528	0	0	0.000159528	0	0	0	7.97639e-05	0	0	0	0	0	0	0	0	0	0	0	0	0
VMBIOME_JB2_00189	Skin	female	Sigmodon_hispidus	0.000941591	0.195358	0.00375142	0.589376	0.0273659	4.48377e-05	0.00548514	0	0.166273	0.00490225	0.00644168	0	0	5.97836e-05	0	0	0	0	0	0	0	0	0	0	0	0	0	0	0	0	0	0	0	0
VMBIOME_JB2_00190	Nose	male	Sigmodon_fulviventer	0.0809116	0.101851	0.0179282	0.159586	0.330829	0.00132597	0.199669	0.0168232	0.00157459	0.0450552	0.0440055	0	2.76243e-05	5.52486e-05	0	0.00019337	0	0	0	0	0.000165746	0	0	0	0	0	0	0	0	0	0	0	0	0
VMBIOME_JB2_00191	Nose	male	Sigmodon_fulviventer	0.00886574	0.15456	0.0306713	0.289931	0.164097	0.000393519	0.324375	0.000162037	0.000138889	0.00979167	0.00712963	0.000601852	0	0	0.003125	0	0	0	0	0.00268519	0	0	0.00347222	0	0	0	0	0	0	0	0	0	0	0
VMBIOME_JB2_00192	Nose	male	Sigmodon_fulviventer	0.0837047	0.249268	0.00477609	0.153278	0.22103	0.000418523	0.23745	2.4619e-05	0.000590856	0.0453975	0.00347128	0	0	0	0	0.000516999	0	0	7.38571e-05	0	0	0	0	0	0	0	0	0	0	0	0	0	0	0
VMBIOME_JB2_00193	Nose	male	Sigmodon_fulviventer	0.0421076	0.0667392	0.0123561	0.154905	0.157183	0.00590595	0.509403	0.000463607	2.01568e-05	0.0456754	0.000463607	0	0.0038298	2.01568e-05	0	0.000665175	0	0	0	0	0.000262039	0	0	0	0	0	0	0	0	0	0	0	0	0
VMBIOME_JB2_00194	Nose	male	Sigmodon_fulviventer	0.0165511	0.212113	0.0145541	0.150446	0.186376	0.00455315	0.32166	0.0247468	1.5976e-05	0.0350673	0.00380228	0.015976	0.00527207	0.00591111	0	3.19519e-05	0	0	0.000862702	0	1.5976e-05	0	0	0.000639039	0	0	0	0.00140589	0	0	0	0	0	0
VMBIOME_JB2_00195	Nose	female	Sigmodon_fulviventer	0.00171569	0.0305556	0.0183007	0.108987	0.798529	8.16993e-05	0.00955882	8.16993e-05	0.000408497	0.00874183	0.0230392	0	0	0	0	0	0	0	0	0	0	0	0	0	0	0	0	0	0	0	0	0	0	0
VMBIOME_JB2_00196	Nose	female	Sigmodon_fulviventer	0.00019643	0.0800257	0.000864293	0.456059	0.281629	3.9286e-05	0.161112	0.000995246	5.23814e-05	0.0130953	1.30953e-05	0.00150596	0	2.61907e-05	0	0	0	0	0	0	0.00438694	0	0	0	0	0	0	0	0	0	0	0	0	0
VMBIOME_JB2_00197	Nose	male	Sigmodon_fulviventer	0.230557	0.258775	0.000688231	0.00619408	0.0103235	0.275981	0.00275292	0	0.00137646	0.112182	0.10117	0	0	0	0	0	0	0	0	0	0	0	0	0	0	0	0	0	0	0	0	0	0	0
VMBIOME_JB2_00198	Nose	male	Sigmodon_fulviventer	1.41427e-05	0.285244	0.00166884	0.28216	0.317376	0.0024184	0.0935113	0.00159812	0	0.00957459	0.00186683	0	0.000622278	0.00388923	0	5.65707e-05	0	0	0	0	0	0	0	0	0	0	0	0	0	0	0	0	0	0
VMBIOME_JB2_00199	Nose	male	Sigmodon_hispidus	8.39872e-05	0.644902	0.00499124	0.0487246	0.0550116	0.00079188	0.188623	0.00154776	0.00215967	0.0299474	0	3.59945e-05	0.00694694	0.0162335	0	0	0	0	0	0	0	0	0	0	0	0	0	0	0	0	0	0	0	0
VMBIOME_JB2_00200	Nose	male	Sigmodon_hispidus	0	0.53335	0	0.0077521	0.0907445	0.000163633	0.138208	0	0.136459	0.0570771	0	0	9.20434e-05	0.0361424	0	1.0227e-05	0	0	0	0	0	0	0	0	0	0	0	0	0	0	0	0	0	0
VMBIOME_JB2_00201	Nose	male	Sigmodon_hispidus	0.0002522	0.789147	0.0016393	0.0186908	0.0570392	0.00210166	0.051757	0.000560444	0.00470773	0.0271535	0.00267612	0.00152721	0.00446954	0.0348176	0	2.80222e-05	0.00280222	0	0	0	0	0	0.000630499	0	0	0	0	0	0	0	0	0	0	0
VMBIOME_JB2_00202	Nose	male	Sigmodon_hispidus	0.000704426	0.866616	0.000506692	0.00645105	0.0353078	0.0002966	0.0375694	6.17917e-05	0.000234809	0.0257177	0.000160658	0	4.94334e-05	0.0262615	0	4.94334e-05	0	0	0	0	1.23583e-05	0	0	0	0	0	0	0	0	0	0	0	0	0
VMBIOME_JB2_00203	Nose	male	Sigmodon_hispidus	0	0.750465	0.000104726	0.0285116	0.0529127	5.23629e-05	0.119099	0	0	0.0205001	0	0	0	0.0283545	0	0	0	0	0	0	0	0	0	0	0	0	0	0	0	0	0	0	0	0
VMBIOME_JB2_00204	Nose	female	Sigmodon_hispidus	0.000919963	0.744496	0	0.0775836	0.0678524	0.000163549	0.0529899	0	0.0344066	0.0110804	0	0.00306654	0	0.00744148	0	0	0	0	0	0	0	0	0	0	0	0	0	0	0	0	0	0	0	0
VMBIOME_JB2_00205	Nose	female	Sigmodon_hispidus	1.39342e-05	0.921885	0	0.0117465	0.00433353	1.39342e-05	0.0471254	0	0.000822116	0.00735724	0	0	0.00124014	0.0054622	0	0	0	0	0	0	0	0	0	0	0	0	0	0	0	0	0	0	0	0
VMBIOME_JB2_00206	Nose	female	Sigmodon_hispidus	0.000851382	0.903704	0.000348293	0.0218134	0.0362482	6.44987e-05	0.0277086	0	5.15989e-05	0.00411501	0	1.28997e-05	0	0.0047084	0.000374092	0	0	0	0	0	0	0	0	0	0	0	0	0	0	0	0	0	0	0
VMBIOME_JB2_00207	Nose	female	Sigmodon_hispidus	0.000162141	0.937576	0.00214026	0.00256183	0.00517771	0.000205379	0.0367628	0.000118903	0.00272397	0.009188	1.08094e-05	1.08094e-05	0	0.00336173	0	0	0	0	0	0	0	0	0	0	0	0	0	0	0	0	0	0	0	0
VMBIOME_JB2_00208	Nose	female	Sigmodon_fulviventer	0.00816734	0.071332	0.00499442	0.213115	0.297197	0.00470063	0.338269	0	5.87579e-05	0.0440684	0.0097538	5.87579e-05	0	0	0.00399553	0.000176274	0	0	0	0	0.00411305	0	0	0	0	0	0	0	0	0	0	0	0	0
VMBIOME_JB2_00209	Nose	male	Sigmodon_fulviventer	0.417562	0.168211	0.0463364	0.0373145	0.153098	0.0949535	0.0126162	0.00906519	0	0.000894971	0.0361741	0.00051966	0.000707316	1.4435e-05	0.000765056	0.0118367	0.000245395	0	0.00196316	0	0.0057307	0.000952711	0.00051966	0	0	0	0	0	0.00049079	1.4435e-05	1.4435e-05	0	0	0
VMBIOME_JB2_00210	Nose	male	Sigmodon_fulviventer	0.0504829	0.18086	0.00153644	0.246269	0.50439	0.0122915	0.00329236	0	0.000219491	0.000219491	0	0	0	0.000219491	0	0.000219491	0	0	0	0	0	0	0	0	0	0	0	0	0	0	0	0	0	0
VMBIOME_JB2_00211	Nose	male	Sigmodon_fulviventer	0.01921	0.461918	0.026921	0.114854	0.25717	0.0162338	0.066085	6.76407e-05	0.00243506	0.00967262	0.00865801	0.00351732	6.76407e-05	0.00514069	0	0.000473485	0	0	0	0	0	0	0.00757576	0	0	0	0	0	0	0	0	0	0	0
VMBIOME_JB2_00212	Nose	female	Sigmodon_hispidus	0.00105088	0.32786	0.0013136	0.0296436	0.0352337	0.00243746	0.268281	2.91911e-05	0.281067	0.0338033	0.000277316	0.000116764	0.0042765	0.0131068	0	0	0	0	0	0	0	0	0	0.00150334	0	0	0	0	0	0	0	0	0	0
VMBIOME_JB2_00213	Nose	female	Sigmodon_hispidus	0.00411958	0.696449	0.00109001	0.00673239	0.071748	0.000545003	0.0465016	0	0.11514	0.0452192	0.000112206	1.60295e-05	0.00128236	0.00932917	4.80885e-05	0	0	0	0	0	0	0	0.000769416	0.000897652	0	0	0	0	0	0	0	0	0	0
VMBIOME_JB2_00214	Nose	female	Sigmodon_hispidus	0.013948	0.646229	0.0148912	0.0133294	0.107393	0.00360296	0.158283	0.00432974	0.000912338	0.0223909	0.00270609	0	0.00383491	0.00779353	0	0.000201024	0.000154634	0	0	0	0	0	0	0	0	0	0	0	0	0	0	0	0	0
VMBIOME_JB2_00215	Nose	female	Sigmodon_hispidus	0.0134717	0.265626	0.0375593	0.246604	0.0454164	0.00374302	0.138685	0.00508212	0.172679	0.0527411	1.61337e-05	0.000112936	0.00414637	0.0135362	0	0.00012907	0.00043561	0	0	0	0	0	0	0	1.61337e-05	0	0	0	0	0	0	0	0	0
VMBIOME_JB2_00216	Nose	female	Sigmodon_hispidus	0.000315986	0.372958	0.000331785	0.00284387	0.0195121	0.000142194	0.101937	0	0.477154	0.0164471	0.00110595	0.000157993	0.000205391	0.00617752	0	0	0	0	0	0	0	0	0.000710968	0	0	0	0	0	0	0	0	0	0	0
VMBIOME_JB2_00217	Ear	male	Sigmodon_fulviventer	0.0702517	0.0703661	0.0451945	0.130549	0.512586	0.00343249	0.0133867	0.000228833	0.000572082	0.0814645	0.0716247	0	0	0.000114416	0	0.000228833	0	0	0	0	0	0	0	0	0	0	0	0	0	0	0	0	0	0
VMBIOME_JB2_00220	Ear	male	Sigmodon_fulviventer	0.0647995	0.0603555	0.0066143	0.117507	0.671145	0.00971476	0.00155023	0.000413394	0.000620091	0.000516742	0.0489872	0	0	0	0	0.000413394	0	0	0	0	0	0	0	0	0.0173625	0	0	0	0	0	0	0	0	0
VMBIOME_JB2_00221	Ear	male	Sigmodon_fulviventer	0.0305522	0.20322	0.0710576	0.0246668	0.570365	0.000778951	0.0029427	0.0185217	0.000778951	0.03713	0.00458716	0.003462	0	0.0316773	0	0.00025965	0	0	0	0	0	0	0	0	0	0	0	0	0	0	0	0	0	0
VMBIOME_JB2_00223	Ear	female	Sigmodon_fulviventer	0.145549	0.0452242	0	0.00155945	0.706953	0	0.0352177	0	0.000259909	0.0625081	0.00246914	0	0	0.000129955	0	0.000129955	0	0	0	0	0	0	0	0	0	0	0	0	0	0	0	0	0	0
VMBIOME_JB2_00224	Ear	male	Sigmodon_fulviventer	0.0997596	0.00029779	0.00121243	0.0423713	0.773339	0.000255249	0.0265033	0.00380746	4.25414e-05	0.00716823	0.0411376	0	0	0	0	0	0	0	0	0	0	0	0.000319061	0	0.00378619	0	0	0	0	0	0	0	0	0
VMBIOME_JB2_00225	Ear	male	Sigmodon_fulviventer	0.0221749	0.0502764	0.00206433	0.0502764	0.789905	0	0.027036	0	0	0.020843	0.0125191	0.0105214	0	0	0	0	0	0	0	0	0	0	0.0143837	0	0	0	0	0	0	0	0	0	0	0
VMBIOME_JB2_00226	Ear	male	Sigmodon_hispidus	0.00203787	0.0144165	0	0.929694	0.0175972	0.00414458	0.00742169	0.000454389	0.0010327	0.0123236	0	0	0	0.00910155	0.00177625	0	0	0	0	0	0	0	0	0	0	0	0	0	0	0	0	0	0	0
VMBIOME_JB2_00227	Ear	male	Sigmodon_hispidus	3.52783e-05	0.478374	0	0.0786707	0.194878	0.000282227	0.0527058	0	0.184576	0.00194031	0	0	0	0.00829041	0	0.000246948	0	0	0	0	0	0	0	0	0	0	0	0	0	0	0	0	0	0
VMBIOME_JB2_00228	Ear	male	Sigmodon_hispidus	0.00307818	0.0697116	0.00439093	0.696619	0.0571726	0.0351274	0.048934	0	0.000316871	0.07451	0.00547734	0.000135802	0	0.00330451	0	0.00122222	0	0	0	0	0	0	0	0	0	0	0	0	0	0	0	0	0	0
VMBIOME_JB2_00229	Ear	male	Sigmodon_hispidus	0.0019088	0.415589	0.0125133	0.0679745	0.243584	0.000212089	0.061877	0.00715801	0.00174973	0.0512725	0.000106045	0.023807	0	0.0933192	0	0.00127253	5.30223e-05	0	0	0	0	0	0.00365854	0	0	0	0	0.0139449	0	0	0	0	0	0
VMBIOME_JB2_00230	Ear	male	Sigmodon_hispidus	0	0.103228	0.028582	0.728471	0.07275	9.24984e-05	0.00809361	0	9.24984e-05	0.0156785	0	0	0	0.0429655	0	0	0	0	0	0	0	0	0	0	0	0	0	4.62492e-05	0	0	0	0	0	0
VMBIOME_JB2_00231	Ear	female	Sigmodon_hispidus	0	0.182311	0.00626673	0.562007	0.0742522	0	0.0817723	0	0.0646997	0.0266251	0	0	0	0.00206633	0	0	0	0	0	0	0	0	0	0	0	0	0	0	0	0	0	0	0	0
VMBIOME_JB2_00232	Ear	female	Sigmodon_hispidus	0.000183638	0.535121	0.000459095	0.083188	0.0697824	0	0.138463	0	0.0351667	0.0353503	0	0.0125792	0	0.0897071	0	0	0	0	0	0	0	0	0	0	0	0	0	0	0	0	0	0	0	0
VMBIOME_JB2_00233	Ear	female	Sigmodon_hispidus	0.0295806	0.209311	0.0134798	0.29331	0.148652	0.0171618	0.195831	0.000811283	0.000187219	0.0251498	0.0264603	0.000936096	0	0.0391288	0	0	0	0	0	0	0	0	0	0	0	0	0	0	0	0	0	0	0	0
VMBIOME_JB2_00234	Ear	female	Sigmodon_hispidus	0.000388123	0.403842	9.70309e-05	0.293712	0.146225	0	0.0546284	0	0.0144576	0.0209587	0.00164952	0	0.037648	0.0263924	0	0	0	0	0	0	0	0	0	0	0	0	0	0	0	0	0	0	0	0
VMBIOME_JB2_00235	Ear	female	Sigmodon_fulviventer	0.126744	0.082639	0.0133826	0.213341	0.478442	0.0062487	0.0412414	0.0199958	0	0.00281191	0.00994584	0.00130181	0	0	0	0.00020829	0	0	0	0	0.00369715	0	0	0	0	0	0	0	0	0	0	0	0	0
VMBIOME_JB2_00236	Ear	male	Sigmodon_fulviventer	0.350758	0.0170771	0.0484198	0.0578956	0.436976	0.0340501	0.00806997	0.0136929	0.000520644	0.0158276	0.00551882	0.00635185	0	0.00208257	0	0.00270735	5.20644e-05	0	0	0	0	0	0	0	0	0	0	0	0	0	0	0	0	0
VMBIOME_JB2_00237	Ear	male	Sigmodon_fulviventer	0.0524352	0.0256898	0.010839	0.0585586	0.741061	7.03829e-05	0.0423001	0.00886824	0.000633446	0.0127393	0.0212556	0.0113316	0	0.014147	0	0	0	0	0	0	7.03829e-05	0	0	0	0	0	0	0	0	0	0	0	0	0
VMBIOME_JB2_00238	Ear	male	Sigmodon_fulviventer	0.235276	0.0105168	0.0147236	0.0655048	0.606671	0.000901442	0.0594952	0.000600962	0.000901442	0.000901442	0.00420673	0.000300481	0	0	0	0	0	0	0	0	0	0	0	0	0	0	0	0	0	0	0	0	0	0
VMBIOME_JB2_00239	Ear	female	Sigmodon_hispidus	0.0622235	0.0856679	0.00228546	0.373562	0.136243	0.00243291	0.157918	7.37246e-05	0.0967266	0.0241079	0	0.0117222	7.37246e-05	0.0469625	0	0	0	0	0	0	0	0	0	0	0	0	0	0	0	0	0	0	0	0
VMBIOME_JB2_00240	Ear	female	Sigmodon_hispidus	0.0125666	0.1539	0	0.515127	0.0487974	0.00291724	0.00503886	0	0.251433	0.00726249	2.04003e-05	0	0	0.00267243	0	0.000183602	0	0	4.08005e-05	0	4.08005e-05	0	0	0	0	0	0	0	0	0	0	0	0	0
VMBIOME_JB2_00241	Ear	female	Sigmodon_hispidus	0	0.267545	0.000210748	0.561328	0.0477345	0.00695469	0.0837724	0	0.000210748	0.00779768	0.000105374	0	0	0.0241307	0	0.000210748	0	0	0	0	0	0	0	0	0	0	0	0	0	0	0	0	0	0
VMBIOME_JB2_00242	Ear	female	Sigmodon_hispidus	0.0138628	0.278808	0.0314568	0.428875	0.0982923	0.00506577	0.0405807	0.0085519	0.071057	0.00934172	0.00351336	0.00484789	0	0.00574666	0	0	0	0	0	0	0	0	0	0	0	0	0	0	0	0	0	0	0	0
VMBIOME_JB2_00243	Ear	female	Sigmodon_hispidus	0.00197828	0.496686	0	0.0431858	0.0202774	0	0.00868464	0	0.427921	0	3.95656e-05	0	0.000593484	0.000633049	0	0	0	0	0	0	0	0	0	0	0	0	0	0	0	0	0	0	0	0
VMBIOME_JB2_00244	Skin	male	Sigmodon_fulviventer	0.157172	0.0891365	0.030405	0.0744685	0.417039	0.0262085	0.108872	0.00704699	0.0011679	0.0144503	0.0434894	0.00736371	0.00140544	0.0111247	0	0.0106497	0	0	0	0	0	0	0	0	0	0	0	0	0	0	0	0	0	0
VMBIOME_JB2_00245	Skin	male	Sigmodon_fulviventer	0.113953	0.146427	0.00488091	0.117337	0.489522	0.0324743	0.0268124	0.0135364	0	0.00475075	0.0326045	0.00527138	0.0117793	0	0	0.000650787	0	0	0	0	0	0	0	0	0	0	0	0	0	0	0	0	0	0
VMBIOME_JB2_00246	Skin	male	Sigmodon_fulviventer	0.143514	0.0493144	0.0609403	0.0915595	0.467763	0.0626011	0.00685632	0.0175879	4.25858e-05	0.0237203	0.0189081	0.0411379	0	0.00472702	0	0.00442892	0.000170343	0	0.000170343	0	4.25858e-05	0	0	0.00651563	0	0	0	0	0	0	0	0	0	0
VMBIOME_JB2_00247	Skin	male	Sigmodon_fulviventer	0.0985487	0.112159	0.0600589	0.106875	0.426097	0.0357143	0.105872	0.000334403	3.34403e-05	0.00297619	0.02916	0.00993178	0.0022405	0	0	0.00728999	0	0	0	0	0	0	0.00270867	0	0	0	0	0	0	0	0	0	0	0
VMBIOME_JB2_00248	Skin	male	Sigmodon_fulviventer	0.0516478	0.187949	0.0186424	0.0905558	0.564879	0.00162322	0.0272504	0.00560748	0.000787014	0.025578	0.0163305	0	0.0029513	0.00609936	0	9.83768e-05	0	0	0	0	0	0	0	0	0	0	0	0	0	0	0	0	0	0
VMBIOME_JB2_00249	Skin	female	Sigmodon_fulviventer	0.00682187	0.165349	0.0157011	0.0709258	0.571955	0.0452626	0.0124526	0	0.0121278	0.00952897	0.0276123	0.060314	0.00194911	0	0	0	0	0	0	0	0	0	0	0	0	0	0	0	0	0	0	0	0	0
VMBIOME_JB2_00250	Skin	female	Sigmodon_fulviventer	0.0554299	0.355378	0.0030456	0.0469022	0.412722	0.00600418	8.70171e-05	0.00339367	0.000174034	0.015141	0.0322833	0.00931082	0	0	0	0.000522102	0	0	0	0	0.0401149	0	0.0194918	0	0	0	0	0	0	0	0	0	0	0
VMBIOME_JB2_00251	Skin	male	Sigmodon_fulviventer	0.000231589	0.108499	0.00578972	0.140343	0.537286	0.0428439	0.0486336	0	0.000578972	0.048981	0.0274433	0	0	0.000115794	0	0.000926355	0	0	0	0	0.0383279	0	0	0	0	0	0	0	0	0	0	0	0	0
VMBIOME_JB2_00252	Skin	male	Sigmodon_fulviventer	0.0226608	0.247515	0.0352339	0.110234	0.480994	0.000584795	0.0473684	0	0.000292398	0.0356725	0.000292398	0.00540936	0	0	0	0	0	0	0	0	0	0	0	0.0137427	0	0	0	0	0	0	0	0	0	0
VMBIOME_JB2_00253	Skin	male	Sigmodon_hispidus	0.0306483	0.103095	0.000426517	0.667256	0.18913	0.003534	6.0931e-05	0	0.000182793	0.00536193	0	6.0931e-05	0	0.000182793	0	6.0931e-05	0	0	0	0	0	0	0	0	0	0	0	0	0	0	0	0	0	0
VMBIOME_JB2_00254	Skin	male	Sigmodon_hispidus	0.0155425	0.247544	0.0269062	0.480242	0.0858871	0.0226173	0.0134897	0	0.0312683	0.0458578	0.00718475	0.00454545	0	0.00318915	0	0.000623167	0	0	0	0	0	0	0.0151026	0	0	0	0	0	0	0	0	0	0	0
VMBIOME_JB2_00255	Skin	male	Sigmodon_hispidus	0.0391304	0.0722408	0.0610368	0.302341	0.197157	0.0262542	0.0180602	0	0.108027	0.0516722	0.0479933	0.0083612	0.032107	0.000167224	0	0	0	0	0	0	0	0	0.00602007	0	0.0294314	0	0	0	0	0	0	0	0	0
VMBIOME_JB2_00256	Skin	male	Sigmodon_hispidus	0.0900576	0.0743708	0	0.126622	0.106421	0.0404018	0.156303	0	0.0767408	0.200655	0.0102697	0.0872362	0.0233608	0	0	0.00496558	0	0	0	0	0.000112854	0.00248279	0	0	0	0	0	0	0	0	0	0	0	0
VMBIOME_JB2_00257	Skin	male	Sigmodon_hispidus	0.0331161	0.22459	0	0.209794	0.286595	0.000352299	0.166109	0	0.000880747	0.0785626	0	0	0	0	0	0	0	0	0	0	0	0	0	0	0	0	0	0	0	0	0	0	0	0
VMBIOME_JB2_00261	Nose	male	Sigmodon_fulviventer	0.112542	0.395593	0.0237288	0.0169492	0.31322	0.0250847	0.0308475	0.00101695	0.000677966	0.0372881	0.000677966	0.039322	0.000338983	0.00271186	0	0	0	0	0	0	0	0	0	0	0	0	0	0	0	0	0	0	0	0
VMBIOME_JB2_00262	Nose	female	Sigmodon_hispidus	0.010514	0.110397	0.0584112	0.228972	0.36215	0	0.0549065	0.00116822	0.143107	0.00350467	0.0163551	0	0	0.00350467	0	0	0	0	0	0	0.00700935	0	0	0	0	0	0	0	0	0	0	0	0	0
VMBIOME_JB2_00264	Nose	female	Sigmodon_hispidus	0.00504093	0.212526	0.000241965	0.492963	0.00137113	0	0.00697665	8.06549e-05	0.268541	0.00971892	0	0.000564584	0	0.00197605	0	0	0	0	0	0	0	0	0	0	0	0	0	0	0	0	0	0	0	0
VMBIOME_JB2_00265	Nose	female	Sigmodon_hispidus	0	0.0256801	0	0.860718	0.000652884	0	0.0167573	0.0165397	0.0761697	0.00348205	0	0	0	0	0	0	0	0	0	0	0	0	0	0	0	0	0	0	0	0	0	0	0	0
VMBIOME_JB2_00266	Ear	female	Sigmodon_fulviventer	0.00226546	0.0477079	0	0.720149	0.0466418	0.000133262	0.0631663	0	0.103278	0.0103945	0	0	0	0.00626333	0	0	0	0	0	0	0	0	0	0	0	0	0	0	0	0	0	0	0	0
VMBIOME_JB2_00267	Ear	female	Sigmodon_fulviventer	0.0129178	0.198533	0	0.584248	0.0171819	6.27077e-05	0.00420142	0	0.160469	0.00275914	0	0	0	0.0184988	0	0.00112874	0	0	0	0	0	0	0	0	0	0	0	0	0	0	0	0	0	0
VMBIOME_JB2_00268	Ear	male	Sigmodon_fulviventer	0.0034961	0.0222585	5.82683e-05	0.757254	0.0544226	0	0.000291341	0	0.109311	0.0189955	0.00157324	0	0	0.0323389	0	0	0	0	0	0	0	0	0	0	0	0	0	0	0	0	0	0	0	0
VMBIOME_JB2_00269	Ear	male	Sigmodon_fulviventer	0.0165882	0.0573862	0	0.348801	0.517821	0	0.0390047	0	0.00089666	0.00806994	0.0105358	0	0	0	0	0	0	0	0.00089666	0	0	0	0	0	0	0	0	0	0	0	0	0	0	0
VMBIOME_JB2_00270	Ear	female	Sigmodon_hispidus	0.0520698	0.176598	0.00199944	0.116193	0.459251	0.000366094	0.139961	0.000704027	2.81611e-05	0.0298226	0.0152351	0.00765981	0	0	0	0.000112644	0	0	0	0	0	0	0	0	0	0	0	0	0	0	0	0	0	0
VMBIOME_JB2_00271	Ear	female	Sigmodon_hispidus	0.119752	0.35193	0.0245139	0.107354	0.315864	0.0194421	0.00845309	0.00845309	0	0.00225416	0.040293	0	0	0	0	0	0	0	0.00028177	0	0	0	0.00028177	0.00112708	0	0	0	0	0	0	0	0	0	0
VMBIOME_JB2_00272	Ear	female	Sigmodon_hispidus	0.00229885	0.016092	0	0.354598	0.526437	0	0.00977011	0	0.000574713	0.066092	0.0241379	0	0	0	0	0	0	0	0	0	0	0	0	0	0	0	0	0	0	0	0	0	0	0
VMBIOME_JB2_00273	Ear	female	Sigmodon_hispidus	0	0.134998	0.00371245	0.650354	0.00843739	0	0.0941613	0	0.00506244	0.0259872	0	0.00202497	0	0.0752616	0	0	0	0	0	0	0	0	0	0	0	0	0	0	0	0	0	0	0	0
VMBIOME_JB2_00274	Skin	female	Sigmodon_fulviventer	0.00440986	0.132642	0.000345871	0.7393	0.0540424	0.00544747	0.0261133	0	0.000172936	0.0172936	0.000864678	0.000864678	0	0.0184176	0	8.64678e-05	0	0	0	0	0	0	0	0	0	0	0	0	0	0	0	0	0	0
VMBIOME_JB2_00275	Skin	female	Sigmodon_fulviventer	0.0210676	0.148184	0.00643732	0.476069	0.0877816	0.000919617	0.0471095	0.000459809	0.0938427	0.0550516	0.023074	0.000501609	0.00618652	0.0311416	0	8.36016e-05	0	0	0.00209004	0	0	0	0	0	0	0	0	0	0	0	0	0	0	0
VMBIOME_JB2_00276	Skin	male	Sigmodon_fulviventer	1.81679e-05	0.039697	0.00957451	0.826442	0.0213292	0.00052687	0.0429854	0	0.037644	0.0196395	0	1.81679e-05	0	0.00212565	0	0	0	0	0	0	0	0	0	0	0	0	0	0	0	0	0	0	0	0
VMBIOME_JB2_00277	Skin	male	Sigmodon_fulviventer	0.000174551	0.0235643	0	0.928434	0.0228661	0.00192006	0.00733112	0	0.00331646	0.00872753	0.000698202	0	0	0.00279281	0	0.000174551	0	0	0	0	0	0	0	0	0	0	0	0	0	0	0	0	0	0
VMBIOME_JB2_00279	Skin	female	Sigmodon_hispidus	0.00944562	0.166679	0.00108988	0.579162	0.0954734	7.26586e-05	0.0762188	0.00108988	0.000145317	0.0619778	0	0	0	0.00864637	0	0	0	0	0	0	0	0	0	0	0	0	0	0	0	0	0	0	0	0
VMBIOME_JB2_00280	Skin	female	Sigmodon_hispidus	3.47234e-05	0.755825	0	0.0379874	0.021841	0.000277787	0.00010417	3.47234e-05	0.154519	0.0290635	0	0	0	0.000312511	0	0	0	0	0	0	0	0	0	0	0	0	0	0	0	0	0	0	0	0
VMBIOME_JB2_00281	Skin	female	Sigmodon_hispidus	0	0.0105012	0	0.9786	0.00533576	0	0.00300846	0	0.00141908	0.0010785	0	0	0	5.67634e-05	0	0	0	0	0	0	0	0	0	0	0	0	0	0	0	0	0	0	0	0
VMBIOME_JB2_00282	Skin	female	Sigmodon_hispidus	0.101619	0.0566547	0.0044964	0.0116906	0.758993	0.00539568	0.0134892	0.0125899	0.000899281	0	0.0044964	0.0251799	0	0.00179856	0	0	0.00179856	0	0.000899281	0	0	0	0	0	0	0	0	0	0	0	0	0	0	0
VMBIOME_JB2_00283	Skin	female	Sigmodon_hispidus	0.0296629	0.0401498	0.0300624	0.243695	0.378177	0.0157803	0.0690637	0.0193758	0.000449438	0.0446941	0.092834	0.0288639	0	0.00429463	0	0.00289638	0	0	0	0	0	0	0	0	0	0	0	0	0	0	0	0	0	0
VMBIOME_JB2_00284	Skin	female	Sigmodon_hispidus	0.0471215	0.0852878	0.045629	0.0706823	0.521322	0.0010661	0.136994	0	0.000852878	0.0242004	0.0372068	0	0	0.00010661	0	0	0	0	0	0	0.028678	0	0.000852878	0	0	0	0	0	0	0	0	0	0	0
VMBIOME_JB2_00285	Skin	female	Sigmodon_fulviventer	0.0534045	0.398364	0	0.0181909	0.3503	0.000834446	0.0277036	0.0355474	0.00166889	0.0939586	0.000500668	0	0	0	0	0	0	0	0	0	0.019526	0	0	0	0	0	0	0	0	0	0	0	0	0
VMBIOME_JB2_00286	Skin	male	Sigmodon_fulviventer	0.00124564	0.0132038	0.013702	0.232436	0.555306	0.011709	0.0293971	0	0.00298954	0.134778	0.000747384	0	0.00274041	0.0017439	0	0	0	0	0	0	0	0	0	0	0	0	0	0	0	0	0	0	0	0
VMBIOME_JB2_00287	Skin	male	Sigmodon_fulviventer	0.0013986	0.226107	0.0013986	0.258275	0.42331	0.0004662	0.0550117	0	0.0037296	0.018648	0.0004662	0	0	0	0	0	0	0	0	0	0.0018648	0	0.00885781	0	0	0	0	0	0.0004662	0	0	0	0	0
VMBIOME_JB2_00289	Skin	female	Sigmodon_hispidus	0.0061086	0.068552	0.0214932	0.256787	0.416063	0.000678733	0.163801	0.00995475	0.00497738	0.00316742	0.04819	0	0	0.000226244	0	0	0	0	0	0	0	0	0	0	0	0	0	0	0	0	0	0	0	0
VMBIOME_JB2_00290	Skin	female	Sigmodon_hispidus	0.0766002	0.0713536	0.0454704	0.114725	0.498076	0.0395243	0.116474	0.0178384	0.00209864	0.00594614	0.0104932	0	0	0.00104932	0	0.000349773	0	0	0	0	0	0	0	0	0	0	0	0	0	0	0	0	0	0
VMBIOME_JB2_00291	Skin	female	Sigmodon_hispidus	7.78079e-05	0.321606	0.000155616	0.0049019	0.0178958	0.000103744	0.00544655	0.000168584	0.642239	0.000622463	0	0.000246392	0.000492783	0.00604308	0	0	0	0	0	0	0	0	0	0	0	0	0	0	0	0	0	0	0	0
VMBIOME_JB2_00292	Skin	female	Sigmodon_hispidus	0.000533339	0.772342	0.000126062	0.0702649	0.0100462	0.000242427	0.069751	9.69706e-06	0.0337555	0.0233796	4.84853e-05	0.000155153	0.00250184	0.0167371	0	9.69706e-06	0	0	0	0	9.69706e-05	0	0	0	0	0	0	0	0	0	0	0	0	0
VMBIOME_JB2_00293	Skin	female	Sigmodon_hispidus	0.00422249	0.764228	0.00115655	0.0106272	0.0760485	0.000818313	0.0538559	0.000120019	0.0580566	0.0164426	0.000981975	0	0.00052372	0.0120347	0.000774669	2.18217e-05	0	0	8.72867e-05	0	0	0	0	0	0	0	0	0	0	0	0	0	0	0
VMBIOME_JB2_00294	Nose	male	Sigmodon_fulviventer	2.63013e-05	0.419321	2.63013e-05	0.0295363	0.123353	0.000236711	0.044265	2.63013e-05	0.353357	0.0198311	0.00460272	0	0	0.00147287	0	0.00362957	0	0	0	0	0	0	0.000315615	0	0	0	0	0	0	0	0	0	0	0
VMBIOME_JB2_00295	Nose	male	Sigmodon_fulviventer	0.0190651	0.48451	0.00494959	0.015582	0.247113	0.00293309	0.0183318	0	0.0850596	0.00568286	0	0.000183318	0	0.11659	0	0	0	0	0	0	0	0	0	0	0	0	0	0	0	0	0	0	0	0
VMBIOME_JB2_00296	Nose	male	Sigmodon_fulviventer	0.116843	0.498343	0.0376438	0.116107	0.109664	0	0.0751496	0.00128854	9.20387e-05	4.60193e-05	0.0014266	0.0011965	0	0.014358	0	0.00253106	0.000920387	0	0.00432582	0	0.0069029	0.0131615	0	0	0	0	0	0	0	0	0	0	0	0
VMBIOME_JB2_00297	Nose	male	Sigmodon_fulviventer	0.0449849	0.278899	0.0213361	0.0715431	0.127047	0.0130553	0.358313	0.0157783	0.000186505	0.0200306	0.00496102	0.0129807	0.00865381	0.0121974	0.00160394	0.00488642	0.000111903	0	0	0	0.000857921	0.00257376	0	0	0	0	0	0	0	0	0	0	0	0
VMBIOME_JB2_00298	Nose	male	Sigmodon_fulviventer	0.134076	0.648013	0.0422038	0.00892994	0.0231338	0.0663057	0.0165096	0.0236688	2.54777e-05	0.00448408	0.0226369	0.00264968	0	0	2.54777e-05	0.00471338	0.000203822	0	0.00151592	0	0.000420382	0.000484076	0	0	0	0	0	0	0	0	0	0	0	0
VMBIOME_JB2_00299	Nose	female	Sigmodon_fulviventer	0.00589226	0.180976	0.000420875	0.0231481	0.162037	0.000841751	0.578704	0.000420875	0.00210438	0.0227273	0.0227273	0	0	0	0	0	0	0	0	0	0	0	0	0	0	0	0	0	0	0	0	0	0	0
VMBIOME_JB2_00300	Nose	female	Sigmodon_fulviventer	0.000656186	0.79363	0.0019959	0.0771018	0.0248804	0.00390977	0.0586193	8.20232e-05	0.0138072	0.010581	5.46822e-05	0	0.00191388	0.0126042	0	0.000164046	0	0	0	0	0	0	0	0	0	0	0	0	0	0	0	0	0	0
VMBIOME_JB2_00301	Nose	male	Sigmodon_fulviventer	0	0.779861	0.00497547	0.0570978	0.0839996	1.71568e-05	0.0531517	0	0.000823525	0.0125759	0	0	0.00331126	0.0041691	0	0	0	0	0	0	0	0	0	0	0	0	1.71568e-05	0	0	0	0	0	0	0
VMBIOME_JB2_00302	Nose	male	Sigmodon_fulviventer	0.00591068	0.768258	0.00157138	0.0576363	0.0389096	0.00632875	0.0846236	0.000879393	0.009385	0.00939942	0.00454113	0.000331575	0.00151371	0.0106392	0	7.20814e-05	0	0	0	0	0	0	0	0	0	0	0	0	0	0	0	0	0	0
VMBIOME_JB2_00303	Nose	male	Sigmodon_hispidus	0.000669776	0.718511	0.00170488	0.0225288	0.0716051	0.00259386	0.0757334	0.000340977	0.0872536	0.0138461	6.08887e-05	0	0	0.00511465	0	3.65332e-05	0	0	0	0	0	0	0	0	0	0	0	0	0	0	0	0	0	0
VMBIOME_JB2_00304	Nose	male	Sigmodon_hispidus	0.00099393	0.794018	0	0.0712317	0.0893742	0.000132524	0.0272072	0	0.000516844	0.00408174	0.00129874	0	0.00121922	0.00989955	0	2.65048e-05	0	0	0	0	0	0	0	0	0	0	0	0	0	0	0	0	0	0
VMBIOME_JB2_00305	Nose	male	Sigmodon_hispidus	0.00113614	0.711782	0.00148666	0.0228196	0.178097	0.00101528	0.0458446	0	0.0138513	0.0170301	1.20866e-05	0.000979018	0	0.00588619	0	6.04332e-05	0	0	0	0	0	0	0	0	0	0	0	0	0	0	0	0	0	0
VMBIOME_JB2_00306	Nose	male	Sigmodon_hispidus	3.43643e-05	0.466598	0.000859107	0.0361168	0.0744674	0.00045819	0.323196	0.000286369	1.14548e-05	0.052268	0.000400916	0	4.5819e-05	0.045189	0	6.87285e-05	0	0	0	0	0	0	0	0	0	0	0	0	0	0	0	0	0	0
VMBIOME_JB2_00307	Nose	male	Sigmodon_hispidus	0.00215117	0.606477	0.00134448	0.00240837	0.0457824	0.000175367	0.0325247	0	0.25745	0.0311919	2.33822e-05	0.00104051	0	0.0191384	0	0	1.16911e-05	0	1.16911e-05	0	0	0	1.16911e-05	0	0	0	0	0	0	0	0	0	0.000257205	0
VMBIOME_JB2_00308	Nose	female	Sigmodon_hispidus	0.000699069	0.835399	3.55459e-05	0.0269793	0.117633	1.18486e-05	0.00197872	0	0.00331761	0.00235788	0	0.00165881	0	0.00992915	0	0	0	0	0	0	0	0	0	0	0	0	0	0	0	0	0	0	0	0
VMBIOME_JB2_00309	Nose	female	Sigmodon_hispidus	0.00612113	0.163687	0.00620168	0.0936158	0.606234	0.00493986	0.104381	0.000214777	0.00018793	0.0100945	0.00209407	0.00190614	2.68471e-05	5.36942e-05	0	0	0	0	5.36942e-05	0	0.00018793	0	0	0	0	0	0	0	0	0	0	0	0	0
VMBIOME_JB2_00310	Nose	female	Sigmodon_hispidus	0.016845	0.658502	0.0259592	0.0469952	0.193514	0.00585914	0.00227855	0.00146478	0.0010579	0.00341783	0.0192863	0.0102942	0	4.06884e-05	0	0.000203442	0	0	0.00313301	0	0.00646946	0	0.00467917	0	0	0	0	0	0	0	0	0	0	0
VMBIOME_JB2_00311	Nose	female	Sigmodon_hispidus	0.00275239	0.648553	7.57537e-05	0.0621938	0.135473	0.000303015	0.00542902	0.000303015	0.000151507	0.00257563	2.52512e-05	0	0.00184334	0.00527751	0	0	0	0	0	0	0.135044	0	0	0	0	0	0	0	0	0	0	0	0	0
VMBIOME_JB2_00312	Nose	female	Sigmodon_fulviventer	0.022673	0.0912888	0.155131	0.0483294	0.426014	0	0.0190931	0.0304296	0	0.0859189	0.0823389	0	0.0346062	0	0	0	0	0	0	0	0	0	0	0	0	0	0	0	0.00417661	0	0	0	0	0
VMBIOME_JB2_00313	Nose	male	Sigmodon_fulviventer	0.0288395	0.499556	0.0226173	0.0798025	0.322667	0.000197531	0.0276543	0	0.000296296	0.0117531	0.00355556	0	0	9.87654e-05	0	9.87654e-05	0	0	0	0	0.0028642	0	0	0	0	0	0	0	0	0	0	0	0	0
VMBIOME_JB2_00314	Nose	male	Sigmodon_fulviventer	0.0449113	0.31303	0.0125289	0.119699	0.095798	0.00501157	0.299345	0	0	0.0684271	0.00173477	0.00269854	0.036623	0	0	0	0	0	0	0	0.000192753	0	0	0	0	0	0	0	0	0	0	0	0	0
VMBIOME_JB2_00315	Nose	male	Sigmodon_fulviventer	0.0278772	0.518553	0	0.191844	0.139668	0	0.0625353	0.00998305	0.00131852	0.00404973	0.0256169	0.00273121	0	0.000376719	0	9.41797e-05	0	0	0	0	0.0152571	0	0	0	0	0	0	0	0	9.41797e-05	0	0	0	0
VMBIOME_JB2_00316	Nose	female	Sigmodon_hispidus	0.0529545	0.0412657	0.0111721	0.0801421	0.109073	0.0211818	0.634291	0.00200194	0.000258314	0.0345496	0.00768486	0.000968679	0.00426219	0	0	0.000193736	0	0	0	0	0	0	0	0	0	0	0	0	0	0	0	0	0	0
VMBIOME_JB2_00317	Nose	female	Sigmodon_hispidus	0.00410754	0.00942868	0.14087	0.137603	0.5323	0.0071882	0.126307	0.00336072	0.00028006	0.0256721	0.0118559	0.000933532	0	0	0	9.33532e-05	0	0	0	0	0	0	0	0	0	0	0	0	0	0	0	0	0	0
VMBIOME_JB2_00318	Nose	female	Sigmodon_hispidus	0.00442202	0.256534	0.000141731	0.117864	0.0592721	0.000396848	0.0261353	0.000170078	0.475084	0.034214	0.00481887	0.00045354	0	0.0133794	0.00119054	0	0	0	0.00184251	0	0	0	0	0	0	0	0	0	0	0.00408186	0	0	0	0
VMBIOME_JB2_00319	Nose	female	Sigmodon_hispidus	0.000979752	0.200196	0.0342913	0.445134	0.149249	0.104833	0.00261267	0.000326584	0.0202482	0.00163292	0.00130634	0.029066	0.00653168	0.000326584	0	0.00326584	0	0	0	0	0	0	0	0	0	0	0	0	0	0	0	0	0	0
VMBIOME_JB2_00320	Nose	female	Sigmodon_hispidus	0.0463551	0.171589	0	0.567477	0.114393	0.000373832	0.0130841	0	0.0325234	0.00224299	0.000747664	0.0145794	0.00785047	0.0280374	0	0.000747664	0	0	0	0	0	0	0	0	0	0	0	0	0	0	0	0	0	0
VMBIOME_JB2_00321	Ear	male	Sigmodon_fulviventer	0.0519006	0.144946	0.0350877	0.12051	0.144632	0.0545113	0.0263158	0.0186404	0.119518	0.162385	0.0438074	0.0252715	0.0219298	0.029292	0	0.000887636	5.22139e-05	0	0	0	0.000313283	0	0	0	0	0	0	0	0	0	0	0	0	0
VMBIOME_JB2_00322	Ear	male	Sigmodon_fulviventer	0.0396511	0.0374986	0.00322873	0.683641	0.0751105	0.0153506	0.0247536	0.00288886	0.0538688	0.0169367	0.0258865	0.00243571	0.01688	0.00124618	0	0.000623088	0	0	0	0	0	0	0	0	0	0	0	0	0	0	0	0	0	0
VMBIOME_JB2_00323	Ear	male	Sigmodon_fulviventer	0.286429	0.0264286	0.1	0.0385714	0.138214	0.1825	0.00178571	0.0403571	0.00107143	0.0960714	0.0453571	0	0	0	0.0142857	0.0196429	0	0	0.00214286	0	0.000357143	0	0.00678571	0	0	0	0	0	0	0	0	0	0	0
VMBIOME_JB2_00324	Ear	male	Sigmodon_fulviventer	0.0486301	0.0547945	0.209589	0.0575342	0.474658	0.00479452	0.00205479	0.00410959	0	0.0835616	0.000684932	0.059589	0	0	0	0	0	0	0	0	0	0	0	0	0	0	0	0	0	0	0	0	0	0
VMBIOME_JB2_00325	Ear	male	Sigmodon_fulviventer	0.240551	0.0610151	0.179266	0.0296976	0.355562	0.0656048	0.000539957	0.024838	0.00269978	0.00296976	0.0110691	0.00404968	0.0107991	0.00485961	0.00215983	0.00215983	0	0	0	0	0.000809935	0.000539957	0.000809935	0	0	0	0	0	0	0	0	0	0	0
VMBIOME_JB2_00327	Ear	female	Sigmodon_fulviventer	0.0062753	0.290688	0.00708502	0.426721	0.0384615	0.00546559	0.0376518	0.0107287	0.000202429	0.097166	0.0196356	0.00506073	0.0455466	0.00910931	0	0.000202429	0	0	0	0	0	0	0	0	0	0	0	0	0	0	0	0	0	0
VMBIOME_JB2_00328	Ear	male	Sigmodon_fulviventer	0.0966912	0.0625	0.0481618	0.131618	0.160662	0.0158088	0.0301471	0.00845588	0	0.301838	0.000367647	0.109559	0.00183824	0.00330882	0	0	0.00220588	0	0	0	0	0	0	0.000367647	0.0261029	0	0	0	0	0	0	0.000367647	0	0
VMBIOME_JB2_00329	Ear	male	Sigmodon_fulviventer	0.000858074	0.25828	0.0125279	0.169899	0.21675	0.053029	0.102626	0.00497683	0	0.0928437	0.0435902	0.0147589	0.0286597	0.000171615	0	0.00102969	0	0	0	0	0	0	0	0	0	0	0	0	0	0	0	0	0	0
VMBIOME_JB2_00330	Ear	male	Sigmodon_hispidus	0.000493827	0.218272	0	0.296296	0.291852	0.00246914	0.0311111	0	0.102222	0	0.042963	0.00197531	0	0	0	0.0123457	0	0	0	0	0	0	0	0	0	0	0	0	0	0	0	0	0	0
VMBIOME_JB2_00331	Ear	male	Sigmodon_hispidus	0.00126799	0.192996	0.0098829	0.39815	0.13534	0.00712314	0.022712	0.00425151	0.102558	0.0724621	0.00223764	0.00294622	0.047699	0.000223764	0	0.000149176	0	0	0	0	0	0	0	0	0	0	0	0	0	0	0	0	0	0
VMBIOME_JB2_00332	Ear	male	Sigmodon_hispidus	0	0.101192	0.0712655	0.366219	0.201877	0.000253614	0.0874968	0	0.0996703	0.0365204	0.0296728	0.00557951	0	0.000253614	0	0	0	0	0	0	0	0	0	0	0	0	0	0	0	0	0	0	0	0
VMBIOME_JB2_00333	Ear	male	Sigmodon_hispidus	5.69411e-05	0.340451	0.0142922	0.301048	0.109042	0.00677599	0.000626352	0.000455529	0.135748	0.0549482	0.00489694	0.000740235	0.0256804	0.00472611	0	0.000113882	0.000170823	0	0.000227764	0	0	0	0	0	0	0	0	0	0	0	0	0	0	0
VMBIOME_JB2_00334	Ear	male	Sigmodon_hispidus	0	0.0175676	0	0.0932432	0.554054	0	0.117568	0	0.000675676	0.0966216	0	0.117568	0	0.0027027	0	0	0	0	0	0	0	0	0	0	0	0	0	0	0	0	0	0	0	0
VMBIOME_JB2_00335	Ear	female	Sigmodon_hispidus	0.02485	0.0165041	0.0524194	0.00693923	0.0564516	0.0100338	0.000187547	0.0277569	0.0254126	0.0607652	0.057108	0.252157	0	0.361778	0	0	0.000750188	0	0	0	0	0	0	0.0468867	0	0	0	0	0	0	0	0	0	0
VMBIOME_JB2_00337	Ear	female	Sigmodon_hispidus	0.0672717	0.227456	0.00187266	0.0352924	0.550418	0	0.00158456	0	0.00172861	0.000864304	0.0314031	0.0099395	0	0.0452319	0	0.0237684	0	0	0	0	0.00316912	0	0	0	0	0	0	0	0	0	0	0	0	0
VMBIOME_JB2_00338	Ear	female	Sigmodon_hispidus	0.00158479	0.113788	0.000633914	0.797147	0.0244057	0	0.0453249	0	0.0117274	0.00475436	0	0	0	0.000633914	0	0	0	0	0	0	0	0	0	0	0	0	0	0	0	0	0	0	0	0
VMBIOME_JB2_00339	Ear	female	Sigmodon_fulviventer	0	0.00441569	0	0.928014	0.0218731	0.00333744	0.0172007	0	0.0181762	0.00549394	5.13452e-05	0.00128363	0	0.000154036	0	0	0	0	0	0	0	0	0	0	0	0	0	0	0	0	0	0	0	0
VMBIOME_JB2_00340	Ear	male	Sigmodon_fulviventer	0	0.0235352	3.76563e-05	0.842634	0.0310288	7.53125e-05	0.0158909	0	0.0729025	0.0127278	0	0.000188281	0	0.000979063	0	0	0	0	0	0	0	0	0	0	0	0	0	0	0	0	0	0	0	0
VMBIOME_JB2_00341	Ear	male	Sigmodon_fulviventer	0.012099	0.0223817	0	0.817958	0.0116303	0	0.00155266	0	0.124213	0.00782188	0	0	0	0.00231434	2.92954e-05	0	0	0	0	0	0	0	0	0	0	0	0	0	0	0	0	0	0	0
VMBIOME_JB2_00342	Ear	male	Sigmodon_fulviventer	0.000228519	0.047532	0.00457038	0.0838665	0.753199	0.000228519	0.101463	0	0.0059415	0.00297075	0	0	0	0	0	0	0	0	0	0	0	0	0	0	0	0	0	0	0	0	0	0	0	0
VMBIOME_JB2_00343	Ear	female	Sigmodon_hispidus	0	0.00291795	0	0.78184	0.145726	0.00875386	0.000858222	0	0.000514933	0.0181943	0.00532097	0.00738071	0	0.028493	0	0	0	0	0	0	0	0	0	0	0	0	0	0	0	0	0	0	0	0
VMBIOME_JB2_00344	Ear	female	Sigmodon_hispidus	0.119055	0.16	0.0337008	0.0588976	0.539055	0	0.00740157	0.00346457	0.00913386	0.0458268	0	0.0171654	0	0	0	0	0	0	0	0	0.00614173	0.00015748	0	0	0	0	0	0	0	0	0	0	0	0
VMBIOME_JB2_00345	Ear	female	Sigmodon_hispidus	0.0133097	0.0993789	0.00532387	0.100266	0.403727	0.0745342	0.0496894	0	0	0.00266193	0.23425	0.00532387	0.000887311	0.00443656	0	0.00621118	0	0	0	0	0	0	0	0	0	0	0	0	0	0	0	0	0	0
VMBIOME_JB2_00346	Ear	female	Sigmodon_hispidus	0.000368291	0.058257	0.000412933	0.0103456	0.0367733	0.000524536	0.426894	7.81224e-05	0.217638	0.119884	3.3481e-05	0.000189726	0.00208698	0.126369	0	3.3481e-05	0	0	0	0	0	0	0.000100443	1.11603e-05	0	0	0	0	0	0	0	0	0	0
VMBIOME_JB2_00347	Ear	female	Sigmodon_hispidus	0.000691346	0.77239	1.04749e-05	0.0185721	0.0533698	7.33245e-05	0.110018	0	0.0152306	0.0140783	5.23747e-05	0	0	0.0155134	0	0	0	0	0	0	0	0	0	0	0	0	0	0	0	0	0	0	0	0
VMBIOME_JB2_00348	Skin	male	Sigmodon_fulviventer	0.00122093	0.366553	0.000122093	0.172517	0.0268604	0.000183139	0.116873	0.000457848	0.284293	0.00607411	0.00686771	0.000854649	0.00497528	0.0121482	0	0	0	0	0	0	0	0	0	0	0	0	0	0	0	0	0	0	0	0
VMBIOME_JB2_00349	Skin	male	Sigmodon_fulviventer	2.3186e-05	0.768581	0.000289825	0.0261422	0.0718418	0.00126364	0.0270928	0	0.0544639	0.0130537	0.000405755	0.00176213	0	0.018943	0	2.3186e-05	0	0	0	0	0	0	0	0.0161143	0	0	0	0	0	0	0	0	0	0
VMBIOME_JB2_00350	Skin	male	Sigmodon_fulviventer	0.0832669	0.063745	0.0262948	0.106773	0.21992	0.132271	0.142231	0.0318725	0.00159363	0.103984	0.0302789	0.0123506	0.0414343	0.000796813	0	0.00239044	0	0	0	0	0	0	0	0	0	0.000796813	0	0	0	0	0	0	0	0
VMBIOME_JB2_00351	Skin	male	Sigmodon_fulviventer	0.100784	0.0855585	0.280139	0.0447108	0.132485	0.00352233	0.256619	0.000852176	0.00170435	0.0589706	0.00403363	0	0.0292012	0.000227247	0	0.000227247	0.000113623	0	0	0	0	0.000454494	0	0	0	0	0.000397682	0	0	0	0	0	0	0
VMBIOME_JB2_00352	Skin	male	Sigmodon_fulviventer	0.000371678	0.246423	0.0537075	0.0433005	0.130459	0	0.457164	0.000557517	0.000743356	0.0146813	0.0209998	0	0.000557517	0.0250883	0	0.000185839	0	0	0	0	0.00576101	0	0	0	0	0	0	0	0	0	0	0	0	0
VMBIOME_JB2_00354	Skin	female	Sigmodon_fulviventer	0.117425	0.344023	0.0290026	0.0768687	0.226598	0.00636642	0.115775	0.00448008	0.00188635	0.00825277	0.0311247	0	0	0.000471587	0	0.00141476	0	0	0	0	0	0	0	0	0.00542325	0.0308889	0	0	0	0	0	0	0	0
VMBIOME_JB2_00355	Skin	male	Sigmodon_fulviventer	0.0169873	0.125906	0.059955	0.00549588	0.0354734	0.00474644	0.00249813	0.000249813	0.00299775	0.0567075	0.122158	0.344741	0	0.203597	0	0.0177367	0	0	0.000749438	0	0	0	0	0	0	0	0	0	0	0	0	0	0	0
VMBIOME_JB2_00357	Skin	male	Sigmodon_hispidus	0	0.44265	0	0.317929	0.0528953	0	0.0796214	0	0.061804	0.0439866	0.000556793	0	0.000556793	0	0	0	0	0	0	0	0	0	0	0	0	0	0	0	0	0	0	0	0	0
VMBIOME_JB2_00362	Skin	female	Sigmodon_hispidus	0.00137741	0.0426997	0	0.213499	0.392562	0	0.0337466	0.0213499	0.284435	0.00550964	0.00206612	0	0	0.00137741	0	0	0	0	0	0	0.00137741	0	0	0	0	0	0	0	0	0	0	0	0	0
VMBIOME_JB2_00366	Skin	female	Sigmodon_fulviventer	0.0261324	0.267422	0.0252613	0.0452962	0.594077	0	0.0087108	0	0.0043554	0.00609756	0	0.00696864	0.00261324	0.0130662	0	0	0	0	0	0	0	0	0	0	0	0	0	0	0	0	0	0	0	0
VMBIOME_JB2_00368	Skin	male	Sigmodon_fulviventer	0.0177231	0.399917	0.0402419	0.0258549	0.334445	0.0813178	0.00834028	0.00229358	0.000417014	0.0677648	0.0185571	0	0	0.000417014	0	0.00208507	0	0	0	0	0.000625521	0	0	0	0	0	0	0	0	0	0	0	0	0
VMBIOME_JB2_00369	Skin	male	Sigmodon_fulviventer	0.0425599	0.153216	0.241173	0.00346784	0.198613	0.155422	0.00252207	0.000315259	0.00126103	0.0113493	0.112232	0	0.000630517	0.0766078	0	0.000315259	0	0	0	0	0.000315259	0	0	0	0	0	0	0	0	0	0	0	0	0
VMBIOME_JB2_00370	Skin	female	Sigmodon_hispidus	0.0360144	0.0234094	0	0.693878	0.148259	0.0204082	0.0120048	0	0.0540216	0.00060024	0.00060024	0.00360144	0	0.00060024	0	0	0.00660264	0	0	0	0	0	0	0	0	0	0	0	0	0	0	0	0	0
VMBIOME_JB2_00371	Skin	female	Sigmodon_hispidus	0.0242248	0.112403	0.0103359	0.501938	0.0891473	0.00387597	0.0335917	0	0.209625	0.00419897	0.000645995	0.00419897	0	0.000322997	0	0	0	0	0	0	0	0.00549096	0	0	0	0	0	0	0	0	0	0	0	0
VMBIOME_JB2_00372	Skin	female	Sigmodon_hispidus	0	0.0189859	0.0139078	0.891845	0.0395255	0.00075792	0.00018948	0.000454752	0.00970138	0.00871608	7.5792e-05	0	0	0	0	0	0	0	0	0	0	0	0	0	0	0	0.0158405	0	0	0	0	0	0	0
VMBIOME_JB2_00374	Skin	female	Sigmodon_hispidus	0.00652773	0.373094	0.00182452	0.219551	0.0327603	0.00194616	0.0190967	0	0.327035	0.00802789	0.00701427	0.000608174	0	0.00251379	0	0	0	0	0	0	0	0	0	0	0	0	0	0	0	0	0	0	0	0

## Sheet: cohort2_order
SampleID	SampleType	Gender	Species	Clostridiales	Bacteroidales	Actinomycetales	Lactobacillales	Enterobacteriales	Pasteurellales	Bacteria_unclassified	Mycoplasmatales	Bacteroidetes_unclassified	Sphingobacteriales	Bacillales	Erysipelotrichales	Neisseriales	Campylobacterales	Flavobacteriales	Verrucomicrobiales	Firmicutes_unclassified	Pseudomonadales	Burkholderiales	Proteobacteria_unclassified	Alphaproteobacteria_unclassified	Bifidobacteriales	Sphingomonadales	Clostridia_unclassified	Anaeroplasmatales	Elusimicrobiales	Betaproteobacteria_unclassified	Candidatus_Saccharibacteria_unclassified	Coriobacteriales	Spirochaetales	Fusobacteriales	Rhizobiales	Caulobacterales	Desulfovibrionales	Rhodobacterales	Selenomonadales	Cytophagales	Rhodospirillales	Xanthomonadales	Thermales	Deinococcales	Vibrionales	Planctomycetales	Solirubrobacterales	Deltaproteobacteria_unclassified	Deferribacterales
VMBIOME_JB2_00001	Feces	male	Sigmodon_fulviventer	0.41332	0.333397	0	0.000560121	2.71903e-05	1.63142e-05	0.0561426	0	0.0754858	0	0	0.0262387	0	0.0331776	0	0.00403504	0.00209365	0	2.17523e-05	0.00498127	0.00506284	0.0124205	0	0.00140302	0	0.0148731	0.0140737	0.00110393	0.000913595	0	0	0	0	0.000641691	0	0	0	0	0	0	0	0	0	0	0	0
VMBIOME_JB2_00002	Feces	male	Sigmodon_fulviventer	0.45679	0.320058	0	0.000357431	0	1.42973e-05	0.045115	1.42973e-05	0.0846469	0	0	0.00928607	0	0.0152909	0	0.022268	0.00402468	0	5.00404e-05	0.0137468	0.0078206	0.00142973	0	0.00288805	0.000550444	0.00366725	0.00371729	0.00611922	0.000257351	0.00107944	0	0	0	0.000772052	0	0	0	0	0	0	0	0	0	0	0	2.14459e-05
VMBIOME_JB2_00003	Feces	male	Sigmodon_fulviventer	0.469621	0.269448	1.64258e-05	4.92773e-05	0	0.00017247	0.0517576	2.46386e-05	0.140547	0	0	0.011112	0	0.0118101	0	0.00875493	0.00320302	0	4.10644e-05	0.00527267	0.00629928	0.000796649	0	0.00147011	0.00467313	0.00291557	0.00482917	0.00257063	0.000147832	0.00330979	0	0	0	0.00112516	0	0	0	0	0	0	0	0	0	0	0	0
VMBIOME_JB2_00004	Feces	male	Sigmodon_fulviventer	0.447578	0.419764	2.24267e-05	0.000273605	0	1.79413e-05	0.0200853	2.24267e-05	0.0641402	0	4.48533e-06	0.00910522	8.97066e-06	0.00711822	0	0.00256561	0.00268671	0	1.3456e-05	0.00483519	0.00106302	0.00439562	0	0.00222921	8.97066e-06	0.0110249	0.0013456	0.000852213	0.000183899	1.3456e-05	0	0	0	0.000641402	0	0	0	0	0	0	0	0	0	0	0	0
VMBIOME_JB2_00005	Feces	male	Sigmodon_fulviventer	0.38299	0.369583	1.82159e-05	0.000637558	0.000163943	3.64319e-05	0.0809698	7.28637e-05	0.0579084	3.64319e-05	0	0.0231342	0	0.0165765	0	0.0250287	0.00380713	0	3.64319e-05	0.00568337	0.00828825	0.00956336	0	0.0017123	0.000109296	0.0012569	0.00568337	0.00424431	0.00058291	0.000273239	0	0	0	0.00154835	0	0	0	0	0	0	0	0	0	0	3.64319e-05	0
VMBIOME_JB2_00006	Feces	female	Sigmodon_fulviventer	0.254975	0.281519	0	0.00266581	0.000183849	0	0.0530634	0.000160868	0.132141	0.000114906	0	0.0518913	0	0.0445374	0	0.0834214	0.0150067	0	6.89433e-05	0.0178333	0.00356207	0.00303351	0	0.00284966	0.000114906	0.0233028	0.00611298	0.011008	0.00854897	0.00130992	0	0	0	0.00163166	0	0	0	0	0	0	0	0	0	0	0.000896263	0
VMBIOME_JB2_00007	Feces	female	Sigmodon_fulviventer	0.385852	0.271682	2.22727e-05	0.00801817	0.000378636	0	0.0729877	0	0.138581	0	0	0.00049	0	0.02989	0	0.0108023	0.00641454	0	0.000334091	0.0225177	0.0152345	0.000556818	0	0.00594681	0.000133636	0.00434318	0.00240545	0.00236091	0.00271727	0.0138759	0	0	0	0.00409818	0	0	0	0	0	0	0	0	0	0	0.000334091	2.22727e-05
VMBIOME_JB2_00008	Feces	male	Sigmodon_fulviventer	0.446887	0.234374	0.000250902	0.000909519	9.40881e-05	0	0.0996707	0	0.0914223	9.40881e-05	0	0.0136741	0	0.0175945	0	0.00470441	0.0095029	0	0.000313627	0.0109456	0.0119492	0.00351262	0	0.00677435	0.0013486	0.0104438	0.00620982	0.00338717	0.0023522	0.0177827	0	0	0	0.00392034	0	0	0	0	0	0	0	0	0	0	0.00188176	0
VMBIOME_JB2_00009	Feces	male	Sigmodon_fulviventer	0.2488	0.339128	1.34457e-05	0.00396649	2.68915e-05	6.72287e-05	0.101058	1.34457e-05	0.169309	0.000174795	0	0.0200073	0	0.0117516	1.34457e-05	0.0283974	0.0132306	0	1.34457e-05	0.014871	0.00923722	0.00442365	0	0.0102725	0.000147903	0.00182862	0.0044102	0.00371102	0.0102053	0.00271604	0	0	0	0.00209754	0	0	0	0	0	0	0	0	0	0	4.03372e-05	0
VMBIOME_JB2_00010	Feces	male	Sigmodon_hispidus	0.468153	0.235387	0	0.00173129	0	0	0.0835118	0	0.0545811	0	0	0.0197959	0	0.0220511	0	0.0137364	0.024648	0	0.000227801	0.0103877	0.00148071	0.00519386	0	0.0322338	0.000227801	0.000865643	0.000341701	0.0051483	0.00234635	0.0125974	0	0	0	0.00519386	0	0	0	0	0	0	0	0	0	0	0.000159461	0
VMBIOME_JB2_00011	Feces	male	Sigmodon_hispidus	0.300894	0.283114	0	0.00765174	0.000883702	0	0.142066	0	0.12496	0	0	0.0669159	1.4027e-05	0.0187892	0	0.00592641	0.0180878	0	0.000350675	0.00220224	0.00152894	0.0034787	0	0.00650152	0.000504973	2.8054e-05	0.00386444	0.00232848	0.0062841	0.00263007	0	0	0	0.000995918	0	0	0	0	0	0	0	0	0	0	0	0
VMBIOME_JB2_00012	Feces	male	Sigmodon_hispidus	0.258503	0.293575	1.21347e-05	0.00913743	3.03368e-05	6.06735e-06	0.162654	0	0.122812	0	6.06735e-06	0.0713612	0	0.0247487	0	0.0106603	0.0120589	0	6.37072e-05	0.00261806	0.00164729	0.00455052	0	0.00580342	3.03368e-05	0.000106179	0.00480534	0.00155931	0.00964709	0.00223279	0	0	0	0.00134089	0	0	0	0	0	0	0	0	0	0	1.51684e-05	1.21347e-05
VMBIOME_JB2_00013	Feces	male	Sigmodon_hispidus	0.252165	0.312222	0	0.00837236	0.00428865	2.27716e-05	0.104484	0	0.10941	0	0	0.164684	0	0.00680112	0	2.27716e-05	0.00807633	0	7.59054e-05	0.00425829	0.000242897	0.0127749	0	0.00113858	0.000812187	0.000159401	0.00223162	0.00135112	0.00302862	0.000888093	0	0	0	0.00245933	0	0	0	0	0	0	0	0	0	0	7.59054e-06	2.27716e-05
VMBIOME_JB2_00014	Feces	male	Sigmodon_hispidus	0.343053	0.272588	2.46252e-05	0.00414114	0.000172376	1.23126e-05	0.133649	0	0.089254	8.20839e-06	1.64168e-05	0.077635	4.1042e-06	0.0183047	0	0.00163347	0.0101004	0	3.69378e-05	0.00315202	0.000673088	0.0147997	0	0.0119719	0.000907028	0.000418628	0.00492504	0.00165399	0.00820019	0.00157601	0	0	0	0.0010794	0	0	0	0	0	0	0	0	0	0	0	8.20839e-06
VMBIOME_JB2_00015	Feces	female	Sigmodon_hispidus	0.256177	0.326186	1.98806e-05	0.0259392	0.000536777	0	0.134025	9.94031e-06	0.118315	0	0	0.0311281	0	0.0353776	0	0.0208995	0.00613814	0	1.98806e-05	0.0111431	0.000730613	0.00986079	0	0.0036133	0.000188866	0.000218687	0.00622263	0.00375247	0.00704768	0.000198806	0	0	0	0.00222663	0	0	0	0	0	0	0	0	0	0	2.48508e-05	0
VMBIOME_JB2_00016	Feces	female	Sigmodon_hispidus	0.247837	0.329455	0.000125897	0.00591716	0.0023201	0	0.128955	0	0.130196	0	0	0.0145501	0	0.02687	0	0.0210608	0.0091725	0	5.39559e-05	0.0112408	0.00133091	0.0389202	0	0.00316541	0.00124098	8.99264e-05	0.0108092	0.00348915	0.00922645	0.000935235	0	0	0	0.00303951	0	0	0	0	0	0	0	0	0	0	0	0
VMBIOME_JB2_00017	Feces	female	Sigmodon_hispidus	0.407598	0.330021	0.000344067	0.00935052	0.000364306	4.04785e-05	0.0913396	0	0.0871704	4.04785e-05	0	0.00724564	0	0.017345	0	0.0020644	0.00558603	0	0.000283349	0.00864215	2.02392e-05	0.00924933	4.04785e-05	0.00916837	0.000323828	6.07177e-05	0.0025299	0.00240847	0.00202392	0.00333947	0	0	0	0.00340019	0	0	0	0	0	0	0	0	0	0	0	0
VMBIOME_JB2_00018	Feces	female	Sigmodon_hispidus	0.38265	0.392385	0.000281233	0.0115306	0.0014927	4.32666e-05	0.064662	0	0.0865549	0.000151433	0	0.0044781	0	0.0040887	0	0.00547323	0.00791779	0	0.000367766	0.00906436	0.00177393	0.00147107	0	0.00802596	0.00218496	0.00276906	0.000540833	0.0048675	0.000757166	0.00287723	0	0	0	0.0035695	0	0	0	0	0	0	0	0	0	0	2.16333e-05	0
VMBIOME_JB2_00019	Feces	female	Sigmodon_fulviventer	0.255025	0.313133	2.04248e-05	0.00680147	0	2.04248e-05	0.150715	0	0.146957	0	0	0.00727124	0	0.0256536	0	0.025	0.0130923	0	4.08497e-05	0.00602533	0.00878268	0.00408497	0	0.00157271	4.08497e-05	0.0192606	0.00571895	0.00498366	0.00257353	0.00112337	0	0	0	0.00204248	0	0	0	0	0	0	0	0	0	0	4.08497e-05	0
VMBIOME_JB2_00020	Feces	male	Sigmodon_fulviventer	0.288737	0.321828	2.26337e-05	0.00138065	0.000113168	0.000226337	0.122222	2.26337e-05	0.115703	0	0	0.00602055	0	0.0109773	0	0.00812548	0.00774071	0	0.000294237	0.0249876	0.0462858	0.00176542	0	0.00187859	0.000113168	0.0227468	0.00192386	0.0045041	0.000430039	0.0102304	0	0	0	0.00172016	0	0	0	0	0	0	0	0	0	0	0	0
VMBIOME_JB2_00021	Feces	male	Sigmodon_fulviventer	0.304124	0.30953	7.23991e-05	0.000965321	0	7.23991e-05	0.102686	4.8266e-05	0.162319	0	7.23991e-05	0.0196201	0	0.0101359	0	0.0132008	0.0110771	0	0	0.0196684	0.0160002	0.000361995	0	0.0076019	0.00130318	0.00839829	0.00299249	0.00366822	0.000651592	0.0029201	0	0	0	0.00139972	0	0	0	0	0	0	0	0	0	0	0.00108599	0
VMBIOME_JB2_00022	Feces	male	Sigmodon_fulviventer	0.388048	0.316921	0	0.00524916	4.58442e-05	0	0.0912071	0	0.0888232	0	0	0.01059	0	0.0152203	0	0.00946683	0.0150369	0	0.000137533	0.0101316	0.0112318	0.0019713	0	0.00582222	9.16884e-05	0.00375923	0.00442397	0.00595975	0.00165039	0.00607436	0	0	0	0.00804566	0	0	0	0	0	0	0	0	0	0	6.87663e-05	2.29221e-05
VMBIOME_JB2_00023	Feces	female	Sigmodon_hispidus	0.409997	0.281658	0.000127447	0.00892129	0	0	0.148858	0	0.046824	0	0	0.0130251	0	0.0176642	0	0.0021666	0.0166446	0	5.09788e-05	0.016925	0.00703507	0.00813112	0	0.00410379	2.54894e-05	0.000280383	0.000968597	0.0104252	0.00180975	0.000560767	0	0	0	0.00374694	0	0	0	0	0	0	0	0	0	0	5.09788e-05	0
VMBIOME_JB2_00024	Feces	female	Sigmodon_hispidus	0.313538	0.357014	7.41416e-06	0.00321033	0	0	0.102212	0	0.0557323	7.41416e-06	2.96567e-05	0.0274027	0	0.0207448	2.22425e-05	0.0430021	0.0304203	7.41416e-06	2.22425e-05	0.0085856	0.0125596	0.00479696	0	0.0126189	7.41416e-06	0	0.000148283	0.00369225	0.0011492	0	0	0	0	0.00299532	0	0	0	0	0	0	0	0	0	0	2.22425e-05	3.70708e-05
VMBIOME_JB2_00025	Feces	female	Sigmodon_hispidus	0.377096	0.250932	2.4396e-05	0.0142107	3.65941e-05	0	0.160508	0	0.0516769	6.09901e-06	3.04951e-05	0.0320076	0	0.0272077	0	2.4396e-05	0.0290496	0	0.000140277	0.0127042	0.0134056	0.00150646	0	0.00597703	0.0127103	0	0.000847763	0.0043364	0.00118931	0.00141497	0	0	0	0.00282384	0	0	0	0	1.8297e-05	0	0	0	0	0	5.48911e-05	4.26931e-05
VMBIOME_JB2_00026	Feces	female	Sigmodon_hispidus	0.342672	0.25279	0	0.0198419	0.00222143	0	0.243603	0	0.0539937	0	0	0.0135335	0	0.0200899	0	0.00152049	0.0111719	0	0.000129404	0.0104601	0.0104709	0.00479872	0	0.00425954	0.00142344	0	0.00121855	0.00337528	0.000970528	0.000129404	0	0	0	0.0012509	0	0	0	0	0	0	0	0	0	0	4.31346e-05	3.23509e-05
VMBIOME_JB2_00027	Feces	female	Sigmodon_hispidus	0.155318	0.671499	0.000168302	0.00197153	0.00331795	0	0.0736921	0	0.0388777	9.61723e-05	0	0.00540969	0	0.00411137	0	0.0017311	0.01897	0	0.000216388	0.00925659	0.0127428	9.61723e-05	0	0.000601077	0	0	0.000264474	0.000528948	0.000456819	0	0	0	0	0.00062512	0	0	0	0	0	0	0	0	0	0	4.80862e-05	0
VMBIOME_JB2_00028	Feces	male	Sigmodon_fulviventer	0.458411	0.341744	0	0.00450657	0.00011438	0	0.04518	0	0.0752391	0	0	0.0136341	0	0.0113922	0	0.00489546	0.0046667	0	4.57519e-05	0.0110262	0.00576474	0.00825822	0	0.0036144	0.000777783	0.000503271	0.00672553	0.000503271	0.000754907	0.00183008	0	0	0	0.000366015	0	0	0	0	0	0	0	0	0	0	0	0
VMBIOME_JB2_00029	Feces	male	Sigmodon_fulviventer	0.519288	0.218007	0.000186354	0.00404654	0.000186354	0	0.0649309	0	0.0604851	0	0	0.0212177	0	0.0274738	0	0.00947741	0.00638927	0	0.000372707	0.00811969	0.00604318	0.00162394	0	0.00636264	0.000905146	0.00652238	0.00258233	0.00370045	0.00069217	0.0279264	0	0	0	0.00322125	0	0	0	0	0	0	0	0	0	0	0.000239597	0
VMBIOME_JB2_00030	Feces	male	Sigmodon_fulviventer	0.51529	0.222346	0	0.000230172	0	0.000131527	0.0665527	0	0.108674	0	0	0.0277851	0	0.00697093	0	0.00397869	0.00483362	0	0.000197291	0.0154215	0.00335394	0.00138103	0	0.00259766	0.00325529	0.00637906	0.0073984	0.000920689	0.00075628	0.000328818	0	0	0	0.00121663	0	0	0	0	0	0	0	0	0	0	0	0
VMBIOME_JB2_00031	Feces	male	Sigmodon_fulviventer	0.64393	0.152673	3.3437e-05	0.00113686	0	0	0.0437356	0.000167185	0.0425987	0	0	0.0205637	6.6874e-05	0.0155816	0	0.00140435	0.00655365	0	6.6874e-05	0.00103655	0.00230715	0.00725583	0	0.00183903	0.054402	0.000568429	0.0024409	0.000635303	0.000367807	0.000133748	0	3.3437e-05	0	0.000468118	0	0	0	0	0	0	0	0	0	0	0	0
VMBIOME_JB2_00032	Feces	male	Sigmodon_fulviventer	0.620939	0.136512	4.1862e-05	0.000795378	0	0.000125586	0.0843101	4.1862e-05	0.097999	0	4.1862e-05	0.00724213	0	0.0087073	0	0.00360013	0.00389317	0	8.3724e-05	0.0115539	0.0108423	0.000586068	0	0.00410248	8.3724e-05	0.00226055	0.00234427	0.00020931	0	0.00313965	0	0	0	0.000502344	0	0	0	0	0	0	0	0	0	0	4.1862e-05	0
VMBIOME_JB2_00033	Feces	female	Sigmodon_fulviventer	0.368044	0.228561	0	0.00569879	0	0	0.0639971	0	0.0784421	0	3.04748e-05	0.0113366	0	0.0104529	0	0.163558	0.0076187	0	3.04748e-05	0.0121594	0.0210581	0.000274273	0	0.00274273	6.09496e-05	0.0177973	0.00222466	0.000639971	0.00076187	0.00323033	0	0	0	0.00103614	0	0	0	0	0	0	0	0	0	0	0.000243798	0
VMBIOME_JB2_00034	Feces	female	Sigmodon_fulviventer	0.296347	0.334937	0.00024801	0.00493539	0	0	0.0796111	9.92039e-05	0.18509	0	0	0.025793	0	0.00352174	0	0.0101932	0.0132933	0	0.0025049	0.0132189	0.00570422	7.44029e-05	0	0.00639865	0.00300092	0.00143846	0.00198408	0.00146326	0.00076883	0.00806032	0	0	0	0.000124005	0	0	0	0	0	0	0	0	0	0	0.00119045	0
VMBIOME_JB2_00035	Feces	male	Sigmodon_fulviventer	0.450649	0.205189	0	0.00166061	0	0	0.0736205	0	0.0829614	0	0	0.0459436	0	0.0191662	0	0.0330047	0.014565	0	6.91922e-05	0.0135963	0.0206193	0.0103788	0	0.00373638	0.00079571	0.0108632	0.00650407	0.00017298	0.00110707	0.00415153	0	0	0	0.00124546	0	0	0	0	0	0	0	0	0	0	0	0
VMBIOME_JB2_00036	Feces	male	Sigmodon_fulviventer	0.465815	0.207887	7.6476e-05	0.00219231	0	0.00012746	0.0734934	0	0.116473	0	0	0.0261293	0	0.0189151	0	0.0217447	0.0183033	0	0.00012746	0.00695931	0.0138676	0.000305904	0	0.00451208	0.00107066	0.00308453	0.0082849	0.0025492	0.00565922	0.00109616	0	0	0	0.00130009	0	0	0	0	0	0	0	0	0	0	2.5492e-05	0
VMBIOME_JB2_00037	Feces	male	Sigmodon_hispidus	0.186561	0.405835	9.5648e-06	0.0198183	7.65184e-05	4.7824e-05	0.131765	0	0.09055	0	0	0.0115065	0	0.0486466	1.91296e-05	0.00777618	0.0447059	0	7.65184e-05	0.00868484	0.000593018	0.0128455	0	0.014835	0.00179818	0	0.000363462	0.00344333	0.00703969	0.00188427	0	0	0	0.00107126	0	0	0	0	0	0	0	0	0	0	4.7824e-05	0
VMBIOME_JB2_00038	Feces	male	Sigmodon_hispidus	0.500208	0.242323	0	0.00645935	0.00310734	0.000244672	0.105845	0.000122336	0.0460229	0.000195738	0	0.00890607	0	0.0254214	0	0.000220205	0.0126251	0	7.34017e-05	0.0124294	0.00506472	0.00413496	0	0.0153899	0.00195738	2.44672e-05	0.000929755	0.00359668	0.000489345	0.000367008	0	0	0	0.00376795	0	0	0	0	0	0	0	0	0	0	7.34017e-05	0
VMBIOME_JB2_00039	Feces	male	Sigmodon_hispidus	0.268368	0.3675	8.3491e-05	0.0133029	0.000306134	0.000250473	0.142297	2.78303e-05	0.0843259	0	0	0.009351	0	0.0344261	2.78303e-05	0.0136647	0.0255483	0	8.3491e-05	0.00423021	0.00125237	0.00359011	0	0.0122732	0.000528777	0	0.00105755	0.00562173	0.0096293	0.00136369	0	0	0	0.000890571	0	0	0	0	0	0	0	0	0	0	0	0
VMBIOME_JB2_00040	Feces	male	Sigmodon_hispidus	0.304812	0.385854	0	0.000221729	0.0097561	0	0.0368514	0	0.0986696	0	4.43459e-05	0.00374723	4.43459e-05	0.0179157	0	0.0986031	0.00718404	0	4.43459e-05	0.0140133	0.000110865	0.0113304	0	0.00124169	0.00195122	0	0.00121951	0.00104213	0.00297118	0.000310421	0	0	0	0.00203991	0	0	0	0	0	0	0	0	0	0	0	0
VMBIOME_JB2_00041	Feces	male	Sigmodon_hispidus	0.275284	0.315204	7.61363e-05	0.00185265	0	5.07576e-05	0.198538	7.61363e-05	0.0532701	0	2.53788e-05	0.0195417	0	0.0350481	0	0.0457072	0.0165216	0	0	0.0028678	0.000609091	0.0105576	0	0.00796894	5.07576e-05	0.00124356	0.00218257	0.00274091	0.00606553	0.00294394	0	0	0	0.00149735	0	0	0	0	0	0	0	0	0	0	5.07576e-05	2.53788e-05
VMBIOME_JB2_00042	Feces	female	Sigmodon_hispidus	0.208633	0.411369	0	0.0105178	0.00133104	5.21975e-05	0.16805	2.60988e-05	0.110058	5.21975e-05	0	0.0256029	0	0.0239326	0	0.000156593	0.00973484	0	0	0.006342	0	0.00433239	0	0.00151373	2.60988e-05	0	0.000913457	0.00814281	0.00660299	0.00117444	0	0	0	0.00140933	0	0	0	0	0	0	0	0	0	0	0	0
VMBIOME_JB2_00043	Feces	female	Sigmodon_hispidus	0.405428	0.316612	0	0.000822368	0.0115132	0	0.141447	0.00246711	0.0452303	0	0	0.00164474	0	0.0180921	0	0.00328947	0.0337171	0	0	0.00328947	0.000822368	0.00246711	0	0.00493421	0.00411184	0.000822368	0	0.00328947	0	0	0	0	0	0	0	0	0	0	0	0	0	0	0	0	0	0
VMBIOME_JB2_00044	Feces	female	Sigmodon_hispidus	0.45855	0.343077	0	0.00399434	0.000217873	0	0.049094	0	0.0642725	0	0	0.00170667	0	0.0129634	0	0	0.0138712	0	0.000435746	0.018265	0	0.00243291	0	0.0026871	0.00878754	0	0.00050837	0.00214242	0.00174298	0.00787973	0	0	0	0.00729874	0	0	0	0	0	0	0	0	0	0	7.26243e-05	0
VMBIOME_JB2_00045	Feces	female	Sigmodon_hispidus	0.148906	0.559012	0	0.0177854	0.000372079	0	0.143139	0	0.0706206	0	0	0.021655	0	0.00747879	0	0	0.00688346	0	0.00089299	0.00223248	0	0.00881828	0	0.000855782	0.00613931	0	0.00122786	0.00230689	0.00104182	3.72079e-05	0	0	0	0.000595327	0	0	0	0	0	0	0	0	0	0	0	0
VMBIOME_JB2_00046	Feces	female	Sigmodon_fulviventer	0.346449	0.230079	0	0.00412911	0	3.9703e-05	0.184738	0.000119109	0.138444	0	7.9406e-05	0.00865526	0	0.0128241	0	0.00929051	0.0180649	0	0	0.0110771	0.012427	0.00273951	0	0.00226307	0.000516139	0.00623337	0.00730536	0.00138961	0.00194545	0.000635248	0	0	0	0.000555842	0	0	0	0	0	0	0	0	0	0	0	0
VMBIOME_JB2_00047	Feces	male	Sigmodon_fulviventer	0.401817	0.330336	0	0.00058922	0	3.10116e-05	0.0618992	0	0.132823	0	0	0.00412454	0	0.0125907	0	0.00865224	0.00818706	0	0	0.00741177	0.00462073	0.000465174	0	0.00120945	0.0156298	0.00158159	0.00353532	0.00127148	0.000372139	0.00207778	0	0	0	0.00077529	0	0	0	0	0	0	0	0	0	0	0	0
VMBIOME_JB2_00048	Feces	male	Sigmodon_fulviventer	0.507877	0.187042	0	0.0191808	0	0	0.0513588	0	0.131981	0	0	0.0195353	0	0.0221347	0	0.00263883	0.0217408	3.93856e-05	0.000196928	0.0152028	0.0038204	0	0	0.00441119	0.00098464	0.000315085	0.000196928	0.00244191	0.000393856	0.00539583	0	0	0	0.00307208	0	0	0	0	0	0	0	0	0	0	3.93856e-05	0
VMBIOME_JB2_00049	Feces	male	Sigmodon_fulviventer	0.434745	0.286101	0	0.00267154	0	0	0.0670877	0	0.149136	0	0	0.00863442	0	0.0189252	0	0.00105793	0.00727727	0	6.41169e-05	0.00130371	0.000491563	0.00328065	0	0.00104724	0.0111991	5.34308e-05	0.00189145	0.00324859	0.000523622	0.000641169	0	0	0	0.000598425	0	0	0	0	0	0	0	0	0	0	2.13723e-05	0
VMBIOME_JB2_00050	Feces	female	Sigmodon_hispidus	0.288051	0.341852	0	0.0269692	3.9228e-05	0	0.12396	7.8456e-05	0.0976385	5.8842e-05	0	0.0166915	0	0.0394634	0	3.9228e-05	0.0133571	0	0.000568806	0.00768869	0.000764946	0.0216931	0	0.00562922	0.000921858	0	0.000843402	0.00729641	0.00427585	0	0	3.9228e-05	0	0.00200063	0	0	0	0	0	0	0	0	0	0	3.9228e-05	0
VMBIOME_JB2_00051	Feces	female	Sigmodon_hispidus	0.324013	0.463088	0	0.00218591	6.4928e-05	0.000259712	0.0767882	0	0.0433719	4.32854e-05	4.32854e-05	0.00800779	2.16427e-05	0.0461422	0	0.0019262	0.0124445	0	0.00112542	0.00181799	0.00155827	0.0022292	0	0.00313819	0.00218591	2.16427e-05	0.00166649	0.00612488	0.000584352	2.16427e-05	0	0	0	0.00108213	0	0	0	0	0	0	0	0	0	0	4.32854e-05	0
VMBIOME_JB2_00052	Feces	female	Sigmodon_hispidus	0.337959	0.438241	0	0.000645422	0.000887455	0	0.0943122	0	0.0565551	0	0	0.00298507	0	0.0123437	0	0.000161355	0.0205728	0	0.00653489	0.00556676	0.000322711	0.00306575	0	0.00258169	8.06777e-05	0	0.000887455	0.0126664	0.000726099	0.00274304	0	0	0	0	0	0	0	0	0	0	0	0	0	0	8.06777e-05	0
VMBIOME_JB2_00053	Feces	female	Sigmodon_hispidus	0.197065	0.463534	2.027e-05	0.00999311	0.00154052	4.054e-05	0.112215	0.00010135	0.0539385	4.054e-05	0	0.00869583	0	0.0227227	0	0.0714112	0.00646613	0	0.00066891	0.00123647	0.0228037	0.00571614	0	0.00269591	0.00085134	0.00010135	0.0122836	0.00095269	0.00417562	0	0	0	0	0.00062837	0	8.108e-05	0	0	0	0	0	0	0	0	0	0
VMBIOME_JB2_00054	Feces	female	Sigmodon_hispidus	0.266209	0.485863	0	0.00199842	7.40156e-05	0.000123359	0.0379207	0	0.142973	0.000345406	0	0.00846245	0	0.0173196	0	0.00222047	0.0108556	0	9.86875e-05	0.00713017	0.00246719	0.00239317	0	0.00542781	0.000197375	0	0.000542781	0.00303464	0.00135695	0	0	0	0	0.00293595	0	0	0	0	0	0	0	0	0	0	4.93437e-05	0
VMBIOME_JB2_00055	Feces	male	Sigmodon_fulviventer	0.184145	0.356727	0	0.0046711	2.26752e-05	2.26752e-05	0.102061	0	0.24843	0	0	0.0136505	0	0.00977302	0	0.00677989	0.00632639	0	6.80257e-05	0.0077776	0.0281853	0.00145121	0	0.00149656	6.80257e-05	0.020385	0.00551008	0.000907009	0.000748282	0.000566881	0	0	0	0.000181402	0	0	0	0	0	0	0	0	0	0	0	0
VMBIOME_JB2_00056	Feces	male	Sigmodon_fulviventer	0.283824	0.307181	0	0.00357537	0	0	0.0771544	0	0.177565	0	0	0.00427707	0	0.0199151	0	0.0652588	0.00658268	0	0.000133659	0.0134327	0.0211515	0.000467805	0	0.00350854	0.000969025	0.00618171	0.00100244	0.00374244	0.000534634	0.00290707	0	0	0	0.00043439	0	0	0	0	0	0	0	0	0	0	0.000133659	0
VMBIOME_JB2_00057	Feces	male	Sigmodon_fulviventer	0.251687	0.33857	0	0.000181102	0	0	0.0945352	0	0.215059	0	0	0.00357676	0	0.00819487	0	0.00968896	0.00796849	0	4.52755e-05	0.0219586	0.0257618	0.000181102	0	0.00144882	0.00090551	0.00950786	0.00172047	0.000814959	0.000588582	0.0066555	0	0	0	0.00090551	0	0	0	4.52755e-05	0	0	0	0	0	0	0	0
VMBIOME_JB2_00058	Feces	male	Sigmodon_fulviventer	0.537157	0.239856	0	0.00281911	0	0.000138645	0.0268971	0	0.151169	0	0	0.0129864	0	0.00716332	0	0.00036972	0.00425178	0	0	0.00244939	0.00212589	0.00286533	0	0.0036972	0.00027729	0.000878085	0.00036972	0.00281911	0.00018486	0.000415935	0	0	0	0.00110916	0	0	0	0	0	0	0	0	0	0	0	0
VMBIOME_JB2_00059	Feces	male	Sigmodon_fulviventer	0.486305	0.24727	0	9.41265e-05	0	0	0.0438159	0	0.14039	0	0	0.00028238	0	0.0115776	0	0.0226374	0.00418863	0	0.000376506	0.0176017	0.00503577	4.70633e-05	0	0.00381212	0.00263554	0.00993035	0.000658886	0.000705949	0.00014119	0.0014119	0	0	0	0.00103539	0	0	0	0	0	0	0	0	0	0	0	4.70633e-05
VMBIOME_JB2_00060	Feces	female	Sigmodon_fulviventer	0.630441	0.171897	0	0.000175512	0	0	0.0690466	0	0.0485468	0	0	0.00512496	0	0.00877562	0	0.00617804	0.0097936	0	0.000210615	0.00803847	0.0084597	0.00028082	0	0.00905644	0.00589722	0.00358045	0.000175512	0.00115838	0.00042123	0.0103903	0	0	0	0.00207105	0	0	0	0	0	0	0	0	0	0	0.00028082	0
VMBIOME_JB2_00061	Feces	female	Sigmodon_fulviventer	0.276636	0.35958	0	0.014636	0	0	0.0688637	0	0.16366	0	0	0.0199857	0	0.00582066	0	0.00824593	0.0215041	0	2.10893e-05	0.0102283	0.0142002	0.00261508	0	0.00334617	0.0160138	0.00430222	0.00371172	0.00191913	0.00171527	0.000822484	0	0	0	0.00145516	0	0	0	0	0	0	0	0	0	0	0.000717037	0
VMBIOME_JB2_00062	Feces	male	Sigmodon_fulviventer	0.28486	0.265641	0	0.00896051	1.75352e-05	0	0.10935	0	0.193835	0	1.75352e-05	0.0352721	0	0.00972329	0	0.0147121	0.027881	0	7.89086e-05	0.0192186	0.0100214	0.000903065	0	0.00236726	0.00111349	0.00377885	0.00504138	0.00171845	0.00215684	0.00173599	0	0	0	0.00118363	0	0	0	0	0	0	0	0	0	0	0.000385775	0
VMBIOME_JB2_00064	Feces	male	Sigmodon_hispidus	0.329356	0.315159	0.000128087	0.0397071	0	0	0.0796277	0	0.0620584	0	0	0.0358431	0	0.0392161	0	0.00132357	0.0230984	0	0.000128087	0.022031	0.00081122	0.00975599	0	0.00599876	0.00177188	4.26958e-05	0.000149435	0.0109728	0.00444036	0.016139	0	0	0	0.00215614	0	0	0	4.26958e-05	0	0	0	0	0	0	4.26958e-05	0
VMBIOME_JB2_00065	Feces	male	Sigmodon_hispidus	0.476031	0.263579	0	0.0076062	0	0	0.14875	0	0.0356694	0	0	0.00818893	0	0.0207023	0	0.000122681	0.0190462	0	6.13403e-05	0.00254562	3.06701e-05	0.00282165	0	0.00162552	0.00426315	3.06701e-05	0.00279098	0.000858764	0.00116547	0.00153351	0	0	0	0.00257629	0	0	0	0	0	0	0	0	0	0	0	0
VMBIOME_JB2_00066	Feces	male	Sigmodon_hispidus	0.33699	0.35241	8.81135e-05	0.00938409	0	0	0.131774	0	0.0548506	0	0	0.0177108	0	0.0204423	0	0.0136135	0.0298705	0	4.40567e-05	0.00317209	0.00198255	0.00819455	0	0.00180633	0.00581549	0	0.000881135	0.0032602	0.00568332	0.00140982	0	0	0	0.000616794	0	0	0	0	0	0	0	0	0	0	0	0
VMBIOME_JB2_00067	Feces	male	Sigmodon_hispidus	0.2356	0.369661	0	0.0232158	0	0	0.174874	7.02445e-05	0.0553526	0	0.000105367	0.0316451	7.02445e-05	0.0201953	7.02445e-05	0.0103259	0.0271144	3.51222e-05	7.02445e-05	0.00358247	0.00224782	0.0207221	0	0.00196684	0.00389857	0	0.00108879	0.00558443	0.0103611	0.00161562	0	0	0	0.000526833	0	0	0	0	0	0	0	0	0	0	0	0
VMBIOME_JB2_00068	Feces	male	Sigmodon_hispidus	0.265521	0.325425	0.000236776	0.0172847	0	0	0.242838	0	0.0408202	0	9.47104e-05	0.0184685	0	0.0145854	0	0.0212625	0.0138751	0	4.73552e-05	0.00170479	0.00435668	0.00975517	0	0.00648766	0.000947104	0.000568263	0.00265189	0.00170479	0.00662973	0.00397784	0	0	0	0.000662973	0	0	0	0	0	0	0	0	0	0	0	4.73552e-05
VMBIOME_JB2_00069	Feces	female	Sigmodon_hispidus	0.313354	0.303371	0.000169198	0.0247874	0.00401844	0	0.215304	0	0.0590923	8.45988e-05	0	0.0297365	4.22994e-05	0.00985576	0	4.22994e-05	0.0160738	0	0	0.00372235	0.00071909	0.0069371	0	0.000888287	8.45988e-05	0	0.00071909	0.00258026	0.00486443	0.00164968	0	0	0	0.00190347	0	0	0	0	0	0	0	0	0	0	0	0
VMBIOME_JB2_00070	Feces	female	Sigmodon_hispidus	0.268796	0.457794	0	0.00551491	0.000450197	0	0.13475	0	0.0625211	0	0	0.0241981	0	0.00379854	0	0	0.00846933	0	0.000365785	0.00382667	0	0.00714688	0	0.00841306	0.00568374	0	0.000815982	0.00219471	0.00168824	0.00275746	0	0	0	0.000815982	0	0	0	0	0	0	0	0	0	0	0	0
VMBIOME_JB2_00071	Feces	female	Sigmodon_hispidus	0.265016	0.469283	0	0.0125492	0	0	0.125121	0	0.083167	0	0	0.00282357	0	0.00638868	0	0.000142605	0.00653129	0	8.55627e-05	0.00407849	8.55627e-05	0.00730135	0	0.000827106	0.00693058	0	0.000713023	0.000969711	0.00111232	0.00430666	0	0	0	0.00256688	0	0	0	0	0	0	0	0	0	0	0	0
VMBIOME_JB2_00072	Feces	female	Sigmodon_hispidus	0.316612	0.375433	8.44523e-05	0.0372857	4.22262e-05	0	0.170847	0	0.0380035	0	0	0.0149903	0	0.0135968	0	0	0.00912085	0	0	0.00299806	0.000380035	0.0107254	0	0.000675619	0.00236467	0	0.00143569	0.000717845	0.00105565	0.00168905	0	0	0	0.0019424	0	0	0	0	0	0	0	0	0	0	0	0
VMBIOME_JB2_00073	Feces	female	Sigmodon_fulviventer	0.293437	0.241843	0	0.00385214	0	6.31499e-05	0.125289	0	0.175641	0	0	0.0187555	0	0.0108407	0	0.0361639	0.0203553	0	4.20999e-05	0.0119353	0.00930409	0.00174715	0	0.0026944	0.0330695	0.00637814	0.0024839	0.0031996	0.000905149	0.00119985	0	0	0	0.000799899	0	0	0	0	0	0	0	0	0	0	0	0
VMBIOME_JB2_00074	Feces	male	Sigmodon_fulviventer	0.454319	0.296974	3.29587e-05	0.00196104	0	1.64794e-05	0.0654395	0	0.130928	0	0	0.00688837	0	0.00469662	0	0.0082232	0.00949211	0	1.64794e-05	0.00383969	0.00881645	0.000197752	0	0.00108764	0.000181273	0.00243894	0.00230711	0.000527339	0.000346066	0.00100524	0	0	0	0.00024719	0	0	0	0	0	0	0	0	0	0	1.64794e-05	0
VMBIOME_JB2_00075	Feces	male	Sigmodon_fulviventer	0.401674	0.291194	0	0.000865884	0	0	0.0844077	0	0.115644	0	0	0.0104547	0	0.00622154	0	0.00529151	0.0253993	0	0	0.0158104	0.0236675	6.41396e-05	0	0.00205247	0.0020204	0.0047784	0.00291835	0.000962094	0.00144314	0.0030787	0	0	0	0.0020204	0	0	0	0	0	0	0	0	0	0	0	0
VMBIOME_JB2_00076	Feces	male	Sigmodon_fulviventer	0.395716	0.28357	0	0.0354144	0	0	0.0505775	0	0.109245	0	0	0.0119575	0	0.0113469	0	0.0314456	0.0222358	0	0	0.0117539	0.0199461	0.000254414	0	0.00228973	0.000763242	0.00559711	0.000305297	0.00167913	0.000203531	0.00478298	0	0	0	0.000814125	0	0	0	0	0	0	0	0	0	0	0	0
VMBIOME_JB2_00077	Feces	female	Sigmodon_hispidus	0.474191	0.189698	0	0.0296024	0.000248296	0	0.136039	0	0.0615775	0	0	0.0242227	0	0.0165531	0	0.0190085	0.0194223	0	8.27655e-05	0.00353133	0.00537976	0.00822137	0	0.00190361	0.00165531	0	0.00113113	0.00212431	0.00270367	0.000469004	0	0	0	0.00220708	0	0	0	0	0	0	0	0	0	0	0	0
VMBIOME_JB2_00078	Feces	female	Sigmodon_hispidus	0.452552	0.249596	0.000206221	0.00893624	0	3.43702e-05	0.0962365	0	0.0488744	6.87403e-05	0	0.0250215	0	0.0212751	0	0.0289053	0.0289397	0	0.000412442	0.00598041	0.0032308	0.00577419	0	0.0051899	0.0129232	0	0.000549923	0.00233717	0.00158103	0.000412442	0	0	0	0.000962365	0	0	0	0	0	0	0	0	0	0	0	0
VMBIOME_JB2_00079	Feces	female	Sigmodon_hispidus	0.44141	0.22879	0	0.0067781	0	0	0.16905	0	0.0309036	0	0	0.0307025	0	0.0348957	0	0.000459532	0.0199897	0	0.000287208	0.00534206	0.00120627	0.00703659	0	0.00281464	0.00531334	0.000114883	0.00180941	0.00160836	0.0030444	0.00574416	0	0	0	0.00261359	0	0	0	0	0	0	0	0	0	0	5.74416e-05	2.87208e-05
VMBIOME_JB2_00080	Feces	female	Sigmodon_hispidus	0.319822	0.210369	0.000176041	0.0116187	0.000352082	0	0.290643	0	0.0418097	0	0	0.00704163	0	0.0197606	0	0.0596778	0.0123229	0	0	0.00250858	0.00616143	0.00321275	0	0.00268462	0.00162838	8.80204e-05	0.00624945	0.000176041	0.00294868	0.000264061	0	0	0	0.000484112	0	0	0	0	0	0	0	0	0	0	0	0
VMBIOME_JB2_00081	Feces	female	Sigmodon_hispidus	0.365033	0.295652	0	0.00565943	0.00128949	0.000143277	0.0880436	0	0.0734651	3.58192e-05	0	0.00734293	0	0.00902643	0	0.100759	0.0295508	0	0.000214915	0.00580271	0.00533706	0.00487141	0	0.00179096	0.00100294	3.58192e-05	0.000394011	0.00121785	0.00121785	0.000322373	0	0	0	0.00179096	0	0	0	0	0	0	0	0	0	0	0	0
VMBIOME_JB2_00082	Feces	male	Sigmodon_fulviventer	0.313737	0.293701	0	0.00996921	0.000146606	0	0.142012	4.88687e-05	0.123247	0	0	0.0303963	0	0.00630406	0	0.0108	0.0117774	0	4.88687e-05	0.0103113	0.0176905	0.00259004	0	0.00244343	0.000781899	0.0108977	0.00772125	0.000977374	0.00185701	0.00112398	0	0	0	0.00136832	0	0	0	0	0	0	0	0	0	0	0	0
VMBIOME_JB2_00083	Feces	male	Sigmodon_fulviventer	0.599314	0.154684	0	0.000966778	0	0	0.0510195	0	0.0805062	0	0	0.00900861	0	0.0127878	0	0.0239937	0.00944806	0	8.78889e-05	0.0128318	0.00522939	0.000834945	0	0.00329583	0.00294428	0.00399895	0.000703111	0.000834945	0.000263667	0.0237739	0	0	0	0.00325189	0	0	0	0	0	0	0	0	0	0	0.000219722	0
VMBIOME_JB2_00084	Feces	male	Sigmodon_fulviventer	0.327256	0.306658	5.84334e-05	0.00704122	0	0	0.101703	0	0.108686	0	0	0.0356736	0	0.0103135	0	0.0145499	0.00736261	0	5.84334e-05	0.0145499	0.0421597	0.000496684	0	0.00309697	0.0003506	0.00645689	0.00636924	0.00239577	0.000964151	0.00233734	0	0	0	0.00137318	0	0	0	0	0	0	0	0	0	0	8.76501e-05	0
VMBIOME_JB2_00085	Feces	male	Sigmodon_fulviventer	0.355276	0.349721	0	0.00731611	5.12812e-05	0	0.0865284	3.41874e-05	0.109605	0	0	0.0279653	0	0.00514521	0	0.000888874	0.00767508	0	0.000837593	0.0112648	0.00752124	0.0002735	0	0.00124784	0.00165809	0.0196578	0.00266662	0.00425634	0.000222218	0	0	0	0	0.000188031	0	0	0	0	0	0	0	0	0	0	0	0
VMBIOME_JB2_00086	Feces	male	Sigmodon_fulviventer	0.420453	0.250513	0	0.000544411	0	0	0.034612	0	0.108317	0	0	0.0259433	0	0.00684702	0	0.0981406	0.0106998	0	6.28167e-05	0.017128	0.0128355	6.28167e-05	0	0.000900373	0.000460656	0.00948532	0.000167511	0.000690984	0.00018845	0.00121446	0	0	0	0.000628167	0	0	0	0	0	0	0	0	0	0	0.000104695	0
VMBIOME_JB2_00087	Feces	female	Sigmodon_fulviventer	0.438761	0.287133	2.89477e-05	0.000839485	0	2.89477e-05	0.0905486	0	0.073701	0	2.89477e-05	0.0162686	0	0.00639745	0	0.0240556	0.0120423	0	0	0.0112028	0.0160371	0.000115791	0	0.00318425	0.00112896	0.00358952	0.00159213	0.0013316	0.00182371	0.00796063	0	0	0	0.00191055	0	0	0	0	0	0	0	0	0	0	0.00026053	0
VMBIOME_JB2_00088	Feces	female	Sigmodon_fulviventer	0.270773	0.299126	0	0.00131728	0	0	0.055451	0	0.159495	0	0	0.0184628	0	0.00692092	0	0.00430728	0.0144482	0	0.000543637	0.0226864	0.0339773	0.000209091	0	0.00357546	0.0912056	0.00219546	0.00123364	0.00830092	0.000648183	0.00112909	0	0	0	0.000878183	0	0	0	0	0	0	0	0	0	0	0.00307364	4.18183e-05
VMBIOME_JB2_00089	Feces	male	Sigmodon_fulviventer	0.392992	0.185388	0	0.00049079	0	0	0.16978	0	0.107385	0	0	0.0661584	0	0.00487518	0	0.0129241	0.0255211	0	0	0.00716553	0.00494061	0.00611851	0	0.00147237	0.00265026	0.00500605	0.001865	0.000752544	0.00179956	0.0017014	0	0	0	0.000785263	0	0	0	0	0	0	0	0	0	0	0.000229035	0
VMBIOME_JB2_00090	Feces	male	Sigmodon_fulviventer	0.244698	0.343808	0	0.000164817	0	8.24085e-05	0.0904571	0	0.170119	0	0	0.0310131	0	0.00813097	0	0.0179651	0.0114823	0	0.000384573	0.0247775	0.0312878	8.24085e-05	0	0.0124986	0.000521921	0.00175805	0.00417537	0.00313152	0.00118119	0.00054939	0	0	0	0.00167564	0	0	0	0	0	0	0	0	0	0	0	0
VMBIOME_JB2_00091	Feces	male	Sigmodon_hispidus	0.452955	0.327538	0.000105363	0.000245847	0	0	0.0788466	0	0.0704878	0	0	0.00224774	0	0.00934218	0	0.00895585	0.0133109	0	7.0242e-05	0.00375795	0.00101851	0.00614617	0	0.0150318	0.00214238	0	3.5121e-05	0.00189653	0.00189653	0.00340674	0	0	0	0.000561936	0	0	0	0	0	0	0	0	0	0	0	0
VMBIOME_JB2_00092	Feces	male	Sigmodon_hispidus	0.375784	0.295053	0.000153994	0.000115496	3.84986e-05	0	0.12385	0	0.0310298	0	0	0.0222907	0	0.0150914	0	0.052435	0.00473532	0	0.000153994	0.00130895	0.0550529	0.00411935	0	0.00080847	0.00515881	0	0.0102791	0.00026949	0.00103946	0	0	0	0	0.00123195	0	0	0	0	0	0	0	0	0	0	0	0
VMBIOME_JB2_00093	Feces	male	Sigmodon_hispidus	0.396614	0.19494	0	0.00806544	0	0	0.170021	0	0.0669964	0.000114134	0	0.05467	0	0.027316	0	0.0103481	0.0180331	0	0	0.00311965	0.0010272	0.0163211	0	0.00277725	0.0142286	0	0.00110329	0.0027392	0.0079513	0.00228267	0	0	0	0.00125547	0	0	0	0	0	0	0	0	0	0	0	0
VMBIOME_JB2_00094	Feces	male	Sigmodon_hispidus	0.315168	0.313505	0	0.000326126	0.0157845	0	0.232136	0	0.0340149	0	0	0.0313733	0	0.0180022	0	0.00453315	0.016078	0	0.00013045	0.0059681	0	0.00489189	0	0.000587027	0.00013045	0	0.00088054	0.0015654	0.00391351	0.000456576	0	0	0	0.000521802	0	0	0	0	0	0	0	0	0	0	0	3.26126e-05
VMBIOME_JB2_00095	Feces	male	Sigmodon_hispidus	0.331064	0.25745	0	0.000240308	0	0	0.15377	0	0.0605575	0	0	0.0237371	0	0.0326284	0	0.0197319	0.0312667	0	0.000133504	0.00616789	0.0112945	0.0222952	0	0.00718253	0.00242978	0.0187707	0.000453914	0.00742283	0.0101463	0.00200256	0	0	0	0.00125494	0	0	0	0	0	0	0	0	0	0	0	0
VMBIOME_JB2_00096	Feces	female	Sigmodon_hispidus	0.225782	0.398278	0	0.0109513	0.00114416	0	0.245124	0	0.061567	0	0	0.00822709	0	0.0108968	0	0.00228833	0.0105154	0	0	0.00561186	0.00108968	0.00283317	0	0.00441321	0	5.4484e-05	0.00228833	0.0023973	0.00228833	0.00397733	0	0	0	0.00027242	0	0	0	0	0	0	0	0	0	0	0	0
VMBIOME_JB2_00097	Feces	female	Sigmodon_hispidus	0.263583	0.396587	0	0.000302969	0.00222177	0	0.141992	0	0.0946273	0	0	0.0223187	0	0.00434256	0	0.00010099	0.00939204	0	0	0.00282771	0.0321147	0.00525146	0	0.00171682	0.00939204	0	0.0010099	0.00141386	0.00434256	0.00363563	0	0	0	0.00282771	0	0	0	0	0	0	0	0	0	0	0	0
VMBIOME_JB2_00098	Feces	female	Sigmodon_hispidus	0.260445	0.389063	0	0.020124	0	0	0.144076	0	0.0944222	0	0	0.0305505	0	0.0188844	0	0.000364564	0.0123952	0	0	0.000583303	0.000364564	0.0216551	0	0.000364564	0.000218739	0	0	0.00262486	0.00386438	0	0	0	0	0	0	0	0	0	0	0	0	0	0	0	0	0
VMBIOME_JB2_00099	Feces	female	Sigmodon_hispidus	0.317833	0.301023	0	0.00621232	0	0	0.140417	0	0.0862415	0	0	0.0298739	0	0.018911	0	9.13576e-05	0.0120592	0	0.000182715	0.00712589	0	0.0476887	0	0.00219258	0.0169925	0	0.000182715	0.00191851	0.0066691	0.00264937	0	0	0	0.00173579	0	0	0	0	0	0	0	0	0	0	0	0
[truncated: 223 more rows]
[truncated: 23 more columns]

## Sheet: cohort2_family
SampleID	SampleType	Gender	Species	Corynebacteriaceae	Porphyromonadaceae	Streptococcaceae	Lachnospiraceae	Enterobacteriaceae	Pasteurellaceae	Bacteria_unclassified	Ruminococcaceae	Mycoplasmataceae	Bacteroidetes_unclassified	Sphingobacteriaceae	Staphylococcaceae	Actinomycetales_unclassified	Bacteroidales_unclassified	Erysipelotrichaceae	Clostridiales_unclassified	Rikenellaceae	Neisseriaceae	Helicobacteraceae	Flavobacteriaceae	Lactobacillaceae	Verrucomicrobiaceae	Firmicutes_unclassified	Prevotellaceae	Clostridiaceae_1	Proteobacteria_unclassified	Alphaproteobacteria_unclassified	Aerococcaceae	Bifidobacteriaceae	Bacteroidaceae	Pseudomonadaceae	Sphingomonadaceae	Leuconostocaceae	Clostridia_unclassified	Moraxellaceae	Burkholderiaceae	Anaeroplasmataceae	Elusimicrobiaceae	Betaproteobacteria_unclassified	Candidatus_Saccharibacteria_unclassified	Bacillaceae_2	Coriobacteriaceae	Mycobacteriaceae	Spirochaetaceae	Comamonadaceae	Leptotrichiaceae
[truncated: 321 more rows]
[truncated: 100 more columns]

[truncated: 2 more sheets: cohort2_genus, cohort2_otu]
