# Supplementary material for: Microbial community structure and composition is associated with host species and sex in Sigmodon cotton rats
Source: Anim Microbiome. 2021 Apr 16;3:29. doi: 10.1186/s42523-021-00090-8 (PMC8051552; doi:10.1186/s42523-021-00090-8)
Supplement: Supplementary file 17 — Additional file 17: Supplemental File 7. Raw counts from 16S rRNA sequencing data at all levels for both cotton rat cohorts. [file 42523_2021_90_MOESM17_ESM.xlsx]

## Sheet: cohort1_phyla
SampleID	SampleType	Day	Species	Proteobacteria	Bacteroidetes	Firmicutes	Actinobacteria	Bacteria_unclassified	Tenericutes	Verrucomicrobia	Spirochaetes	Candidatus_Saccharibacteria	Fusobacteria	Elusimicrobia	other
VMBIOME_JB1_00001	feces	0	Sigmodon_fulviventer	628	13311	5616	39	2514	217	330	79	40	0	20	0
VMBIOME_JB1_00002	feces	0	Sigmodon_fulviventer	560	9690	9517	226	1885	73	49	40	100	0	178	0
VMBIOME_JB1_00003	feces	0	Sigmodon_fulviventer	651	13546	8936	56	3304	1650	54	64	141	0	11	0
VMBIOME_JB1_00005	feces	0	Sigmodon_fulviventer	242	5539	6523	42	1116	176	90	66	28	0	38	0
VMBIOME_JB1_00006	feces	0	Sigmodon_fulviventer	238	11647	8854	169	1468	341	207	39	88	0	3	0
VMBIOME_JB1_00007	feces	0	Sigmodon_fulviventer	294	9727	9117	21	1504	16	17	58	90	0	10	0
VMBIOME_JB1_00008	feces	0	Sigmodon_fulviventer	272	11726	7168	28	1002	1990	1359	31	77	0	32	0
VMBIOME_JB1_00009	feces	0	Sigmodon_fulviventer	379	12403	8871	66	2246	374	98	22	127	0	62	0
VMBIOME_JB1_00010	feces	0	Sigmodon_fulviventer	434	10571	6569	113	2109	58	772	36	66	0	17	0
VMBIOME_JB1_00011	feces	0	Sigmodon_hispidus	319	3758	6710	143	1678	264	0	71	25	0	0	0
VMBIOME_JB1_00012	feces	0	Sigmodon_hispidus	894	12032	8898	131	4179	4	4	211	57	0	0	0
VMBIOME_JB1_00013	feces	0	Sigmodon_hispidus	1272	6643	13487	602	5057	9	156	136	29	0	0	0
VMBIOME_JB1_00014	feces	0	Sigmodon_hispidus	426	21612	10902	71	3769	292	1823	129	5	0	0	0
VMBIOME_JB1_00015	feces	0	Sigmodon_hispidus	479	5907	10251	96	986	3	12	94	16	0	0	0
VMBIOME_JB1_00016	feces	0	Sigmodon_hispidus	280	10422	8669	43	4229	15	1140	153	71	0	1	0
VMBIOME_JB1_00017	feces	0	Sigmodon_hispidus	495	6954	11042	38	1760	20	654	54	42	0	0	0
VMBIOME_JB1_00018	feces	0	Sigmodon_hispidus	400	6403	8558	65	2986	94	0	138	9	0	0	0
VMBIOME_JB1_00019	feces	0	Sigmodon_hispidus	391	5694	5235	83	5700	66	0	51	9	0	0	0
VMBIOME_JB1_00020	feces	0	Sigmodon_hispidus	536	8801	12030	56	2581	2	0	55	26	0	0	0
VMBIOME_JB1_00021	feces	4	Sigmodon_fulviventer	723	11224	8112	21	2089	677	115	52	39	0	6	0
VMBIOME_JB1_00022	feces	4	Sigmodon_fulviventer	1052	20480	9953	71	4163	213	150	84	34	0	205	1
VMBIOME_JB1_00023	feces	4	Sigmodon_fulviventer	585	19948	13279	158	3484	1914	38	86	62	0	4	0
VMBIOME_JB1_00024	feces	4	Sigmodon_fulviventer	976	15365	7781	42	5607	14	90	30	33	0	32	0
VMBIOME_JB1_00025	feces	4	Sigmodon_fulviventer	806	9674	7361	31	2428	310	186	35	31	0	301	0
VMBIOME_JB1_00026	feces	4	Sigmodon_fulviventer	1149	11350	9586	174	3650	353	11	35	86	0	135	0
VMBIOME_JB1_00027	feces	4	Sigmodon_fulviventer	266	5110	6674	29	937	86	133	106	27	0	24	0
VMBIOME_JB1_00028	feces	4	Sigmodon_fulviventer	377	15503	8706	11	2294	2222	208	24	11	0	19	0
VMBIOME_JB1_00029	feces	4	Sigmodon_fulviventer	726	16929	9992	42	3319	2244	5	48	86	0	111	0
VMBIOME_JB1_00030	feces	4	Sigmodon_fulviventer	792	11505	9527	38	3105	2125	238	23	72	0	166	0
VMBIOME_JB1_00031	feces	4	Sigmodon_hispidus	309	2336	5566	17	3171	7	1	7	26	0	0	0
VMBIOME_JB1_00032	feces	4	Sigmodon_hispidus	772	13080	16567	20	3411	100	0	98	39	0	0	0
VMBIOME_JB1_00033	feces	4	Sigmodon_hispidus	1195	13907	11932	278	3340	11	584	44	33	0	0	0
VMBIOME_JB1_00034	feces	4	Sigmodon_hispidus	1002	10845	5565	89	2432	20	480	26	34	1	0	1
VMBIOME_JB1_00035	feces	4	Sigmodon_hispidus	391	5603	6898	106	1313	24	4	41	33	0	1	0
VMBIOME_JB1_00036	feces	4	Sigmodon_hispidus	285	9691	7526	204	3941	210	283	38	44	0	0	0
VMBIOME_JB1_00037	feces	4	Sigmodon_hispidus	892	10743	7563	248	5090	20	72	99	59	0	0	0
VMBIOME_JB1_00038	feces	4	Sigmodon_hispidus	535	12654	11873	473	4417	10	1	114	67	0	0	0
VMBIOME_JB1_00039	feces	4	Sigmodon_hispidus	794	12992	8121	187	5158	4	2	58	95	0	0	1
VMBIOME_JB1_00040	feces	4	Sigmodon_hispidus	384	9494	7728	107	2771	74	1057	45	74	0	0	0
VMBIOME_JB1_00041	feces	34	Sigmodon_fulviventer	558	12458	5376	19	3268	6	920	67	33	0	186	0
VMBIOME_JB1_00042	feces	34	Sigmodon_fulviventer	990	9121	6623	11	2526	44	322	35	61	0	64	0
VMBIOME_JB1_00043	feces	34	Sigmodon_fulviventer	468	5292	3442	20	1727	625	115	25	10	0	6	0
VMBIOME_JB1_00045	feces	34	Sigmodon_fulviventer	595	9640	4941	13	1781	110	577	43	16	0	102	0
VMBIOME_JB1_00046	feces	34	Sigmodon_fulviventer	571	13229	6475	70	2847	32	316	118	28	0	313	0
VMBIOME_JB1_00047	feces	34	Sigmodon_fulviventer	348	7338	4430	24	1512	1018	455	40	15	0	77	0
VMBIOME_JB1_00048	feces	34	Sigmodon_fulviventer	1094	12274	6901	15	3311	23	1360	112	31	0	86	1
VMBIOME_JB1_00049	feces	34	Sigmodon_fulviventer	611	19450	10225	33	1757	52	309	88	60	0	27	2
VMBIOME_JB1_00050	feces	34	Sigmodon_fulviventer	976	14599	4876	16	1660	41	1009	26	7	0	163	0
VMBIOME_JB1_00051	feces	34	Sigmodon_hispidus	484	11777	10748	140	2151	132	841	2	125	0	0	0
VMBIOME_JB1_00052	feces	34	Sigmodon_hispidus	937	20992	28950	328	7137	370	487	300	154	0	0	0
VMBIOME_JB1_00053	feces	34	Sigmodon_hispidus	850	7197	13246	158	12391	96	330	63	65	0	0	0
VMBIOME_JB1_00054	feces	34	Sigmodon_hispidus	346	8112	9678	89	9377	29	1140	96	109	0	2	0
VMBIOME_JB1_00055	feces	34	Sigmodon_hispidus	1017	5251	15370	90	2051	45	2	196	75	0	0	0
VMBIOME_JB1_00056	feces	34	Sigmodon_hispidus	609	9319	12636	338	6131	6	71	60	48	0	1	0
VMBIOME_JB1_00057	feces	34	Sigmodon_hispidus	658	12544	11692	575	5202	460	1461	38	61	0	0	0
VMBIOME_JB1_00058	feces	34	Sigmodon_hispidus	810	18537	12256	512	13120	53	796	207	36	0	33	2
VMBIOME_JB1_00059	feces	34	Sigmodon_hispidus	417	12824	15122	49	3608	24	1075	114	113	0	0	0
VMBIOME_JB1_00060	feces	34	Sigmodon_hispidus	1034	21634	11588	436	3478	1	944	79	184	0	0	0
VMBIOME_JB1_00061	feces	111	Sigmodon_fulviventer	468	16335	6829	278	3728	32	1629	15	37	0	386	0
VMBIOME_JB1_00062	feces	111	Sigmodon_fulviventer	863	12897	6744	93	2635	2	403	38	57	0	77	0
VMBIOME_JB1_00063	feces	111	Sigmodon_fulviventer	683	10703	11591	44	4441	41	839	29	68	0	25	0
VMBIOME_JB1_00064	feces	111	Sigmodon_fulviventer	1020	17807	7846	279	4569	81	1161	61	34	0	162	0
VMBIOME_JB1_00065	feces	111	Sigmodon_fulviventer	1049	13597	6636	45	3662	34	874	140	38	0	153	1
VMBIOME_JB1_00069	feces	111	Sigmodon_fulviventer	473	10669	6708	182	1861	1329	429	46	16	0	83	0
VMBIOME_JB1_00071	feces	111	Sigmodon_hispidus	391	16937	15975	332	3293	3	858	82	57	0	12	0
VMBIOME_JB1_00072	feces	111	Sigmodon_hispidus	1392	7596	13997	446	5746	23	31	57	133	0	1	0
VMBIOME_JB1_00073	feces	111	Sigmodon_hispidus	494	11142	12776	426	6789	0	774	91	65	0	0	0
VMBIOME_JB1_00074	feces	111	Sigmodon_hispidus	255	7004	12486	249	4141	2	181	119	109	0	0	0
VMBIOME_JB1_00075	feces	111	Sigmodon_hispidus	440	4700	6102	109	1527	5	8	120	83	0	1	0
VMBIOME_JB1_00076	feces	111	Sigmodon_hispidus	293	5964	9931	203	3343	1	121	69	97	0	0	0
VMBIOME_JB1_00077	feces	111	Sigmodon_hispidus	820	8041	19684	454	3953	4	199	146	183	0	1	0
VMBIOME_JB1_00078	feces	111	Sigmodon_hispidus	880	6523	15821	465	1370	32	267	112	120	0	0	0
VMBIOME_JB1_00079	feces	111	Sigmodon_hispidus	576	10954	15378	736	11928	235	271	154	231	0	4	0
VMBIOME_JB1_00080	feces	111	Sigmodon_hispidus	781	21226	24577	531	7703	1056	1523	238	151	0	0	0
VMBIOME_JB1_00081	nose_swab	95	Sigmodon_fulviventer	18862	507	3472	4990	43	9306	0	0	0	256	0	0
VMBIOME_JB1_00082	ear_swab	95	Sigmodon_fulviventer	43501	1467	6534	13342	61	15893	0	0	0	69	0	9
VMBIOME_JB1_00083	body_swab	95	Sigmodon_fulviventer	16664	572	2662	7397	61	5042	0	0	0	77	0	0
VMBIOME_JB1_00084	nose_swab	95	Sigmodon_fulviventer	8874	333	1894	3896	4	2342	0	0	0	126	0	0
VMBIOME_JB1_00085	ear_swab	95	Sigmodon_fulviventer	21361	829	3182	6839	93	5288	0	0	0	279	0	0
VMBIOME_JB1_00086	body_swab	95	Sigmodon_fulviventer	14781	624	2251	5545	66	3996	10	0	0	76	0	0
VMBIOME_JB1_00087	nose_swab	95	Sigmodon_fulviventer	22935	744	3532	7927	15	5483	0	0	0	174	0	0
VMBIOME_JB1_00088	ear_swab	95	Sigmodon_fulviventer	17323	612	2497	5820	56	2964	0	0	0	173	0	0
VMBIOME_JB1_00089	body_swab	95	Sigmodon_fulviventer	19765	640	3175	7651	9	3720	28	0	0	173	0	0
VMBIOME_JB1_00090	nose_swab	95	Sigmodon_fulviventer	19955	571	3097	6879	20	3744	0	0	6	286	0	0
VMBIOME_JB1_00091	ear_swab	95	Sigmodon_fulviventer	26567	1316	4615	9408	40	5118	0	0	0	160	0	0
VMBIOME_JB1_00092	body_swab	95	Sigmodon_fulviventer	21398	549	3221	6304	26	4378	0	0	0	63	0	8
VMBIOME_JB1_00093	nose_swab	95	Sigmodon_fulviventer	11552	384	2188	4424	24	6988	0	0	0	269	0	0
VMBIOME_JB1_00094	ear_swab	95	Sigmodon_fulviventer	21800	843	3772	7470	26	9278	0	0	0	405	0	0
VMBIOME_JB1_00097	ear_swab	95	Sigmodon_fulviventer	6776	246	998	3268	17	1061	2	0	0	70	0	0
VMBIOME_JB1_00100	ear_swab	95	Sigmodon_fulviventer	15331	371	2692	5315	21	2233	0	0	0	49	0	6
VMBIOME_JB1_00101	body_swab	95	Sigmodon_fulviventer	7848	300	1366	2286	45	1152	0	0	0	57	0	0
VMBIOME_JB1_00102	nose_swab	95	Sigmodon_fulviventer	9536	374	1670	2089	47	1399	0	0	0	10	0	0
VMBIOME_JB1_00103	ear_swab	95	Sigmodon_fulviventer	9577	302	1382	2981	21	1668	0	0	0	28	0	16
VMBIOME_JB1_00104	body_swab	95	Sigmodon_fulviventer	11619	528	1644	3416	9	1420	0	0	0	75	0	0
VMBIOME_JB1_00105	nose_swab	95	Sigmodon_fulviventer	14396	339	2097	5333	10	22963	1	0	0	178	0	9
VMBIOME_JB1_00106	ear_swab	95	Sigmodon_fulviventer	20301	524	2879	8601	69	9073	6	0	0	165	0	15
VMBIOME_JB1_00107	body_swab	95	Sigmodon_fulviventer	7192	180	1103	5512	14	2337	0	0	0	31	0	0
VMBIOME_JB1_00108	nose_swab	95	Sigmodon_fulviventer	9467	418	1629	3994	8	3591	0	0	0	23	0	0
VMBIOME_JB1_00110	body_swab	95	Sigmodon_fulviventer	13336	460	2561	5545	46	2147	0	0	0	82	0	0
VMBIOME_JB1_00111	nose_swab	95	Sigmodon_hispidus	16912	546	2321	5753	11	2515	0	0	0	110	0	0
VMBIOME_JB1_00112	ear_swab	95	Sigmodon_hispidus	9752	198	1274	3075	37	1251	24	0	0	22	0	14
VMBIOME_JB1_00113	body_swab	95	Sigmodon_hispidus	13176	288	1954	3886	196	1626	0	0	0	3	0	0
VMBIOME_JB1_00114	nose_swab	95	Sigmodon_hispidus	11866	345	1325	3406	3	1564	0	0	0	12	0	6
VMBIOME_JB1_00115	ear_swab	95	Sigmodon_hispidus	14831	362	2032	5036	97	2456	0	0	0	66	0	0
VMBIOME_JB1_00116	body_swab	95	Sigmodon_hispidus	18548	577	2021	5425	70	2214	0	0	0	220	0	0
VMBIOME_JB1_00117	nose_swab	95	Sigmodon_hispidus	17448	388	1801	7754	33	14351	0	0	0	220	1	4
VMBIOME_JB1_00118	ear_swab	95	Sigmodon_hispidus	19628	517	2638	18402	98	7164	0	0	0	63	0	21
VMBIOME_JB1_00119	body_swab	95	Sigmodon_hispidus	13491	410	1513	9840	30	2725	0	0	0	86	0	0
VMBIOME_JB1_00120	nose_swab	95	Sigmodon_hispidus	42453	745	2833	6319	12	11861	0	0	0	61	0	0
VMBIOME_JB1_00121	ear_swab	95	Sigmodon_hispidus	20264	318	1870	8286	8	3631	0	0	0	40	0	0
VMBIOME_JB1_00122	body_swab	95	Sigmodon_hispidus	15208	297	1491	5957	17	2216	0	0	0	55	0	0
VMBIOME_JB1_00124	ear_swab	95	Sigmodon_hispidus	17996	173	2373	5042	9	2398	0	0	0	0	0	0
VMBIOME_JB1_00125	body_swab	95	Sigmodon_hispidus	18291	587	2725	4593	31	2191	0	0	0	0	0	0
VMBIOME_JB1_00126	nose_swab	95	Sigmodon_hispidus	13899	433	1334	3754	26	1720	0	0	4	59	0	0
VMBIOME_JB1_00127	ear_swab	95	Sigmodon_hispidus	9303	292	781	3484	19	964	0	0	0	30	0	0
VMBIOME_JB1_00128	body_swab	95	Sigmodon_hispidus	10088	326	1153	3178	0	1184	0	0	0	3	0	0
VMBIOME_JB1_00129	nose_swab	95	Sigmodon_hispidus	27379	1002	2696	8885	17	13390	68	0	0	123	0	0
VMBIOME_JB1_00130	ear_swab	95	Sigmodon_hispidus	29516	1084	2409	20557	46	7837	27	0	0	108	0	0
VMBIOME_JB1_00131	body_swab	95	Sigmodon_hispidus	10933	164	971	6791	68	2043	0	0	0	41	0	0
VMBIOME_JB1_00132	nose_swab	95	Sigmodon_hispidus	51221	1014	2561	7114	13	7826	0	0	0	57	0	4
VMBIOME_JB1_00133	ear_swab	95	Sigmodon_hispidus	47917	677	3296	9690	6	8032	17	0	0	133	0	0
VMBIOME_JB1_00134	body_swab	95	Sigmodon_hispidus	21933	488	1500	6654	31	3724	0	0	6	37	0	6
VMBIOME_JB1_00135	nose_swab	95	Sigmodon_hispidus	31245	556	2211	6686	2	2576	0	0	0	127	0	0
VMBIOME_JB1_00136	ear_swab	95	Sigmodon_hispidus	18006	452	1642	3731	8	1317	0	0	0	7	0	0
VMBIOME_JB1_00137	body_swab	95	Sigmodon_hispidus	32663	1157	2574	6584	113	4010	0	0	0	51	0	100
VMBIOME_JB1_00138	nose_swab	95	Sigmodon_hispidus	20534	341	1959	4894	1	1848	0	0	0	53	0	19
VMBIOME_JB1_00139	ear_swab	95	Sigmodon_hispidus	29278	680	3599	8766	13	3318	0	0	0	41	0	0
VMBIOME_JB1_00140	body_swab	95	Sigmodon_hispidus	14054	239	1555	4154	44	1867	0	0	0	64	0	2

## Sheet: cohort1_class
SampleID	SampleType	Day	Species	Gammaproteobacteria	Clostridia	Bacteroidia	Actinobacteria	Bacteria_unclassified	Bacteroidetes_unclassified	Mollicutes	Bacilli	Erysipelotrichia	Firmicutes_unclassified	Verrucomicrobiae	Betaproteobacteria	Epsilonproteobacteria	Proteobacteria_unclassified	Flavobacteriia	Sphingobacteriia	Alphaproteobacteria	Spirochaetia	Candidatus_Saccharibacteria_unclassified	Fusobacteriia	Elusimicrobia	Deltaproteobacteria	other
VMBIOME_JB1_00001	feces	0	Sigmodon_fulviventer	0	4701	7765	39	2514	5546	217	33	565	316	329	37	61	290	0	0	227	79	40	0	20	13	2
VMBIOME_JB1_00002	feces	0	Sigmodon_fulviventer	1	8512	7370	226	1885	2320	73	97	456	452	49	26	46	349	0	0	84	40	100	0	178	54	0
VMBIOME_JB1_00003	feces	0	Sigmodon_fulviventer	0	7179	9278	56	3304	4268	1650	14	1254	489	54	60	50	204	0	0	245	64	141	0	11	92	0
VMBIOME_JB1_00005	feces	0	Sigmodon_fulviventer	0	5681	3544	42	1116	1995	176	4	399	438	90	10	24	127	0	0	25	66	28	0	38	56	1
VMBIOME_JB1_00006	feces	0	Sigmodon_fulviventer	1	7735	7755	169	1468	3892	341	39	836	244	207	36	75	46	0	0	67	39	88	0	3	13	0
VMBIOME_JB1_00007	feces	0	Sigmodon_fulviventer	0	8457	6653	21	1504	3074	16	19	273	368	17	39	92	85	0	0	39	58	90	0	10	39	0
VMBIOME_JB1_00008	feces	0	Sigmodon_fulviventer	0	6418	6675	28	1002	5051	1990	148	252	350	1357	10	8	189	0	0	37	31	77	0	32	28	2
VMBIOME_JB1_00009	feces	0	Sigmodon_fulviventer	0	7965	7424	66	2246	4979	374	45	374	487	98	40	37	150	0	0	142	22	127	0	62	10	0
VMBIOME_JB1_00010	feces	0	Sigmodon_fulviventer	0	5580	7247	113	2109	3324	58	59	636	293	770	130	85	116	0	0	97	36	66	0	17	6	3
VMBIOME_JB1_00011	feces	0	Sigmodon_hispidus	0	5452	3119	143	1678	639	264	65	917	276	0	11	232	39	0	0	1	71	25	0	0	36	0
VMBIOME_JB1_00012	feces	0	Sigmodon_hispidus	183	7504	10670	131	4179	1362	4	107	931	356	4	9	469	198	0	0	0	211	57	0	0	35	0
VMBIOME_JB1_00013	feces	0	Sigmodon_hispidus	481	11306	5019	602	5057	1624	9	264	1186	731	156	29	361	194	0	0	91	136	29	0	0	116	0
VMBIOME_JB1_00014	feces	0	Sigmodon_hispidus	3	9392	19791	71	3769	1821	292	141	949	420	1822	31	302	58	0	0	0	129	5	0	0	32	1
VMBIOME_JB1_00015	feces	0	Sigmodon_hispidus	128	9618	5094	96	986	813	3	128	297	208	12	8	221	69	0	0	11	94	16	0	0	42	0
VMBIOME_JB1_00016	feces	0	Sigmodon_hispidus	44	7081	8650	43	4229	1772	15	383	817	386	1140	4	83	102	0	0	2	153	71	0	1	45	2
VMBIOME_JB1_00017	feces	0	Sigmodon_hispidus	62	10488	6090	38	1760	864	20	51	118	385	654	8	230	72	0	0	100	54	42	0	0	23	0
VMBIOME_JB1_00018	feces	0	Sigmodon_hispidus	0	6915	5342	65	2986	1061	94	174	1128	341	0	14	322	26	0	0	14	138	9	0	0	24	0
VMBIOME_JB1_00019	feces	0	Sigmodon_hispidus	0	4264	4799	83	5700	895	66	73	603	295	0	7	215	69	0	0	88	51	9	0	0	12	0
VMBIOME_JB1_00020	feces	0	Sigmodon_hispidus	69	10981	7277	56	2581	1524	2	439	352	258	0	2	359	65	0	0	1	55	26	0	0	40	0
VMBIOME_JB1_00021	feces	4	Sigmodon_fulviventer	0	6789	6959	21	2089	4265	677	12	798	513	115	14	115	494	0	0	81	52	39	0	6	19	0
VMBIOME_JB1_00022	feces	4	Sigmodon_fulviventer	1	7220	13682	71	4163	6798	213	10	2126	597	150	45	110	553	0	0	288	84	34	0	205	55	1
VMBIOME_JB1_00023	feces	4	Sigmodon_fulviventer	1	8463	10733	158	3484	9215	1914	4	3850	962	38	48	55	282	0	0	150	86	62	0	4	49	0
VMBIOME_JB1_00024	feces	4	Sigmodon_fulviventer	0	4804	10683	42	5607	4682	14	3	2499	475	90	69	31	574	0	0	266	30	33	0	32	36	0
VMBIOME_JB1_00025	feces	4	Sigmodon_fulviventer	0	5721	6584	31	2428	3090	310	0	910	730	186	61	29	487	0	0	208	35	31	0	301	21	0
VMBIOME_JB1_00026	feces	4	Sigmodon_fulviventer	0	8279	7330	174	3650	4020	353	5	865	437	11	176	66	611	0	0	210	35	86	0	135	86	0
VMBIOME_JB1_00027	feces	4	Sigmodon_fulviventer	0	6414	2939	29	937	2171	86	1	48	211	133	11	33	171	0	0	29	106	27	0	24	22	0
VMBIOME_JB1_00028	feces	4	Sigmodon_fulviventer	2	8180	10694	11	2294	4809	2222	5	62	458	207	43	85	165	0	0	48	24	11	0	19	34	2
VMBIOME_JB1_00029	feces	4	Sigmodon_fulviventer	1	8319	9164	42	3319	7765	2244	206	977	490	5	40	106	280	0	0	227	48	86	0	111	72	0
VMBIOME_JB1_00030	feces	4	Sigmodon_fulviventer	0	8526	7315	38	3105	4190	2125	59	487	454	237	42	88	391	0	0	247	23	72	0	166	24	2
VMBIOME_JB1_00031	feces	4	Sigmodon_hispidus	1	4979	2028	17	3171	308	7	223	245	118	1	3	201	79	0	0	3	7	26	0	0	22	1
VMBIOME_JB1_00032	feces	4	Sigmodon_hispidus	81	16044	12039	20	3411	1041	100	62	57	404	0	5	538	112	0	0	6	98	39	0	0	30	0
VMBIOME_JB1_00033	feces	4	Sigmodon_hispidus	240	9741	11434	278	3340	2473	11	851	589	751	584	28	660	132	0	0	97	44	33	0	0	38	0
VMBIOME_JB1_00034	feces	4	Sigmodon_hispidus	7	3885	9472	89	2432	1373	20	677	814	189	480	37	862	53	0	0	0	26	34	1	0	43	1
VMBIOME_JB1_00035	feces	4	Sigmodon_hispidus	81	6425	4740	106	1313	863	24	102	190	180	4	2	215	39	0	0	39	41	33	0	1	15	1
VMBIOME_JB1_00036	feces	4	Sigmodon_hispidus	170	6507	7855	204	3941	1836	210	51	674	293	283	4	60	25	0	0	0	38	44	0	0	26	1
VMBIOME_JB1_00037	feces	4	Sigmodon_hispidus	194	6820	9108	248	5090	1635	20	212	107	422	72	13	303	123	0	0	246	99	59	0	0	13	2
VMBIOME_JB1_00038	feces	4	Sigmodon_hispidus	0	9991	11072	473	4417	1582	10	429	1028	422	1	12	301	108	0	0	81	114	67	0	0	33	3
VMBIOME_JB1_00039	feces	4	Sigmodon_hispidus	4	6769	10648	187	5158	2344	4	551	487	302	2	23	536	94	0	0	96	58	95	0	0	41	13
VMBIOME_JB1_00040	feces	4	Sigmodon_hispidus	97	7087	8779	107	2771	715	74	284	151	201	1057	5	198	56	0	0	6	45	74	0	0	22	5
VMBIOME_JB1_00041	feces	34	Sigmodon_fulviventer	0	4383	7693	19	3268	4765	6	18	288	686	920	11	121	249	0	0	163	67	33	0	186	14	1
VMBIOME_JB1_00042	feces	34	Sigmodon_fulviventer	1	5570	6118	11	2526	3003	44	24	210	818	321	16	42	765	0	0	131	35	61	0	64	35	2
VMBIOME_JB1_00043	feces	34	Sigmodon_fulviventer	0	2518	2947	20	1727	2345	625	11	447	458	115	65	27	172	0	0	183	25	10	0	6	21	8
VMBIOME_JB1_00045	feces	34	Sigmodon_fulviventer	1	4302	6230	13	1781	3410	110	15	82	542	576	3	97	360	0	0	113	43	16	0	102	21	1
VMBIOME_JB1_00046	feces	34	Sigmodon_fulviventer	4	5409	6867	70	2847	6362	32	68	498	495	315	22	124	283	0	0	120	118	28	0	313	18	6
VMBIOME_JB1_00047	feces	34	Sigmodon_fulviventer	1	3835	4783	24	1512	2555	1018	5	360	229	453	41	36	172	0	0	76	40	15	0	77	22	3
VMBIOME_JB1_00048	feces	34	Sigmodon_fulviventer	0	6204	8105	15	3311	4169	23	10	226	459	1358	12	43	785	0	0	219	112	31	0	86	35	5
VMBIOME_JB1_00049	feces	34	Sigmodon_fulviventer	1	9169	10260	33	1757	9190	52	10	148	893	309	11	44	286	0	0	217	88	60	0	27	52	7
VMBIOME_JB1_00050	feces	34	Sigmodon_fulviventer	6	4440	8440	16	1660	6159	41	119	35	278	1009	9	13	487	0	0	286	26	7	0	163	175	4
VMBIOME_JB1_00051	feces	34	Sigmodon_hispidus	11	8875	9916	140	2151	1861	132	291	1055	527	841	4	268	133	0	0	39	2	125	0	0	29	0
VMBIOME_JB1_00052	feces	34	Sigmodon_hispidus	5	26851	17971	328	7137	3021	370	860	377	862	486	30	661	100	0	0	12	300	154	0	0	129	1
VMBIOME_JB1_00053	feces	34	Sigmodon_hispidus	167	11092	4860	158	12391	2337	96	217	1000	937	330	11	531	75	0	0	35	63	65	0	0	31	0
VMBIOME_JB1_00054	feces	34	Sigmodon_hispidus	21	6925	7422	89	9377	690	29	326	1980	447	1140	6	235	63	0	0	4	96	109	0	2	17	0
VMBIOME_JB1_00055	feces	34	Sigmodon_hispidus	108	14566	4740	90	2051	511	45	123	175	506	2	17	669	118	0	0	27	196	75	0	0	78	0
VMBIOME_JB1_00056	feces	34	Sigmodon_hispidus	2	11045	7846	338	6131	1473	6	386	780	425	71	29	510	25	0	0	27	60	48	0	1	16	0
VMBIOME_JB1_00057	feces	34	Sigmodon_hispidus	101	8670	10319	575	5202	2225	460	730	1573	719	1461	11	285	99	0	0	143	38	61	0	0	19	0
VMBIOME_JB1_00058	feces	34	Sigmodon_hispidus	0	8951	15586	512	13120	2951	53	383	2234	685	796	12	488	170	0	0	112	207	36	0	33	28	5
VMBIOME_JB1_00059	feces	34	Sigmodon_hispidus	0	13675	9252	49	3608	3572	24	291	812	343	1075	6	250	79	0	0	47	114	113	0	0	35	1
VMBIOME_JB1_00060	feces	34	Sigmodon_hispidus	21	9098	17199	436	3478	4435	1	879	1051	558	944	2	760	125	0	0	62	79	184	0	0	64	2
VMBIOME_JB1_00061	feces	111	Sigmodon_fulviventer	1	5496	10011	278	3728	6324	32	9	728	594	1628	144	34	104	0	0	142	15	37	0	386	43	3
VMBIOME_JB1_00062	feces	111	Sigmodon_fulviventer	0	5413	6701	93	2635	6196	2	11	914	405	401	71	10	345	0	0	357	38	57	0	77	80	3
VMBIOME_JB1_00063	feces	111	Sigmodon_fulviventer	0	10208	7399	44	4441	3304	41	2	404	977	839	77	48	422	0	0	83	29	68	0	25	53	0
VMBIOME_JB1_00064	feces	111	Sigmodon_fulviventer	1	6306	11789	279	4569	6018	81	12	961	567	1160	77	80	337	0	0	502	61	34	0	162	23	1
VMBIOME_JB1_00065	feces	111	Sigmodon_fulviventer	0	4833	8107	45	3662	5490	34	66	994	741	874	84	94	504	0	0	302	140	38	0	153	65	3
VMBIOME_JB1_00069	feces	111	Sigmodon_fulviventer	0	5907	6872	182	1861	3797	1329	73	544	184	427	34	46	136	0	0	212	46	16	0	83	45	2
VMBIOME_JB1_00071	feces	111	Sigmodon_hispidus	1	11328	11946	332	3293	4991	3	718	3140	789	858	4	136	166	0	0	42	82	57	0	12	42	0
VMBIOME_JB1_00072	feces	111	Sigmodon_hispidus	0	12257	5572	446	5746	2024	23	189	746	805	31	14	1203	94	0	0	9	57	133	0	1	72	0
VMBIOME_JB1_00073	feces	111	Sigmodon_hispidus	4	9541	7931	426	6789	3211	0	171	2063	1001	773	7	256	117	0	0	80	91	65	0	0	30	1
VMBIOME_JB1_00074	feces	111	Sigmodon_hispidus	1	11264	5788	249	4141	1216	2	123	659	440	181	7	147	73	0	0	2	119	109	0	0	25	0
VMBIOME_JB1_00075	feces	111	Sigmodon_hispidus	34	5617	3607	109	1527	1093	5	15	206	263	8	2	275	84	0	0	12	120	83	0	1	33	1
VMBIOME_JB1_00076	feces	111	Sigmodon_hispidus	0	8969	4817	203	3343	1147	1	76	530	356	121	1	149	24	0	0	110	69	97	0	0	9	0
VMBIOME_JB1_00077	feces	111	Sigmodon_hispidus	164	16159	5577	454	3953	2464	4	1686	985	853	199	13	484	54	0	0	74	146	183	0	1	31	1
VMBIOME_JB1_00078	feces	111	Sigmodon_hispidus	1	13465	4615	465	1370	1908	32	620	841	895	267	2	763	59	0	0	25	112	120	0	0	30	0
VMBIOME_JB1_00079	feces	111	Sigmodon_hispidus	0	11374	9306	736	11928	1648	235	980	1953	1071	271	1	343	151	0	0	70	154	231	0	4	11	0
VMBIOME_JB1_00080	feces	111	Sigmodon_hispidus	2	21292	18971	531	7703	2255	1056	470	1491	1324	1523	15	546	132	0	0	40	238	151	0	0	46	0
VMBIOME_JB1_00081	nose_swab	95	Sigmodon_fulviventer	17864	213	26	4990	43	12	9306	3192	49	18	0	904	0	0	296	173	94	0	0	256	0	0	0
VMBIOME_JB1_00082	ear_swab	95	Sigmodon_fulviventer	41693	349	80	13342	61	41	15893	6011	172	2	0	1601	77	11	865	481	113	0	0	69	0	6	9
VMBIOME_JB1_00083	body_swab	95	Sigmodon_fulviventer	16248	216	80	7397	61	20	5042	2271	166	9	0	395	0	0	252	220	21	0	0	77	0	0	0
VMBIOME_JB1_00084	nose_swab	95	Sigmodon_fulviventer	8615	126	13	3896	4	0	2342	1715	53	0	0	234	0	0	105	212	25	0	0	126	0	0	3
VMBIOME_JB1_00085	ear_swab	95	Sigmodon_fulviventer	20608	78	127	6839	93	38	5288	2965	137	2	0	677	0	0	390	274	76	0	0	279	0	0	0
VMBIOME_JB1_00086	body_swab	95	Sigmodon_fulviventer	14106	37	80	5545	66	24	3996	2173	40	1	10	659	0	0	365	155	16	0	0	76	0	0	0
VMBIOME_JB1_00087	nose_swab	95	Sigmodon_fulviventer	22379	52	79	7927	15	92	5483	3386	66	26	0	509	42	0	144	429	5	0	0	174	0	0	2
VMBIOME_JB1_00088	ear_swab	95	Sigmodon_fulviventer	16814	105	8	5820	56	1	2964	2301	86	5	0	489	16	0	363	236	4	0	0	173	0	0	4
VMBIOME_JB1_00089	body_swab	95	Sigmodon_fulviventer	19226	29	22	7651	9	1	3720	3104	41	1	28	461	23	1	222	395	54	0	0	173	0	0	0
VMBIOME_JB1_00090	nose_swab	95	Sigmodon_fulviventer	19044	118	109	6879	20	18	3744	2773	113	1	0	877	11	0	182	262	23	0	6	286	0	0	92
VMBIOME_JB1_00091	ear_swab	95	Sigmodon_fulviventer	24824	172	205	9408	40	0	5118	4434	9	0	0	1508	0	0	440	671	235	0	0	160	0	0	0
VMBIOME_JB1_00092	body_swab	95	Sigmodon_fulviventer	20885	7	70	6304	26	0	4378	3185	29	0	0	438	0	0	123	356	75	0	0	63	0	0	8
VMBIOME_JB1_00093	nose_swab	95	Sigmodon_fulviventer	11223	69	71	4424	24	47	6988	2104	12	3	0	275	0	11	205	61	43	0	0	269	0	0	0
VMBIOME_JB1_00094	ear_swab	95	Sigmodon_fulviventer	20755	60	120	7470	26	11	9278	3658	54	0	0	840	0	0	348	364	191	0	0	405	0	14	0
VMBIOME_JB1_00097	ear_swab	95	Sigmodon_fulviventer	6647	31	32	3268	17	5	1061	949	17	1	0	105	8	0	74	135	16	0	0	70	0	0	2
VMBIOME_JB1_00100	ear_swab	95	Sigmodon_fulviventer	14901	13	32	5315	21	11	2233	2528	151	0	0	383	6	0	131	197	41	0	0	49	0	0	6
VMBIOME_JB1_00101	body_swab	95	Sigmodon_fulviventer	7623	88	93	2286	45	0	1152	1222	24	3	0	146	0	0	112	95	79	0	0	57	0	0	29
VMBIOME_JB1_00102	nose_swab	95	Sigmodon_fulviventer	9256	80	46	2089	47	18	1399	1525	64	1	0	197	0	0	125	185	83	0	0	10	0	0	0
VMBIOME_JB1_00103	ear_swab	95	Sigmodon_fulviventer	9154	11	73	2981	21	0	1668	1326	45	0	0	343	0	0	69	160	78	0	0	28	0	2	16
VMBIOME_JB1_00104	body_swab	95	Sigmodon_fulviventer	11229	9	18	3416	9	5	1420	1631	4	0	0	339	0	0	246	259	51	0	0	75	0	0	0
VMBIOME_JB1_00105	nose_swab	95	Sigmodon_fulviventer	12735	70	30	5333	10	0	22963	2006	21	0	1	1580	6	0	131	178	75	0	0	178	0	0	9
VMBIOME_JB1_00106	ear_swab	95	Sigmodon_fulviventer	19378	124	19	8601	69	50	9073	2699	51	5	0	849	0	0	162	293	48	0	0	165	0	26	21
VMBIOME_JB1_00107	body_swab	95	Sigmodon_fulviventer	6802	128	10	5512	14	18	2337	942	30	3	0	375	0	0	69	83	15	0	0	31	0	0	0
VMBIOME_JB1_00108	nose_swab	95	Sigmodon_fulviventer	8810	44	48	3994	8	14	3591	1493	92	0	0	657	0	0	262	94	0	0	0	23	0	0	0
VMBIOME_JB1_00110	body_swab	95	Sigmodon_fulviventer	12742	150	105	5545	46	1	2147	2269	117	1	0	582	0	0	273	81	5	0	0	82	0	7	24
VMBIOME_JB1_00111	nose_swab	95	Sigmodon_hispidus	16324	31	68	5753	11	4	2515	2253	35	0	0	478	88	0	150	324	22	0	0	110	0	0	2
VMBIOME_JB1_00112	ear_swab	95	Sigmodon_hispidus	9568	11	20	3075	37	21	1251	1231	28	4	24	182	2	0	71	83	0	0	0	22	0	0	17
VMBIOME_JB1_00113	body_swab	95	Sigmodon_hispidus	12431	70	9	3886	196	0	1626	1772	106	6	0	726	2	5	53	226	12	0	0	3	0	0	0
VMBIOME_JB1_00114	nose_swab	95	Sigmodon_hispidus	11511	44	60	3406	3	2	1564	1261	20	0	0	330	3	0	99	184	22	0	0	12	0	0	6
VMBIOME_JB1_00115	ear_swab	95	Sigmodon_hispidus	14513	43	30	5036	97	0	2456	1899	89	1	0	300	0	0	155	142	18	0	0	66	0	0	35
VMBIOME_JB1_00116	body_swab	95	Sigmodon_hispidus	17996	11	107	5425	70	35	2214	1950	60	0	0	537	0	0	204	231	15	0	0	220	0	0	0
VMBIOME_JB1_00117	nose_swab	95	Sigmodon_hispidus	16270	24	68	7754	33	0	14351	1744	30	3	0	1162	0	0	250	70	16	0	0	220	1	0	4
VMBIOME_JB1_00118	ear_swab	95	Sigmodon_hispidus	18919	30	28	18402	98	5	7164	2477	113	17	0	655	0	0	247	237	43	0	0	63	0	11	22
VMBIOME_JB1_00119	body_swab	95	Sigmodon_hispidus	12884	51	0	9840	30	10	2725	1432	30	0	0	537	0	4	280	120	66	0	0	86	0	0	0
VMBIOME_JB1_00120	nose_swab	95	Sigmodon_hispidus	40207	101	3	6319	12	34	11861	2712	20	0	0	2201	8	0	628	80	37	0	0	61	0	0	0
VMBIOME_JB1_00121	ear_swab	95	Sigmodon_hispidus	19527	78	9	8286	8	2	3631	1744	48	0	0	718	0	6	140	167	13	0	0	40	0	0	0
VMBIOME_JB1_00122	body_swab	95	Sigmodon_hispidus	14685	1	23	5957	17	12	2216	1444	46	0	0	520	0	1	224	38	2	0	0	55	0	0	0
VMBIOME_JB1_00124	ear_swab	95	Sigmodon_hispidus	17652	7	0	5042	9	2	2398	2335	30	1	0	309	0	13	52	119	22	0	0	0	0	0	0
VMBIOME_JB1_00125	body_swab	95	Sigmodon_hispidus	17808	174	0	4593	31	0	2191	2469	81	1	0	474	0	6	262	325	3	0	0	0	0	0	0
VMBIOME_JB1_00126	nose_swab	95	Sigmodon_hispidus	13478	0	46	3754	26	18	1720	1292	39	3	0	406	0	0	192	177	15	0	4	59	0	0	0
VMBIOME_JB1_00127	ear_swab	95	Sigmodon_hispidus	9093	6	7	3484	19	0	964	758	12	3	0	180	0	0	141	144	30	0	0	30	0	0	2
VMBIOME_JB1_00128	body_swab	95	Sigmodon_hispidus	9939	16	16	3178	0	0	1184	1116	15	6	0	107	0	0	161	149	42	0	0	3	0	0	0
VMBIOME_JB1_00129	nose_swab	95	Sigmodon_hispidus	25933	57	94	8885	17	9	13390	2541	63	0	0	1428	7	0	784	115	11	0	0	123	0	0	103
VMBIOME_JB1_00130	ear_swab	95	Sigmodon_hispidus	28289	57	29	20557	46	17	7837	2292	56	4	0	947	86	0	691	347	194	0	0	108	0	0	27
VMBIOME_JB1_00131	body_swab	95	Sigmodon_hispidus	10374	21	0	6791	68	7	2043	946	3	1	0	503	2	0	90	67	54	0	0	41	0	0	0
VMBIOME_JB1_00132	nose_swab	95	Sigmodon_hispidus	49246	201	13	7114	13	0	7826	2339	17	4	0	1974	1	0	777	212	0	0	0	57	0	0	16
VMBIOME_JB1_00133	ear_swab	95	Sigmodon_hispidus	45667	60	14	9690	6	0	8032	3173	63	0	0	2223	0	0	432	231	27	0	0	133	0	0	17
VMBIOME_JB1_00134	body_swab	95	Sigmodon_hispidus	21215	21	6	6654	31	0	3724	1426	53	0	0	684	0	2	337	144	32	0	6	37	0	0	7
VMBIOME_JB1_00135	nose_swab	95	Sigmodon_hispidus	30594	50	5	6686	2	6	2576	2096	65	0	0	621	0	0	256	289	12	0	0	127	0	18	0
VMBIOME_JB1_00136	ear_swab	95	Sigmodon_hispidus	17573	69	30	3731	8	10	1317	1544	29	0	0	422	0	0	186	226	11	0	0	7	0	0	0
VMBIOME_JB1_00137	body_swab	95	Sigmodon_hispidus	31985	1	1	6584	113	0	4010	2453	107	13	0	666	0	0	539	617	12	0	0	51	0	0	100
VMBIOME_JB1_00138	nose_swab	95	Sigmodon_hispidus	19808	44	6	4894	1	0	1848	1906	9	0	0	705	0	0	98	237	21	0	0	53	0	0	19
VMBIOME_JB1_00139	ear_swab	95	Sigmodon_hispidus	28320	17	0	8766	13	0	3318	3419	149	14	0	897	7	0	415	265	54	0	0	41	0	0	0
VMBIOME_JB1_00140	body_swab	95	Sigmodon_hispidus	13219	91	1	4154	44	27	1867	1418	44	2	0	835	0	0	154	55	0	0	0	64	0	0	4

## Sheet: cohort1_order
SampleID	SampleType	Day	Species	Enterobacteriales	Clostridiales	Bacteroidales	Actinomycetales	Bacteria_unclassified	Bacteroidetes_unclassified	Mycoplasmatales	Pasteurellales	Lactobacillales	Erysipelotrichales	Firmicutes_unclassified	Verrucomicrobiales	Neisseriales	Anaeroplasmatales	Campylobacterales	Proteobacteria_unclassified	Bacillales	Bifidobacteriales	Flavobacteriales	Clostridia_unclassified	Sphingobacteriales	Alphaproteobacteria_unclassified	Spirochaetales	Candidatus_Saccharibacteria_unclassified	Fusobacteriales	Pseudomonadales	Elusimicrobiales	Burkholderiales	Coriobacteriales	Betaproteobacteria_unclassified	Desulfovibrionales	other
VMBIOME_JB1_00001	feces	0	Sigmodon_fulviventer	0	4593	7765	0	2514	5546	0	0	33	565	316	329	0	217	61	290	0	29	0	108	0	227	79	40	0	0	20	4	10	33	8	7
VMBIOME_JB1_00002	feces	0	Sigmodon_fulviventer	1	8483	7370	0	1885	2320	0	0	97	456	452	49	0	73	46	349	0	165	0	29	0	84	40	100	0	0	178	2	61	24	35	19
VMBIOME_JB1_00003	feces	0	Sigmodon_fulviventer	0	7104	9278	0	3304	4268	0	0	14	1254	489	54	0	1650	50	204	0	24	0	75	0	245	64	141	0	0	11	2	32	58	36	56
VMBIOME_JB1_00005	feces	0	Sigmodon_fulviventer	0	5610	3544	0	1116	1995	0	0	4	399	438	90	0	176	24	127	0	30	0	71	0	25	66	28	0	0	38	1	12	9	51	6
VMBIOME_JB1_00006	feces	0	Sigmodon_fulviventer	0	7704	7755	0	1468	3892	0	0	39	836	244	207	0	341	75	46	0	127	0	31	0	67	39	88	0	1	3	1	42	35	10	3
VMBIOME_JB1_00007	feces	0	Sigmodon_fulviventer	0	8384	6653	0	1504	3074	0	0	19	273	368	17	0	16	92	85	0	6	0	73	0	39	58	90	0	0	10	5	15	34	27	12
VMBIOME_JB1_00008	feces	0	Sigmodon_fulviventer	0	6376	6675	0	1002	5051	0	0	148	252	350	1357	0	1987	8	189	0	18	0	42	0	36	31	77	0	0	32	2	10	8	24	10
VMBIOME_JB1_00009	feces	0	Sigmodon_fulviventer	0	7923	7424	0	2246	4979	0	0	45	374	487	98	0	374	37	150	0	39	0	42	0	142	22	127	0	0	62	0	27	40	10	0
VMBIOME_JB1_00010	feces	0	Sigmodon_fulviventer	0	5546	7247	0	2109	3324	0	0	59	636	293	770	0	58	85	116	0	61	0	34	0	97	36	66	0	0	17	0	52	130	5	4
VMBIOME_JB1_00011	feces	0	Sigmodon_hispidus	0	5422	3119	0	1678	639	0	0	65	917	276	0	0	264	232	39	0	126	0	30	0	1	71	25	0	0	0	0	17	11	36	0
VMBIOME_JB1_00012	feces	0	Sigmodon_hispidus	183	7482	10670	0	4179	1362	0	0	107	931	356	4	0	4	469	198	0	99	0	22	0	0	211	57	0	0	0	3	32	6	33	2
VMBIOME_JB1_00013	feces	0	Sigmodon_hispidus	481	11268	5019	0	5057	1624	0	0	264	1186	731	156	0	9	361	194	0	564	0	38	0	91	136	29	0	0	0	5	38	24	62	54
VMBIOME_JB1_00014	feces	0	Sigmodon_hispidus	0	9347	19791	0	3769	1821	0	0	141	949	420	1822	0	292	302	58	0	21	0	45	0	0	129	5	0	0	0	0	50	31	32	4
VMBIOME_JB1_00015	feces	0	Sigmodon_hispidus	128	9508	5094	0	986	813	0	0	128	297	208	12	0	3	221	69	0	88	0	110	0	11	94	16	0	0	0	0	8	8	42	0
VMBIOME_JB1_00016	feces	0	Sigmodon_hispidus	44	7019	8650	0	4229	1772	0	0	383	817	386	1140	0	15	83	102	0	28	0	62	0	2	153	71	0	0	1	0	13	4	45	4
VMBIOME_JB1_00017	feces	0	Sigmodon_hispidus	62	10427	6090	0	1760	864	0	0	51	118	385	654	0	20	230	72	0	28	0	61	0	100	54	42	0	0	0	3	10	5	23	0
VMBIOME_JB1_00018	feces	0	Sigmodon_hispidus	0	6877	5342	0	2986	1061	0	0	174	1128	341	0	0	94	322	26	0	48	0	38	0	14	138	9	0	0	0	7	17	7	23	1
VMBIOME_JB1_00019	feces	0	Sigmodon_hispidus	0	4237	4799	0	5700	895	0	0	73	603	295	0	0	66	215	69	0	74	0	27	0	88	51	9	0	0	0	2	9	5	12	0
VMBIOME_JB1_00020	feces	0	Sigmodon_hispidus	69	10935	7277	0	2581	1524	0	0	439	352	258	0	0	2	359	65	0	35	0	46	0	1	55	26	0	0	0	2	21	0	37	3
VMBIOME_JB1_00021	feces	4	Sigmodon_fulviventer	0	6448	6959	0	2089	4265	0	0	12	798	513	115	0	677	115	494	0	2	0	341	0	81	52	39	0	0	6	2	19	12	9	10
VMBIOME_JB1_00022	feces	4	Sigmodon_fulviventer	1	7167	13682	0	4163	6798	0	0	7	2126	597	150	0	213	110	553	3	27	0	53	0	288	84	34	0	0	205	0	44	45	13	43
VMBIOME_JB1_00023	feces	4	Sigmodon_fulviventer	1	8406	10733	0	3484	9215	0	0	4	3850	962	38	0	1914	55	282	0	129	0	57	0	150	86	62	0	0	4	0	29	48	22	27
VMBIOME_JB1_00024	feces	4	Sigmodon_fulviventer	0	4751	10683	0	5607	4682	0	0	3	2499	475	90	0	14	31	574	0	5	0	53	0	266	30	33	0	0	32	2	37	67	17	19
VMBIOME_JB1_00025	feces	4	Sigmodon_fulviventer	0	5670	6584	0	2428	3090	0	0	0	910	730	186	0	310	29	487	0	13	0	51	0	208	35	31	0	0	301	0	18	61	14	7
VMBIOME_JB1_00026	feces	4	Sigmodon_fulviventer	0	8214	7330	0	3650	4020	0	0	5	865	437	11	0	353	66	611	0	102	0	65	0	210	35	86	0	0	135	3	72	173	37	49
VMBIOME_JB1_00027	feces	4	Sigmodon_fulviventer	0	6345	2939	0	937	2171	0	0	1	48	211	133	0	86	33	171	0	2	0	69	0	29	106	27	0	0	24	3	27	8	21	1
VMBIOME_JB1_00028	feces	4	Sigmodon_fulviventer	0	8159	10694	0	2294	4809	0	2	5	62	458	207	0	2222	85	165	0	3	0	21	0	48	24	11	0	0	19	4	8	39	32	4
VMBIOME_JB1_00029	feces	4	Sigmodon_fulviventer	1	8240	9164	0	3319	7765	0	0	206	977	490	5	0	2240	106	280	0	9	0	79	0	227	48	86	0	0	111	0	33	40	25	51
VMBIOME_JB1_00030	feces	4	Sigmodon_fulviventer	0	8489	7315	0	3105	4190	0	0	59	487	454	237	0	2124	88	391	0	17	0	37	0	247	23	72	0	0	166	2	21	40	22	5
VMBIOME_JB1_00031	feces	4	Sigmodon_hispidus	1	4914	2028	0	3171	308	0	0	223	245	118	1	0	7	201	79	0	13	0	65	0	3	7	26	0	0	0	1	4	2	21	2
VMBIOME_JB1_00032	feces	4	Sigmodon_hispidus	81	15064	12039	0	3411	1041	0	0	62	57	404	0	0	100	538	112	0	15	0	980	0	6	98	39	0	0	0	4	5	1	29	1
VMBIOME_JB1_00033	feces	4	Sigmodon_hispidus	240	9684	11434	0	3340	2473	0	0	851	589	751	584	0	11	660	132	0	250	0	57	0	97	44	33	0	0	0	1	28	27	36	2
VMBIOME_JB1_00034	feces	4	Sigmodon_hispidus	7	3796	9472	0	2432	1373	0	0	677	814	189	480	0	20	862	53	0	78	0	89	0	0	26	34	1	0	0	0	11	37	43	1
VMBIOME_JB1_00035	feces	4	Sigmodon_hispidus	81	6056	4740	0	1313	863	0	0	102	190	180	4	0	24	215	39	0	84	0	369	0	39	41	33	0	0	1	0	22	2	15	1
VMBIOME_JB1_00036	feces	4	Sigmodon_hispidus	170	6460	7855	0	3941	1836	0	0	50	674	293	283	0	210	60	25	1	169	0	47	0	0	38	44	0	0	0	0	35	4	26	1
VMBIOME_JB1_00037	feces	4	Sigmodon_hispidus	194	6789	9108	0	5090	1635	0	0	212	107	422	72	0	20	303	123	0	227	0	31	0	246	99	59	0	0	0	0	21	13	12	3
VMBIOME_JB1_00038	feces	4	Sigmodon_hispidus	0	9948	11072	0	4417	1582	0	0	429	1028	422	1	0	10	301	108	0	434	0	43	0	81	114	67	0	0	0	1	39	11	32	4
VMBIOME_JB1_00039	feces	4	Sigmodon_hispidus	3	6702	10648	1	5158	2344	0	1	551	487	302	2	0	4	536	94	0	153	0	67	0	96	58	95	0	0	0	1	33	22	41	13
VMBIOME_JB1_00040	feces	4	Sigmodon_hispidus	97	7052	8779	0	2771	715	0	0	284	151	201	1057	0	74	198	56	0	88	0	35	0	6	45	74	0	0	0	0	19	5	18	9
VMBIOME_JB1_00041	feces	34	Sigmodon_fulviventer	0	4318	7693	0	3268	4765	0	0	18	288	686	920	0	6	121	249	0	0	0	65	0	163	67	33	0	0	186	1	19	10	5	10
VMBIOME_JB1_00042	feces	34	Sigmodon_fulviventer	1	5267	6118	0	2526	3003	0	0	24	210	818	321	0	44	42	765	0	2	0	303	0	131	35	61	0	0	64	0	9	16	29	8
VMBIOME_JB1_00043	feces	34	Sigmodon_fulviventer	0	2510	2947	0	1727	2345	0	0	11	447	458	115	0	624	27	172	0	10	0	8	0	183	25	10	0	0	6	0	10	65	17	13
VMBIOME_JB1_00045	feces	34	Sigmodon_fulviventer	1	4226	6230	0	1781	3410	0	0	15	82	542	576	0	110	97	360	0	1	0	76	0	113	43	16	0	0	102	0	12	3	15	7
VMBIOME_JB1_00046	feces	34	Sigmodon_fulviventer	0	5260	6867	0	2847	6362	0	0	67	498	495	315	0	32	124	283	1	58	0	149	0	120	118	28	0	0	313	1	12	21	18	10
VMBIOME_JB1_00047	feces	34	Sigmodon_fulviventer	0	3489	4783	0	1512	2555	0	0	5	360	229	453	0	1017	36	172	0	11	0	346	0	76	40	15	0	0	77	0	13	41	4	23
VMBIOME_JB1_00048	feces	34	Sigmodon_fulviventer	0	6097	8105	0	3311	4169	0	0	10	226	459	1358	0	23	43	785	0	2	0	107	0	219	112	31	0	0	86	1	13	11	35	5
VMBIOME_JB1_00049	feces	34	Sigmodon_fulviventer	1	9066	10260	0	1757	9190	0	0	10	148	893	309	2	52	44	286	0	7	0	103	0	217	88	60	0	0	27	0	26	9	25	34
VMBIOME_JB1_00050	feces	34	Sigmodon_fulviventer	6	4288	8440	0	1660	6159	0	0	119	35	278	1009	0	41	13	487	0	7	0	152	0	286	26	7	0	0	163	0	9	9	16	163
VMBIOME_JB1_00051	feces	34	Sigmodon_hispidus	11	7965	9916	0	2151	1861	0	0	291	1055	527	841	0	132	268	133	0	116	0	910	0	39	2	125	0	0	0	4	24	0	26	3
VMBIOME_JB1_00052	feces	34	Sigmodon_hispidus	5	26467	17971	1	7137	3021	0	0	858	377	862	486	0	370	661	100	2	295	0	384	0	12	300	154	0	0	0	12	32	18	108	22
VMBIOME_JB1_00053	feces	34	Sigmodon_hispidus	167	11060	4860	0	12391	2337	0	0	217	1000	937	330	0	96	531	75	0	134	0	32	0	35	63	65	0	0	0	0	24	11	20	11
VMBIOME_JB1_00054	feces	34	Sigmodon_hispidus	21	6526	7422	0	9377	690	0	0	326	1980	447	1140	0	29	235	63	0	56	0	399	0	4	96	109	0	0	2	0	33	6	16	1
VMBIOME_JB1_00055	feces	34	Sigmodon_hispidus	107	13984	4740	0	2051	511	0	1	123	175	506	2	0	45	669	118	0	81	0	582	0	27	196	75	0	0	0	14	9	3	69	9
VMBIOME_JB1_00056	feces	34	Sigmodon_hispidus	2	10975	7846	0	6131	1473	0	0	386	780	425	71	0	6	510	25	0	309	0	70	0	27	60	48	0	0	1	2	29	27	16	0
VMBIOME_JB1_00057	feces	34	Sigmodon_hispidus	101	8598	10319	1	5202	2225	0	0	730	1573	719	1461	0	460	285	99	0	507	0	72	0	143	38	61	0	0	0	0	67	11	19	0
VMBIOME_JB1_00058	feces	34	Sigmodon_hispidus	0	8823	15586	0	13120	2951	0	0	382	2234	685	796	0	53	488	170	1	459	0	128	0	112	207	36	0	0	33	2	53	10	28	5
VMBIOME_JB1_00059	feces	34	Sigmodon_hispidus	0	13543	9252	0	3608	3572	0	0	291	812	343	1075	0	24	250	79	0	33	0	132	0	47	114	113	0	0	0	2	16	4	32	4
VMBIOME_JB1_00060	feces	34	Sigmodon_hispidus	21	9066	17199	1	3478	4435	0	0	877	1051	558	944	0	1	760	125	2	382	0	32	0	62	79	184	0	0	0	0	53	2	64	2
VMBIOME_JB1_00061	feces	111	Sigmodon_fulviventer	1	5450	10011	0	3728	6324	0	0	9	728	594	1628	0	32	34	104	0	188	0	46	0	142	15	37	0	0	386	0	90	144	31	15
VMBIOME_JB1_00062	feces	111	Sigmodon_fulviventer	0	5370	6701	0	2635	6196	0	0	11	914	405	401	0	2	10	345	0	56	0	43	0	357	38	57	0	0	77	0	37	71	18	65
VMBIOME_JB1_00063	feces	111	Sigmodon_fulviventer	0	10181	7399	0	4441	3304	0	0	2	404	977	839	0	41	48	422	0	8	0	27	0	83	29	68	0	0	25	3	36	74	29	24
VMBIOME_JB1_00064	feces	111	Sigmodon_fulviventer	0	6191	11789	0	4569	6018	0	1	12	961	567	1160	0	81	80	337	0	240	0	115	0	502	61	34	0	0	162	2	39	75	19	5
VMBIOME_JB1_00065	feces	111	Sigmodon_fulviventer	0	4738	8107	0	3662	5490	0	0	66	994	741	874	0	34	94	504	0	22	0	95	0	302	140	38	0	0	153	0	23	84	26	42
VMBIOME_JB1_00069	feces	111	Sigmodon_fulviventer	0	5777	6872	0	1861	3797	0	0	73	544	184	427	0	1328	46	136	0	141	0	130	0	212	46	16	0	0	83	1	41	33	26	22
VMBIOME_JB1_00071	feces	111	Sigmodon_hispidus	1	10129	11946	0	3293	4991	0	0	718	3140	789	858	0	3	136	166	0	262	0	1199	0	42	82	57	0	0	12	3	70	1	40	2
VMBIOME_JB1_00072	feces	111	Sigmodon_hispidus	0	12010	5572	3	5746	2024	0	0	189	746	805	31	0	23	1203	94	0	342	0	247	0	9	57	133	0	0	1	3	101	11	72	0
VMBIOME_JB1_00073	feces	111	Sigmodon_hispidus	3	9503	7931	0	6789	3211	0	0	169	2063	1001	773	0	0	256	117	2	376	0	38	0	80	91	65	0	1	0	3	50	4	25	6
VMBIOME_JB1_00074	feces	111	Sigmodon_hispidus	1	11153	5788	0	4141	1216	0	0	122	659	440	181	0	2	147	73	1	174	0	111	0	2	119	109	0	0	0	0	75	7	25	0
VMBIOME_JB1_00075	feces	111	Sigmodon_hispidus	34	5557	3607	0	1527	1093	0	0	13	206	263	8	0	5	275	84	2	84	0	60	0	12	120	83	0	0	1	1	25	1	33	1
VMBIOME_JB1_00076	feces	111	Sigmodon_hispidus	0	8936	4817	0	3343	1147	0	0	76	530	356	121	0	1	149	24	0	151	0	33	0	110	69	97	0	0	0	1	52	0	9	0
VMBIOME_JB1_00077	feces	111	Sigmodon_hispidus	164	16089	5577	3	3953	2464	0	0	1685	985	853	199	0	4	484	54	1	364	0	70	0	74	146	183	0	0	1	0	87	13	31	1
VMBIOME_JB1_00078	feces	111	Sigmodon_hispidus	0	13392	4615	0	1370	1908	0	0	619	841	895	267	0	32	763	59	1	364	0	73	0	24	112	120	0	1	0	1	101	1	30	1
VMBIOME_JB1_00079	feces	111	Sigmodon_hispidus	0	11256	9306	0	11928	1648	0	0	978	1953	1071	271	0	235	343	151	2	612	0	118	0	70	154	231	0	0	4	1	124	0	11	0
VMBIOME_JB1_00080	feces	111	Sigmodon_hispidus	2	20360	18971	0	7703	2255	0	0	465	1491	1324	1523	0	1056	546	132	4	425	0	932	0	40	238	151	0	0	0	1	106	14	45	2
VMBIOME_JB1_00081	nose_swab	95	Sigmodon_fulviventer	14299	200	26	4922	43	12	9305	3470	2885	49	18	0	857	0	0	0	296	68	296	13	173	0	0	0	256	95	0	37	0	9	0	107
VMBIOME_JB1_00082	ear_swab	95	Sigmodon_fulviventer	33030	349	80	13292	61	41	15893	7976	5447	172	2	0	1459	0	77	11	563	50	865	0	481	0	0	0	69	685	0	133	0	9	0	131
VMBIOME_JB1_00083	body_swab	95	Sigmodon_fulviventer	13642	216	80	7389	61	20	5042	2491	2130	166	9	0	342	0	0	0	141	8	252	0	220	0	0	0	77	53	0	52	0	1	0	83
VMBIOME_JB1_00084	nose_swab	95	Sigmodon_fulviventer	6495	126	13	3853	4	0	2342	2088	1553	53	0	0	204	0	0	0	162	43	105	0	212	0	0	0	126	32	0	30	0	0	0	28
VMBIOME_JB1_00085	ear_swab	95	Sigmodon_fulviventer	17387	78	127	6756	93	38	5288	3167	2528	137	2	0	606	0	0	0	437	83	390	0	274	0	0	0	279	54	0	12	0	9	0	126
VMBIOME_JB1_00086	body_swab	95	Sigmodon_fulviventer	11764	37	80	5523	66	24	3996	2218	1979	40	1	10	636	0	0	0	194	22	365	0	155	0	0	0	76	112	0	17	0	6	0	28
VMBIOME_JB1_00087	nose_swab	95	Sigmodon_fulviventer	18906	52	79	7809	15	92	5483	3290	3186	66	26	0	485	0	42	0	200	101	144	0	429	4	0	0	174	183	0	11	17	13	0	3
VMBIOME_JB1_00088	ear_swab	95	Sigmodon_fulviventer	13820	105	8	5815	56	1	2964	2879	2044	86	5	0	439	0	16	0	253	5	363	0	236	0	0	0	173	115	0	45	0	5	0	12
VMBIOME_JB1_00089	body_swab	95	Sigmodon_fulviventer	15837	29	22	7587	9	1	3720	3269	2565	41	1	28	348	0	23	1	536	64	222	0	395	0	0	0	173	120	0	110	0	3	0	57
VMBIOME_JB1_00090	nose_swab	95	Sigmodon_fulviventer	16009	115	109	6852	20	18	3744	2970	2562	113	1	0	833	0	11	0	210	19	182	3	262	0	0	6	286	53	0	31	8	13	0	128
VMBIOME_JB1_00091	ear_swab	95	Sigmodon_fulviventer	20385	172	205	9365	40	0	5118	4339	3981	9	0	0	1425	0	0	0	449	43	440	0	671	0	0	0	160	73	0	74	0	8	0	267
VMBIOME_JB1_00092	body_swab	95	Sigmodon_fulviventer	17479	7	70	6260	26	0	4378	3183	2649	29	0	0	344	0	0	0	536	44	123	0	356	0	0	0	63	154	0	65	0	20	0	161
VMBIOME_JB1_00093	nose_swab	95	Sigmodon_fulviventer	8886	69	71	4362	24	47	6988	2189	1891	12	3	0	274	0	0	11	213	62	205	0	61	2	0	0	269	148	0	1	0	0	0	41
VMBIOME_JB1_00094	ear_swab	95	Sigmodon_fulviventer	16904	60	120	7432	26	11	9278	3792	3223	54	0	0	807	0	0	0	434	38	348	0	364	0	0	0	405	59	0	17	0	16	14	192
VMBIOME_JB1_00097	ear_swab	95	Sigmodon_fulviventer	5413	31	32	3225	17	5	1061	1218	822	17	1	0	70	0	8	0	127	43	74	0	135	0	0	0	70	16	0	33	0	2	0	18
VMBIOME_JB1_00100	ear_swab	95	Sigmodon_fulviventer	12249	13	32	5223	21	11	2233	2565	2328	151	0	0	325	0	6	0	199	92	131	0	197	0	0	0	49	85	0	50	0	8	0	50
VMBIOME_JB1_00101	body_swab	95	Sigmodon_fulviventer	6200	88	93	2257	45	0	1152	1355	1165	24	3	0	131	0	0	0	57	29	112	0	95	0	0	0	57	67	0	12	0	3	0	109
VMBIOME_JB1_00102	nose_swab	95	Sigmodon_fulviventer	8061	80	46	2028	47	18	1399	1175	1361	64	1	0	168	0	0	0	164	61	125	0	185	0	0	0	10	13	0	27	0	2	0	90
VMBIOME_JB1_00103	ear_swab	95	Sigmodon_fulviventer	7739	11	73	2963	21	0	1668	1379	1090	45	0	0	285	0	0	0	234	17	69	0	160	0	0	0	28	14	0	54	0	4	2	119
VMBIOME_JB1_00104	body_swab	95	Sigmodon_fulviventer	9240	9	18	3413	9	5	1420	1926	1345	4	0	0	251	0	0	0	286	3	246	0	259	0	0	0	75	37	0	79	0	9	0	77
VMBIOME_JB1_00105	nose_swab	95	Sigmodon_fulviventer	9695	70	30	5258	10	0	22963	2975	1693	21	0	1	1542	0	6	0	313	75	131	0	178	0	0	0	178	44	0	28	0	10	0	105
VMBIOME_JB1_00106	ear_swab	95	Sigmodon_fulviventer	16311	124	19	8568	69	50	9073	2892	2307	51	5	0	760	0	0	0	367	33	162	0	293	0	0	0	165	169	0	40	0	44	26	105
VMBIOME_JB1_00107	body_swab	95	Sigmodon_fulviventer	5777	128	10	5318	14	18	2337	956	853	30	3	0	339	0	0	0	88	194	69	0	83	0	0	0	31	35	0	30	0	6	0	50
VMBIOME_JB1_00108	nose_swab	95	Sigmodon_fulviventer	7414	44	48	3917	8	14	3591	1296	1322	92	0	0	585	0	0	0	171	66	262	0	94	0	0	0	23	93	0	43	0	29	0	18
VMBIOME_JB1_00110	body_swab	95	Sigmodon_fulviventer	10931	149	105	5535	46	1	2147	1695	2100	117	1	0	511	0	0	0	168	8	273	1	81	0	0	0	82	50	0	67	2	4	7	96
VMBIOME_JB1_00111	nose_swab	95	Sigmodon_hispidus	13033	31	68	5732	11	4	2515	3206	2147	35	0	0	284	0	88	0	103	0	150	0	324	0	0	0	110	85	0	169	0	16	0	57
VMBIOME_JB1_00112	ear_swab	95	Sigmodon_hispidus	7342	9	20	3009	37	21	1251	2118	1200	28	4	24	161	0	2	0	31	66	71	2	83	0	0	0	22	104	0	17	0	4	0	21
VMBIOME_JB1_00113	body_swab	95	Sigmodon_hispidus	10614	61	9	3883	196	0	1626	1797	1628	106	6	0	610	0	2	5	143	3	53	9	226	0	0	0	3	20	0	107	0	9	0	13
VMBIOME_JB1_00114	nose_swab	95	Sigmodon_hispidus	10154	44	60	3376	3	2	1564	1339	1098	20	0	0	326	0	3	0	163	30	99	0	184	0	0	0	12	8	0	0	0	4	0	38
VMBIOME_JB1_00115	ear_swab	95	Sigmodon_hispidus	11923	43	30	5006	97	0	2456	2458	1490	89	1	0	254	0	0	0	409	30	155	0	142	0	0	0	66	131	0	46	0	0	0	54
VMBIOME_JB1_00116	body_swab	95	Sigmodon_hispidus	15285	11	107	5396	70	35	2214	2483	1595	60	0	0	440	0	0	0	355	28	204	0	231	0	0	0	220	225	0	86	1	11	0	18
VMBIOME_JB1_00117	nose_swab	95	Sigmodon_hispidus	13491	24	68	7710	33	0	14351	2632	1429	30	3	0	1071	0	0	0	313	34	250	0	70	0	0	0	220	126	1	59	0	11	0	74
VMBIOME_JB1_00118	ear_swab	95	Sigmodon_hispidus	16121	30	28	18260	98	5	7163	2416	2064	113	17	0	588	0	0	0	412	142	247	0	237	0	0	0	63	380	0	54	0	4	0	89
VMBIOME_JB1_00119	body_swab	95	Sigmodon_hispidus	11513	51	0	9817	30	10	2725	1358	1182	30	0	0	513	0	0	4	240	23	280	0	120	0	0	0	86	13	0	16	0	8	0	76
VMBIOME_JB1_00120	nose_swab	95	Sigmodon_hispidus	38704	101	3	6304	12	34	11861	1486	2448	20	0	0	2180	0	8	0	264	15	628	0	80	0	0	0	61	17	0	11	0	10	0	37
VMBIOME_JB1_00121	ear_swab	95	Sigmodon_hispidus	17891	78	9	8229	8	2	3631	1530	1536	48	0	0	624	0	0	6	208	54	140	0	167	0	0	0	40	52	0	90	0	4	0	70
VMBIOME_JB1_00122	body_swab	95	Sigmodon_hispidus	12946	1	23	5894	17	12	2216	1669	1381	46	0	0	497	0	0	1	63	63	224	0	38	0	0	0	55	63	0	18	0	5	0	9
VMBIOME_JB1_00124	ear_swab	95	Sigmodon_hispidus	14572	7	0	5026	9	2	2398	3010	2118	30	1	0	284	0	0	13	217	6	52	0	119	3	0	0	0	70	0	25	10	0	0	19
VMBIOME_JB1_00125	body_swab	95	Sigmodon_hispidus	15404	174	0	4526	31	0	2191	2384	2083	81	1	0	435	0	0	6	386	67	262	0	325	0	0	0	0	20	0	33	0	6	0	3
VMBIOME_JB1_00126	nose_swab	95	Sigmodon_hispidus	11489	0	46	3731	26	18	1720	1940	1243	39	3	0	376	0	0	0	49	20	192	0	177	0	0	4	59	49	0	23	3	7	0	15
VMBIOME_JB1_00127	ear_swab	95	Sigmodon_hispidus	7799	5	7	3473	19	0	964	1269	564	12	3	0	171	0	0	0	194	11	141	1	144	0	0	0	30	25	0	9	0	0	0	32
VMBIOME_JB1_00128	body_swab	95	Sigmodon_hispidus	8864	16	16	3178	0	0	1184	1075	760	15	6	0	86	0	0	0	356	0	161	0	149	0	0	0	3	0	0	21	0	0	0	42
VMBIOME_JB1_00129	nose_swab	95	Sigmodon_hispidus	23141	57	94	8794	17	9	13390	2650	2004	63	0	0	1312	0	7	0	537	91	784	0	115	0	0	0	123	67	0	95	0	21	0	189
VMBIOME_JB1_00130	ear_swab	95	Sigmodon_hispidus	25132	57	29	20523	46	17	7837	2925	1846	56	4	0	804	0	86	0	446	34	691	0	347	1	0	0	108	216	0	116	0	17	0	246
VMBIOME_JB1_00131	body_swab	95	Sigmodon_hispidus	9499	21	0	6790	68	7	2043	815	812	3	1	0	390	0	2	0	132	1	90	0	67	0	0	0	41	60	0	112	0	0	0	57
VMBIOME_JB1_00132	nose_swab	95	Sigmodon_hispidus	47905	164	13	7111	13	0	7824	1072	2208	17	4	0	1939	0	1	0	131	3	777	37	212	0	0	0	57	269	0	12	0	23	0	18
VMBIOME_JB1_00133	ear_swab	95	Sigmodon_hispidus	43463	60	14	9586	6	0	8032	2077	2770	63	0	0	2084	0	0	0	403	104	432	0	231	0	0	0	133	100	0	121	0	18	0	71
VMBIOME_JB1_00134	body_swab	95	Sigmodon_hispidus	20173	21	6	6607	31	0	3724	921	1236	53	0	0	531	0	0	2	190	22	337	0	144	0	0	6	37	98	0	127	12	22	0	79
VMBIOME_JB1_00135	nose_swab	95	Sigmodon_hispidus	28217	50	5	6629	2	6	2576	2240	1688	65	0	0	588	0	0	0	408	57	256	0	289	0	0	0	127	137	0	18	0	15	18	12
VMBIOME_JB1_00136	ear_swab	95	Sigmodon_hispidus	15764	61	30	3660	8	10	1317	1723	1195	29	0	0	361	0	0	0	349	71	186	8	226	0	0	0	7	86	0	57	0	4	0	11
VMBIOME_JB1_00137	body_swab	95	Sigmodon_hispidus	29205	1	1	6582	113	0	4010	2679	1953	107	13	0	506	0	0	0	500	2	539	0	617	0	0	0	51	101	0	145	0	15	0	112
VMBIOME_JB1_00138	nose_swab	95	Sigmodon_hispidus	17854	44	6	4723	1	0	1848	1929	1793	9	0	0	569	0	0	0	113	171	98	0	237	0	0	0	53	24	0	130	0	6	0	41
VMBIOME_JB1_00139	ear_swab	95	Sigmodon_hispidus	24904	17	0	8711	13	0	3318	3163	2748	149	14	0	736	0	7	0	671	55	415	0	265	0	0	0	41	251	0	131	0	30	0	56
VMBIOME_JB1_00140	body_swab	95	Sigmodon_hispidus	11314	91	1	4083	44	27	1867	1872	1202	44	2	0	687	0	0	0	215	71	154	0	55	0	0	0	64	33	0	140	0	8	0	5

## Sheet: cohort1_family
SampleID	SampleType	Day	Species	Enterobacteriaceae	Porphyromonadaceae	Lachnospiraceae	Bacteria_unclassified	Corynebacteriaceae	Bacteroidetes_unclassified	Ruminococcaceae	Mycoplasmataceae	Pasteurellaceae	Clostridiales_unclassified	Prevotellaceae	Streptococcaceae	Erysipelotrichaceae	Rikenellaceae	Firmicutes_unclassified	Actinomycetales_unclassified	Verrucomicrobiaceae	Bacteroidales_unclassified	Neisseriaceae	Anaeroplasmataceae	Helicobacteraceae	Lactobacillaceae	Proteobacteria_unclassified	Lactobacillales_unclassified	Staphylococcaceae	Bifidobacteriaceae	Flavobacteriaceae	Clostridia_unclassified	Sphingobacteriaceae	Alphaproteobacteria_unclassified	Clostridiaceae_1	Bacteroidaceae	Spirochaetaceae	Candidatus_Saccharibacteria_unclassified	Leptotrichiaceae	Aerococcaceae	Elusimicrobiaceae	Pseudomonadaceae	Coriobacteriaceae	Betaproteobacteria_unclassified	Leuconostocaceae	Desulfovibrionales_unclassified	Moraxellaceae	Comamonadaceae	other
VMBIOME_JB1_00001	feces	0	Sigmodon_fulviventer	0	6067	1869	2514	0	5546	1280	0	0	1310	436	0	565	865	316	0	329	360	0	217	61	32	290	0	0	29	0	108	0	227	134	37	79	40	0	0	20	0	10	33	0	6	0	0	14
VMBIOME_JB1_00002	feces	0	Sigmodon_fulviventer	1	5590	3481	1885	0	2320	3448	0	0	1196	714	2	456	645	452	0	49	363	0	73	46	95	349	0	0	165	0	29	0	84	358	58	40	100	0	0	178	0	61	24	0	27	0	0	29
VMBIOME_JB1_00003	feces	0	Sigmodon_fulviventer	0	7658	2692	3304	0	4268	2303	0	0	1558	433	1	1254	534	489	0	54	518	0	1650	50	12	204	0	0	24	0	75	0	245	551	135	64	141	0	0	11	0	32	58	0	31	0	2	62
VMBIOME_JB1_00005	feces	0	Sigmodon_fulviventer	0	2750	2287	1116	0	1995	1919	0	0	849	133	1	399	413	438	0	90	219	0	176	24	3	127	0	0	30	0	71	0	25	555	29	66	28	0	0	38	0	12	9	0	26	0	0	32
VMBIOME_JB1_00006	feces	0	Sigmodon_fulviventer	0	6296	3713	1468	0	3892	2214	0	0	1408	398	3	836	451	244	0	207	460	0	341	75	36	46	0	0	127	0	31	0	67	369	150	39	88	0	0	3	1	42	35	0	8	0	0	6
VMBIOME_JB1_00007	feces	0	Sigmodon_fulviventer	0	5228	4628	1504	0	3074	2678	0	0	1050	749	0	273	361	368	0	17	288	0	16	92	19	85	0	0	6	0	73	0	39	26	27	58	90	0	0	10	0	15	34	0	23	0	0	23
VMBIOME_JB1_00008	feces	0	Sigmodon_fulviventer	0	5297	3404	1002	0	5051	2147	0	0	822	275	2	252	504	350	0	1357	576	0	1987	8	146	189	0	0	18	0	42	0	36	0	23	31	77	0	0	32	0	10	8	0	11	0	0	28
VMBIOME_JB1_00009	feces	0	Sigmodon_fulviventer	0	6321	3747	2246	0	4979	2539	0	0	1636	71	0	374	532	487	0	98	450	0	374	37	45	150	0	0	39	0	42	0	142	1	50	22	127	0	0	62	0	27	40	0	9	0	0	1
VMBIOME_JB1_00010	feces	0	Sigmodon_fulviventer	0	5366	2403	2109	0	3324	1925	0	0	928	1024	0	636	333	293	0	770	474	0	58	85	59	116	0	0	61	0	34	0	97	290	50	36	66	0	0	17	0	52	130	0	4	0	0	5
VMBIOME_JB1_00011	feces	0	Sigmodon_hispidus	0	2401	3766	1678	0	639	1090	0	0	566	92	0	917	525	276	0	0	58	0	264	232	65	39	0	0	126	0	30	0	1	0	43	71	25	0	0	0	0	17	11	0	21	0	0	15
VMBIOME_JB1_00012	feces	0	Sigmodon_hispidus	183	9301	4424	4179	0	1362	2672	0	0	386	695	0	931	409	356	0	4	205	0	4	469	106	198	0	0	99	0	22	0	0	0	60	211	57	0	0	0	0	32	6	0	2	0	0	37
VMBIOME_JB1_00013	feces	0	Sigmodon_hispidus	481	4224	7127	5057	0	1624	3449	0	0	689	46	2	1186	554	731	0	156	172	0	9	361	259	194	0	0	564	0	38	0	91	0	23	136	29	0	0	0	0	38	24	0	45	0	0	82
VMBIOME_JB1_00014	feces	0	Sigmodon_hispidus	0	11521	5328	3769	0	1821	3512	0	0	507	6050	0	949	1812	420	0	1822	299	0	292	302	141	58	0	0	21	0	45	0	0	0	109	129	5	0	0	0	0	50	31	0	17	0	0	19
VMBIOME_JB1_00015	feces	0	Sigmodon_hispidus	128	3574	6546	986	0	813	2355	0	0	607	1018	0	297	358	208	0	12	122	0	3	221	128	69	0	0	88	0	110	0	11	0	22	94	16	0	0	0	0	8	8	0	18	0	0	24
VMBIOME_JB1_00016	feces	0	Sigmodon_hispidus	44	5812	3410	4229	0	1772	3278	0	0	331	1710	0	817	538	386	0	1140	237	0	15	83	383	102	0	0	28	0	62	0	2	0	353	153	71	0	0	1	0	13	4	0	34	0	0	15
VMBIOME_JB1_00017	feces	0	Sigmodon_hispidus	62	3174	6204	1760	0	864	3432	0	0	791	2447	0	118	227	385	0	654	223	0	20	230	50	72	0	0	28	0	61	0	100	0	19	54	42	0	0	0	0	10	5	1	8	0	0	18
VMBIOME_JB1_00018	feces	0	Sigmodon_hispidus	0	4582	3697	2986	0	1061	2488	0	0	692	90	0	1128	526	341	0	0	70	0	94	322	174	26	0	0	48	0	38	0	14	0	74	138	9	0	0	0	0	17	7	0	15	0	0	16
VMBIOME_JB1_00019	feces	0	Sigmodon_hispidus	0	4059	2806	5700	0	895	1033	0	0	398	54	0	603	540	295	0	0	126	0	66	215	73	69	0	0	74	0	27	0	88	0	20	51	9	0	0	0	0	9	5	0	4	0	0	10
VMBIOME_JB1_00020	feces	0	Sigmodon_hispidus	69	5133	7885	2581	0	1524	2504	0	0	546	1745	0	352	72	258	0	0	101	0	2	359	439	65	0	0	35	0	46	0	1	0	226	55	26	0	0	0	0	21	0	0	16	0	0	26
VMBIOME_JB1_00021	feces	4	Sigmodon_fulviventer	0	5755	2252	2089	0	4265	2895	0	0	1249	370	0	798	468	513	0	115	265	0	677	115	12	494	0	0	2	0	341	0	81	52	101	52	39	0	0	6	0	19	12	0	7	0	0	14
VMBIOME_JB1_00022	feces	4	Sigmodon_fulviventer	1	10407	2992	4163	0	6798	2488	0	0	1389	540	2	2126	2084	597	0	150	528	0	213	110	4	553	0	0	27	0	53	0	288	297	123	84	34	0	0	205	0	44	45	0	6	0	0	55
VMBIOME_JB1_00023	feces	4	Sigmodon_fulviventer	1	8709	3750	3484	0	9215	2879	0	0	1329	419	1	3850	928	962	0	38	567	0	1914	55	3	282	0	0	129	0	57	0	150	446	110	86	62	0	0	4	0	29	48	0	19	0	0	32
VMBIOME_JB1_00024	feces	4	Sigmodon_fulviventer	0	8133	2160	5607	0	4682	1491	0	0	1056	1647	1	2499	410	475	0	90	457	0	14	31	2	574	0	0	5	0	53	0	266	44	36	30	33	0	0	32	0	37	67	0	17	0	0	21
VMBIOME_JB1_00025	feces	4	Sigmodon_fulviventer	0	4857	1330	2428	0	3090	2520	0	0	1387	1129	0	910	310	730	0	186	234	0	310	29	0	487	0	0	13	0	51	0	208	433	54	35	31	0	0	301	0	18	61	0	14	0	0	7
VMBIOME_JB1_00026	feces	4	Sigmodon_fulviventer	0	5939	3840	3650	0	4020	2652	0	0	1416	328	3	865	719	437	0	11	302	0	353	66	2	611	0	0	102	0	65	0	210	306	42	35	86	0	0	135	0	72	173	0	28	0	0	61
VMBIOME_JB1_00027	feces	4	Sigmodon_fulviventer	0	2479	3947	937	0	2171	1862	0	0	534	122	0	48	228	211	0	133	101	0	86	33	1	171	0	0	2	0	69	0	29	2	9	106	27	0	0	24	0	27	8	0	12	0	0	13
VMBIOME_JB1_00028	feces	4	Sigmodon_fulviventer	0	8944	4360	2294	0	4809	2876	0	2	923	220	0	62	1035	458	0	207	488	0	2222	85	1	165	0	0	3	0	21	0	48	0	7	24	11	0	0	19	0	8	39	0	31	0	4	9
VMBIOME_JB1_00029	feces	4	Sigmodon_fulviventer	1	6097	4250	3319	0	7765	2293	0	0	1695	1918	0	977	522	490	0	5	597	0	2240	106	205	280	0	0	9	0	79	0	227	0	30	48	86	0	0	111	0	33	40	1	17	0	0	61
VMBIOME_JB1_00030	feces	4	Sigmodon_fulviventer	0	5867	2811	3105	0	4190	2736	0	0	2412	160	0	487	807	454	0	237	408	0	2124	88	59	391	0	0	17	0	37	0	247	530	73	23	72	0	0	166	0	21	40	0	17	0	0	12
VMBIOME_JB1_00031	feces	4	Sigmodon_hispidus	1	1644	2720	3171	0	308	1407	0	0	786	136	0	245	142	118	0	1	64	0	7	201	223	79	0	0	13	0	65	0	3	1	42	7	26	0	0	0	0	4	2	0	12	0	0	12
VMBIOME_JB1_00032	feces	4	Sigmodon_hispidus	81	5725	9691	3411	0	1041	4300	0	0	1073	5471	1	57	350	404	0	0	467	0	100	538	61	112	0	0	15	0	980	0	6	0	26	98	39	0	0	0	0	5	1	0	8	0	0	26
VMBIOME_JB1_00033	feces	4	Sigmodon_hispidus	240	10079	5438	3340	0	2473	3234	0	0	1009	52	0	589	676	751	0	584	552	0	11	660	851	132	0	0	250	0	57	0	97	2	75	44	33	0	0	0	0	28	27	0	25	0	0	15
VMBIOME_JB1_00034	feces	4	Sigmodon_hispidus	7	7292	1881	2432	0	1373	1701	0	0	214	1573	0	814	233	189	0	480	180	0	20	862	677	53	0	0	78	0	89	0	0	0	194	26	34	0	0	0	0	11	37	0	40	0	0	5
VMBIOME_JB1_00035	feces	4	Sigmodon_hispidus	81	3248	3799	1313	0	863	1635	0	0	621	1037	0	190	234	180	0	4	212	0	24	215	102	39	0	0	84	0	369	0	39	1	9	41	33	0	0	1	0	22	2	0	4	0	0	12
VMBIOME_JB1_00036	feces	4	Sigmodon_hispidus	170	5625	3700	3941	0	1836	2222	0	0	538	1410	0	674	338	293	0	283	336	0	210	60	50	25	0	1	169	0	47	0	0	0	146	38	44	0	0	0	0	35	4	0	22	0	0	5
VMBIOME_JB1_00037	feces	4	Sigmodon_hispidus	194	5106	3562	5090	0	1635	2433	0	0	793	2980	1	107	472	422	0	72	466	0	20	303	205	123	0	0	227	0	31	0	246	0	84	99	59	0	0	0	0	21	13	0	5	0	0	17
VMBIOME_JB1_00038	feces	4	Sigmodon_hispidus	0	7690	4239	4417	0	1582	4705	0	0	1004	2441	1	1028	397	422	0	1	477	0	10	301	428	108	0	0	434	0	43	0	81	0	67	114	67	0	0	0	0	39	11	0	21	0	0	16
VMBIOME_JB1_00039	feces	4	Sigmodon_hispidus	3	9040	3910	5158	0	2344	1813	0	1	979	715	4	487	532	302	0	2	302	0	4	536	544	94	0	0	153	0	67	0	96	0	59	58	95	0	0	0	0	33	22	0	23	0	0	36
VMBIOME_JB1_00040	feces	4	Sigmodon_hispidus	97	4435	4081	2771	0	715	2518	0	0	453	3889	1	151	238	201	0	1057	154	0	74	198	283	56	0	0	88	0	35	0	6	0	63	45	74	0	0	0	0	19	5	0	9	0	0	18
VMBIOME_JB1_00041	feces	34	Sigmodon_fulviventer	0	5538	1994	3268	0	4765	1200	0	0	1123	993	0	288	727	686	0	920	337	0	6	121	17	249	1	0	0	0	65	0	163	1	98	67	33	0	0	186	0	19	10	0	4	0	0	12
VMBIOME_JB1_00042	feces	34	Sigmodon_fulviventer	1	4508	1950	2526	0	3003	1324	0	0	1993	436	0	210	835	818	0	321	232	0	44	42	24	765	0	0	2	0	303	0	131	0	107	35	61	0	0	64	0	9	16	0	25	0	0	12
VMBIOME_JB1_00043	feces	34	Sigmodon_fulviventer	0	2273	1133	1727	0	2345	828	0	0	480	99	0	447	357	458	0	115	129	0	624	27	11	172	0	0	10	0	8	0	183	68	89	25	10	0	0	6	0	10	65	0	8	0	0	23
VMBIOME_JB1_00045	feces	34	Sigmodon_fulviventer	1	4703	1984	1781	0	3410	1391	0	0	851	537	0	82	629	542	0	576	295	0	110	97	15	360	0	0	1	0	76	0	113	0	66	43	16	0	0	102	0	12	3	0	15	0	0	7
VMBIOME_JB1_00046	feces	34	Sigmodon_fulviventer	0	4978	3011	2847	0	6362	1420	0	0	829	686	0	498	901	495	0	315	276	0	32	124	65	283	0	0	58	0	149	0	120	0	26	118	28	0	2	313	0	12	21	0	17	0	0	13
VMBIOME_JB1_00047	feces	34	Sigmodon_fulviventer	0	3566	1502	1512	0	2555	1154	0	0	831	565	0	360	357	229	0	453	248	0	1017	36	2	172	0	0	11	0	346	0	76	2	47	40	15	0	0	77	0	13	41	0	3	0	0	27
VMBIOME_JB1_00048	feces	34	Sigmodon_fulviventer	0	5370	2907	3311	0	4169	1986	0	0	1200	241	2	226	1943	459	0	1358	533	0	23	43	6	785	2	0	2	0	107	0	219	1	18	112	31	0	0	86	0	13	11	0	27	0	0	17
VMBIOME_JB1_00049	feces	34	Sigmodon_fulviventer	1	8152	5437	1757	0	9190	2476	0	0	1153	208	0	148	1062	893	0	309	788	2	52	44	8	286	0	0	7	0	103	0	217	0	50	88	60	0	0	27	0	26	9	0	14	0	0	47
VMBIOME_JB1_00050	feces	34	Sigmodon_fulviventer	6	6569	2159	1660	0	6159	1195	0	0	934	1074	0	35	547	278	0	1009	239	0	41	13	118	487	0	0	7	0	152	0	286	0	11	26	7	0	0	163	0	9	9	1	14	0	0	165
VMBIOME_JB1_00051	feces	34	Sigmodon_hispidus	11	7814	4493	2151	0	1861	2111	0	0	1361	1074	0	1055	547	527	0	841	395	0	132	268	291	133	0	0	116	0	910	0	39	0	86	2	125	0	0	0	0	24	0	0	16	0	0	17
VMBIOME_JB1_00052	feces	34	Sigmodon_hispidus	5	10496	11181	7137	1	3021	11020	0	0	4253	5008	1	377	1730	862	0	486	544	0	370	661	857	100	0	2	295	0	384	0	12	2	193	300	154	0	0	0	0	32	18	0	54	0	0	99
VMBIOME_JB1_00053	feces	34	Sigmodon_hispidus	167	3706	4742	12391	0	2337	5044	0	0	1273	234	1	1000	579	937	0	330	310	0	96	531	215	75	0	0	134	0	32	0	35	0	31	63	65	0	0	0	0	24	11	1	15	0	0	17
VMBIOME_JB1_00054	feces	34	Sigmodon_hispidus	21	5241	3119	9377	0	690	2696	0	0	710	911	0	1980	677	447	0	1140	460	0	29	235	326	63	0	0	56	0	399	0	4	0	133	96	109	0	0	2	0	33	6	0	14	0	0	4
VMBIOME_JB1_00055	feces	34	Sigmodon_hispidus	107	2939	6153	2051	0	511	6475	0	1	1356	1350	0	175	258	506	0	2	179	0	45	669	123	118	0	0	81	0	582	0	27	0	14	196	75	0	0	0	0	9	3	0	34	0	0	58
VMBIOME_JB1_00056	feces	34	Sigmodon_hispidus	2	4770	6816	6131	0	1473	3471	0	0	688	2174	6	780	620	425	0	71	153	0	6	510	380	25	0	0	309	0	70	0	27	0	129	60	48	0	0	1	0	29	27	0	7	0	0	11
VMBIOME_JB1_00057	feces	34	Sigmodon_hispidus	101	6454	3299	5202	0	2225	2869	0	0	2426	2902	0	1573	451	719	0	1461	463	0	460	285	730	99	0	0	507	0	72	0	143	1	49	38	61	0	0	0	0	67	11	0	14	0	0	9
VMBIOME_JB1_00058	feces	34	Sigmodon_hispidus	0	11539	4018	13120	0	2951	2494	0	0	2291	1234	0	2234	2082	685	0	796	520	0	53	488	377	170	3	1	459	0	128	0	112	20	211	207	36	0	0	33	0	53	10	2	20	0	0	15
VMBIOME_JB1_00059	feces	34	Sigmodon_hispidus	0	6684	5978	3608	0	3572	4746	0	0	2819	1631	0	812	578	343	0	1075	300	0	24	250	291	79	0	0	33	0	132	0	47	0	59	114	113	0	0	0	0	16	4	0	27	0	0	11
VMBIOME_JB1_00060	feces	34	Sigmodon_hispidus	21	10498	4536	3478	0	4435	3422	0	0	1108	5639	0	1051	357	558	1	944	680	0	1	760	875	125	2	2	382	0	32	0	62	0	25	79	184	0	0	0	0	53	2	0	49	0	0	17
VMBIOME_JB1_00061	feces	111	Sigmodon_fulviventer	1	8459	2167	3728	0	6324	1933	0	0	1348	408	0	728	680	594	0	1628	371	0	32	34	7	104	0	0	188	0	46	0	142	0	93	15	37	0	0	386	0	90	144	0	24	0	0	26
VMBIOME_JB1_00062	feces	111	Sigmodon_fulviventer	0	5394	2488	2635	0	6196	1419	0	0	1463	143	0	914	730	405	0	401	309	0	2	10	11	345	0	0	56	0	43	0	357	0	125	38	57	0	0	77	0	37	71	0	11	0	0	72
VMBIOME_JB1_00063	feces	111	Sigmodon_fulviventer	0	5911	5274	4441	0	3304	2621	0	0	1842	249	0	404	886	977	0	839	249	0	41	48	2	422	0	0	8	0	27	0	83	442	104	29	68	0	0	25	0	36	74	0	17	0	0	41
VMBIOME_JB1_00064	feces	111	Sigmodon_fulviventer	0	8271	3054	4569	0	6018	1946	0	1	1077	520	1	961	2321	567	0	1160	541	0	81	80	11	337	0	0	240	0	115	0	502	114	136	61	34	0	0	162	0	39	75	0	15	0	0	11
VMBIOME_JB1_00065	feces	111	Sigmodon_fulviventer	0	5447	1583	3662	0	5490	2085	0	0	1070	1555	0	994	590	741	0	874	413	0	34	94	66	504	0	0	22	0	95	0	302	0	102	140	38	0	0	153	0	23	84	0	19	0	0	49
VMBIOME_JB1_00069	feces	111	Sigmodon_fulviventer	0	5417	2654	1861	0	3797	2448	0	0	674	611	0	544	394	184	0	427	293	0	1328	46	73	136	0	0	141	0	130	0	212	1	157	46	16	0	0	83	0	41	33	0	24	0	0	25
VMBIOME_JB1_00071	feces	111	Sigmodon_hispidus	1	9387	3739	3293	0	4991	4630	0	0	1755	597	1	3140	1240	789	0	858	565	0	3	136	717	166	0	0	262	0	1199	0	42	5	157	82	57	0	0	12	0	70	1	0	33	0	0	12
VMBIOME_JB1_00072	feces	111	Sigmodon_hispidus	0	4452	5631	5746	0	2024	5082	0	0	1296	504	0	746	167	805	0	31	443	0	23	1203	189	94	0	0	342	0	247	0	9	0	6	57	133	0	0	1	0	101	11	0	50	0	0	29
VMBIOME_JB1_00073	feces	111	Sigmodon_hispidus	3	5747	4785	6789	0	3211	3362	0	0	1344	733	0	2063	811	1001	0	773	555	0	0	256	169	117	0	1	376	0	38	0	80	11	85	91	65	0	0	0	1	50	4	0	20	0	0	16
VMBIOME_JB1_00074	feces	111	Sigmodon_hispidus	1	4603	6091	4141	0	1216	3672	0	0	1390	625	2	659	252	440	0	181	264	0	2	145	119	73	0	1	174	0	111	0	2	0	44	119	109	0	0	0	0	75	7	0	8	0	0	20
VMBIOME_JB1_00075	feces	111	Sigmodon_hispidus	34	2423	1923	1527	0	1093	3010	0	0	624	956	0	206	93	263	0	8	126	0	5	275	13	84	0	2	84	0	60	0	12	0	9	120	83	0	0	1	0	25	1	0	10	0	0	25
VMBIOME_JB1_00076	feces	111	Sigmodon_hispidus	0	3338	4495	3343	0	1147	2819	0	0	1622	1122	2	530	96	356	0	121	249	0	1	149	74	24	0	0	151	0	33	0	110	0	12	69	97	0	0	0	0	52	0	0	6	0	0	4
VMBIOME_JB1_00077	feces	111	Sigmodon_hispidus	164	4599	7450	3953	0	2464	6165	0	0	2473	365	0	985	163	853	0	199	408	0	4	484	1683	54	0	0	364	0	70	0	74	0	42	146	183	0	0	1	0	87	13	0	22	0	0	17
VMBIOME_JB1_00078	feces	111	Sigmodon_hispidus	0	3547	6733	1370	0	1908	4954	0	0	1704	577	0	841	180	895	0	267	271	0	32	763	619	59	0	0	364	0	73	0	24	0	40	112	120	0	0	0	1	101	1	0	23	0	0	11
VMBIOME_JB1_00079	feces	111	Sigmodon_hispidus	0	7867	6810	11928	0	1648	2945	0	0	1498	176	0	1953	543	1071	0	271	437	0	235	343	977	151	0	2	612	0	118	0	70	0	283	154	231	0	0	4	0	124	0	0	9	0	0	7
VMBIOME_JB1_00080	feces	111	Sigmodon_hispidus	2	13569	13246	7703	0	2255	4630	0	0	2484	4358	1	1491	535	1324	0	1523	431	0	1056	546	464	132	0	2	425	0	932	0	40	0	78	238	151	0	0	0	0	106	14	0	25	0	0	25
VMBIOME_JB1_00081	nose_swab	95	Sigmodon_fulviventer	14299	19	124	43	3783	12	13	9305	3470	7	0	2373	49	0	18	1040	0	7	857	0	0	98	0	148	264	68	296	13	173	0	56	0	0	0	256	215	0	80	0	9	51	0	15	18	257
VMBIOME_JB1_00082	ear_swab	95	Sigmodon_fulviventer	33030	80	128	61	11068	41	73	15893	7976	65	0	4270	172	0	2	2149	0	0	1459	0	77	85	11	609	374	50	865	0	481	0	81	0	0	0	69	207	0	304	0	9	276	0	381	31	499
VMBIOME_JB1_00083	body_swab	95	Sigmodon_fulviventer	13642	31	185	61	6056	20	19	5042	2491	0	0	1748	166	0	9	1290	0	0	342	0	0	55	0	226	133	8	252	0	220	0	12	49	0	0	77	98	0	30	0	1	3	0	23	51	135
VMBIOME_JB1_00084	nose_swab	95	Sigmodon_fulviventer	6495	13	4	4	3007	0	3	2342	2088	0	0	1163	53	0	0	843	0	0	204	0	0	16	0	260	157	43	105	0	212	0	119	0	0	0	126	7	0	14	0	0	107	0	18	0	66
VMBIOME_JB1_00085	ear_swab	95	Sigmodon_fulviventer	17387	83	37	93	5554	38	26	5288	3167	8	39	1821	137	0	2	943	0	5	606	0	0	132	0	299	326	83	390	0	274	0	0	0	0	0	279	230	0	54	0	9	46	0	0	0	515
VMBIOME_JB1_00086	body_swab	95	Sigmodon_fulviventer	11764	52	29	66	4830	24	4	3996	2218	0	0	1567	40	0	1	674	10	28	636	0	0	49	0	239	194	22	365	0	155	0	4	0	0	0	76	79	0	112	0	6	45	0	0	0	64
VMBIOME_JB1_00087	nose_swab	95	Sigmodon_fulviventer	18906	73	1	15	7140	92	7	5483	3290	25	2	2611	66	0	26	622	0	4	485	0	42	23	0	323	170	101	144	0	429	4	19	0	0	0	174	167	0	106	17	13	62	0	77	3	88
VMBIOME_JB1_00088	ear_swab	95	Sigmodon_fulviventer	13820	8	57	56	5061	1	48	2964	2879	0	0	1519	86	0	5	714	0	0	439	0	16	30	0	406	225	5	363	0	236	0	0	0	0	0	173	70	0	0	0	5	19	0	115	3	122
VMBIOME_JB1_00089	body_swab	95	Sigmodon_fulviventer	15837	22	17	9	6843	1	0	3720	3269	12	0	1720	41	0	1	711	28	0	348	0	23	21	1	630	520	64	222	0	395	0	0	0	0	0	173	107	0	85	0	3	87	0	35	95	121
VMBIOME_JB1_00090	nose_swab	95	Sigmodon_fulviventer	16009	109	0	20	5698	18	55	3744	2970	29	0	1822	113	0	1	1092	0	0	833	0	11	31	0	572	205	19	182	3	262	0	31	0	0	6	286	88	0	35	8	13	49	0	18	21	205
VMBIOME_JB1_00091	ear_swab	95	Sigmodon_fulviventer	20385	205	148	40	8234	0	4	5118	4339	20	0	3063	9	0	0	1128	0	0	1425	0	0	76	0	744	389	43	440	0	671	0	0	0	0	0	160	59	0	28	0	8	39	0	45	52	352
VMBIOME_JB1_00092	body_swab	95	Sigmodon_fulviventer	17479	68	5	26	5670	0	2	4378	3183	0	0	1937	29	0	0	590	0	2	344	0	0	37	0	328	486	44	123	0	356	0	0	0	0	0	63	270	0	98	0	20	77	0	56	36	240
VMBIOME_JB1_00093	nose_swab	95	Sigmodon_fulviventer	8886	71	60	24	3041	47	1	6988	2189	0	0	1623	12	0	3	1283	0	0	274	0	0	2	11	166	206	62	205	0	61	2	8	0	0	0	269	82	0	142	0	0	18	0	6	0	87
VMBIOME_JB1_00094	ear_swab	95	Sigmodon_fulviventer	16904	120	19	26	6336	11	30	9278	3792	3	0	2564	54	0	0	991	0	0	807	0	0	82	0	308	388	38	348	0	364	0	8	0	0	0	405	185	0	40	0	16	76	0	19	10	372
VMBIOME_JB1_00097	ear_swab	95	Sigmodon_fulviventer	5413	31	8	17	2941	5	16	1061	1218	7	0	586	17	0	1	276	0	1	70	0	8	97	0	123	120	43	74	0	135	0	0	0	0	0	70	13	0	16	0	2	3	0	0	0	66
VMBIOME_JB1_00100	ear_swab	95	Sigmodon_fulviventer	12249	32	9	21	4607	11	4	2233	2565	0	0	1817	151	0	0	544	0	0	325	0	6	1	0	417	167	92	131	0	197	0	0	0	0	0	49	41	0	43	0	8	52	0	42	2	202
VMBIOME_JB1_00101	body_swab	95	Sigmodon_fulviventer	6200	92	63	45	1995	0	21	1152	1355	0	0	692	24	0	3	261	0	1	131	0	0	3	0	270	54	29	112	0	95	0	4	0	0	0	57	160	0	67	0	3	40	0	0	1	124
VMBIOME_JB1_00102	nose_swab	95	Sigmodon_fulviventer	8061	46	74	47	1774	18	0	1399	1175	2	0	894	64	0	1	235	0	0	168	0	0	44	0	279	133	61	125	0	185	0	4	0	0	0	10	80	0	0	0	2	64	0	13	0	167
VMBIOME_JB1_00103	ear_swab	95	Sigmodon_fulviventer	7739	27	5	21	2547	0	0	1668	1379	0	46	761	45	0	0	416	0	0	285	0	0	7	0	281	233	17	69	0	160	0	6	0	0	0	28	7	0	4	0	4	34	2	10	30	144
VMBIOME_JB1_00104	body_swab	95	Sigmodon_fulviventer	9240	3	0	9	2952	5	0	1420	1926	9	13	917	4	0	0	418	0	2	251	0	0	4	0	282	282	3	246	0	259	0	0	0	0	0	75	38	0	13	0	9	104	0	24	46	157
VMBIOME_JB1_00105	nose_swab	95	Sigmodon_fulviventer	9695	30	42	10	2945	0	28	22963	2975	0	0	1445	21	0	0	2262	1	0	1542	0	6	35	0	143	275	75	131	0	178	0	0	0	0	0	178	64	0	22	0	10	6	0	22	22	200
VMBIOME_JB1_00106	ear_swab	95	Sigmodon_fulviventer	16311	14	24	69	7125	50	23	9073	2892	36	0	1875	51	0	5	1348	0	5	760	0	0	42	0	234	321	33	162	0	293	0	37	0	0	0	165	96	0	86	0	44	60	26	83	8	282
VMBIOME_JB1_00107	body_swab	95	Sigmodon_fulviventer	5777	8	18	14	4992	18	7	2337	956	103	0	707	30	2	3	319	0	0	339	0	0	13	0	82	88	194	69	0	83	0	0	0	0	0	31	31	0	25	0	6	10	0	10	29	68
VMBIOME_JB1_00108	nose_swab	95	Sigmodon_fulviventer	7414	26	34	8	3217	14	10	3591	1296	0	0	1162	92	0	0	678	0	0	585	0	0	12	0	55	158	66	262	0	94	0	0	22	0	0	23	86	0	34	0	29	7	0	59	5	91
VMBIOME_JB1_00110	body_swab	95	Sigmodon_fulviventer	10931	105	98	46	5096	1	13	2147	1695	34	0	1593	117	0	1	433	0	0	511	0	0	54	0	349	141	8	273	1	81	0	0	0	0	0	82	79	0	36	2	4	25	0	14	50	157
VMBIOME_JB1_00111	nose_swab	95	Sigmodon_hispidus	13033	1	10	11	5265	4	15	2515	3206	0	1	1406	35	0	0	452	0	66	284	0	0	85	0	605	103	0	150	0	324	0	6	0	0	0	110	47	0	13	0	16	4	0	72	3	326
VMBIOME_JB1_00112	ear_swab	95	Sigmodon_hispidus	7342	20	9	37	2658	21	0	1251	2118	0	0	747	28	0	4	298	24	0	161	0	2	66	0	282	31	66	71	2	83	0	0	0	0	0	22	70	0	104	0	4	35	0	0	11	80
VMBIOME_JB1_00113	body_swab	95	Sigmodon_hispidus	10614	9	1	196	3262	0	22	1626	1797	20	0	1085	106	0	6	621	0	0	610	0	2	1	5	360	133	3	53	9	226	0	18	0	0	0	3	136	0	11	0	9	46	0	9	72	58
VMBIOME_JB1_00114	nose_swab	95	Sigmodon_hispidus	10154	50	19	3	2824	2	4	1564	1339	20	0	758	20	10	0	549	0	0	326	0	3	44	0	235	158	30	99	0	184	0	0	0	0	0	12	59	0	0	0	4	2	0	8	0	47
VMBIOME_JB1_00115	ear_swab	95	Sigmodon_hispidus	11923	14	43	97	4515	0	0	2456	2458	0	0	1059	89	16	1	453	0	0	254	0	0	17	0	185	399	30	155	0	142	0	0	0	0	0	66	169	0	81	0	0	60	0	50	1	147
VMBIOME_JB1_00116	body_swab	95	Sigmodon_hispidus	15285	76	10	70	4937	35	0	2214	2483	0	31	988	60	0	0	428	0	0	440	0	0	44	0	294	279	28	204	0	231	0	1	0	0	0	220	206	0	193	1	11	63	0	32	14	197
VMBIOME_JB1_00117	nose_swab	95	Sigmodon_hispidus	13491	68	13	33	6001	0	6	14351	2632	1	0	1178	30	0	3	1675	0	0	1071	0	0	2	0	150	282	34	250	0	70	0	4	0	0	0	220	73	1	70	0	11	26	0	56	5	193
VMBIOME_JB1_00118	ear_swab	95	Sigmodon_hispidus	16121	28	25	98	16891	5	5	7163	2416	0	0	1720	113	0	17	1167	0	0	588	0	0	12	0	153	377	142	247	0	237	0	0	0	0	0	63	156	0	267	0	4	23	0	113	7	373
VMBIOME_JB1_00119	body_swab	95	Sigmodon_hispidus	11513	0	17	30	9320	10	0	2725	1358	0	0	1019	30	0	0	497	0	0	513	0	0	19	4	59	192	23	280	0	120	0	0	0	0	0	86	77	0	2	0	8	8	0	11	16	158
VMBIOME_JB1_00120	nose_swab	95	Sigmodon_hispidus	38704	3	78	12	5246	34	21	11861	1486	2	0	2361	20	0	0	1048	0	0	2180	0	8	10	0	14	258	15	628	0	80	0	0	0	0	0	61	58	0	17	0	10	5	0	0	0	64
VMBIOME_JB1_00121	ear_swab	95	Sigmodon_hispidus	17891	5	17	8	7637	2	59	3631	1530	2	4	1265	48	0	0	525	0	0	624	0	0	51	6	107	207	54	140	0	167	0	0	0	0	0	38	45	0	35	0	4	68	0	17	9	221
VMBIOME_JB1_00122	body_swab	95	Sigmodon_hispidus	12946	23	0	17	5469	12	0	2216	1669	1	0	973	46	0	0	413	0	0	497	0	0	47	1	267	61	63	224	0	38	0	0	0	0	0	55	65	0	22	0	5	29	0	41	18	23
VMBIOME_JB1_00124	ear_swab	95	Sigmodon_hispidus	14572	0	5	9	4622	2	0	2398	3010	0	0	1511	30	0	1	387	0	0	284	0	0	7	13	529	199	6	52	0	119	3	2	0	0	0	0	31	0	54	10	0	40	0	16	22	57
VMBIOME_JB1_00125	body_swab	95	Sigmodon_hispidus	15404	0	133	31	3903	0	39	2191	2384	2	0	1627	81	0	1	623	0	0	435	0	0	16	6	380	243	67	262	0	325	0	0	0	0	0	0	46	0	20	0	6	11	0	0	0	182
VMBIOME_JB1_00126	nose_swab	95	Sigmodon_hispidus	11489	25	0	26	3484	18	0	1720	1940	0	0	959	39	0	3	237	0	0	376	0	0	23	0	204	41	20	192	0	177	0	0	21	0	4	59	36	0	32	3	7	21	0	17	0	56
VMBIOME_JB1_00127	ear_swab	95	Sigmodon_hispidus	7799	7	0	19	3208	0	5	964	1269	0	0	371	12	0	3	255	0	0	171	0	0	8	0	174	183	11	141	1	144	0	0	0	0	0	30	10	0	21	0	0	0	0	4	2	61
VMBIOME_JB1_00128	body_swab	95	Sigmodon_hispidus	8864	16	0	0	2884	0	16	1184	1075	0	0	509	15	0	6	294	0	0	86	0	0	0	0	186	317	0	161	0	149	0	0	0	0	0	3	33	0	0	0	0	32	0	0	16	86
VMBIOME_JB1_00129	nose_swab	95	Sigmodon_hispidus	23141	94	35	17	6660	9	17	13390	2650	0	0	1694	63	0	0	2124	0	0	1312	0	7	67	0	206	459	91	784	0	115	0	5	0	0	0	123	21	0	33	0	21	16	0	34	5	367
VMBIOME_JB1_00130	ear_swab	95	Sigmodon_hispidus	25132	25	11	46	19134	17	38	7837	2925	5	0	1216	56	0	4	1367	0	4	804	0	86	33	0	250	428	34	691	0	347	1	0	0	0	0	108	218	0	100	0	17	129	0	116	82	323
VMBIOME_JB1_00131	body_swab	95	Sigmodon_hispidus	9499	0	6	68	6633	7	2	2043	815	0	0	512	3	0	1	152	0	0	390	0	2	65	0	153	127	1	90	0	67	0	0	0	0	0	41	63	0	44	0	0	19	0	16	46	146
VMBIOME_JB1_00132	nose_swab	95	Sigmodon_hispidus	47905	13	0	13	5944	0	118	7824	1072	0	0	2010	17	0	4	1165	0	0	1939	0	1	4	0	110	119	3	777	37	212	0	46	0	0	0	57	68	0	269	0	23	16	0	0	2	42
VMBIOME_JB1_00133	ear_swab	95	Sigmodon_hispidus	43463	3	60	6	8641	0	0	8032	2077	0	0	2472	63	0	0	832	0	0	2084	0	0	59	0	93	383	104	432	0	231	0	0	11	0	0	133	142	0	94	0	18	4	0	6	97	228
VMBIOME_JB1_00134	body_swab	95	Sigmodon_hispidus	20173	6	21	31	5699	0	0	3724	921	0	0	1005	53	0	0	902	0	0	531	0	0	4	2	165	161	22	337	0	144	0	0	0	0	6	37	44	0	90	12	22	18	0	8	81	160
VMBIOME_JB1_00135	nose_swab	95	Sigmodon_hispidus	28217	5	17	2	5987	6	0	2576	2240	33	0	1421	65	0	0	595	0	0	588	0	0	2	0	235	382	57	256	0	289	0	0	0	0	0	127	10	0	132	0	15	20	18	5	0	103
VMBIOME_JB1_00136	ear_swab	95	Sigmodon_hispidus	15764	0	32	8	3013	10	23	1317	1723	6	29	915	29	0	0	587	0	1	361	0	0	20	0	205	343	71	186	8	226	0	0	0	0	0	7	24	0	86	0	4	31	0	0	26	108
VMBIOME_JB1_00137	body_swab	95	Sigmodon_hispidus	29205	1	0	113	5740	0	1	4010	2679	0	0	1279	107	0	13	780	0	0	506	0	0	88	0	513	452	2	539	0	617	0	0	0	0	0	51	47	0	28	0	15	26	0	73	124	243
VMBIOME_JB1_00138	nose_swab	95	Sigmodon_hispidus	17854	6	16	1	4297	0	28	1848	1929	0	0	1457	9	0	0	407	0	0	569	0	0	41	0	229	106	171	98	0	237	0	0	0	0	0	53	59	0	24	0	6	7	0	0	80	117
VMBIOME_JB1_00139	ear_swab	95	Sigmodon_hispidus	24904	0	0	13	8141	0	17	3318	3163	0	0	1729	149	0	14	544	0	0	736	0	7	183	0	375	652	55	415	0	256	0	0	0	0	0	41	457	0	234	0	30	4	0	17	29	212
VMBIOME_JB1_00140	body_swab	95	Sigmodon_hispidus	11314	0	0	44	3586	27	0	1867	1872	25	1	644	44	0	2	478	0	0	687	0	0	53	0	423	215	71	154	0	55	0	66	0	0	0	64	70	0	22	0	8	12	0	11	45	119

## Sheet: cohort1_genus
SampleID	SampleType	Day	Species	Enterobacteriaceae_unclassified	Lachnospiraceae_unclassified	Bacteria_unclassified	Porphyromonadaceae_unclassified	Bacteroidetes_unclassified	Corynebacteriaceae_unclassified	Mycoplasma	Ruminococcaceae_unclassified	Barnesiella	Clostridiales_unclassified	Odoribacter	Pasteurellaceae_unclassified	Streptococcus	Paraprevotella	Alistipes	Ruminococcus	Firmicutes_unclassified	Prevotella	Actinomycetales_unclassified	Allobaculum	Actinobacillus	Turicibacter	Corynebacterium	Bacteroidales_unclassified	Neisseriaceae_unclassified	Anaeroplasma	Akkermansia	Clostridium_XlVa	Helicobacter	Lactobacillus	Proteobacteria_unclassified	Lactobacillales_unclassified	Oscillibacter	Bifidobacterium	Clostridia_unclassified	Flavobacteriaceae_unclassified	Staphylococcus	Verrucomicrobiaceae_unclassified	Clostridium_IV	Sphingobacterium	Alphaproteobacteria_unclassified	Clostridium_sensu_stricto	Bacteroides	Treponema	Candidatus_Saccharibacteria_unclassified	Escherichia_Shigella
VMBIOME_JB1_00001	feces	0	Sigmodon_fulviventer	0	1753	2514	4155	5546	0	0	1150	1320	1310	530	0	0	363	865	26	316	72	0	296	0	256	0	360	0	217	2	35	61	32	290	0	87	29	108	0	0	327	10	0	227	134	37	79	40	0
VMBIOME_JB1_00002	feces	0	Sigmodon_fulviventer	0	2578	1885	3239	2320	0	0	1934	1496	1196	799	0	2	429	645	956	452	285	0	369	0	80	0	363	0	73	17	375	46	95	349	0	172	165	29	0	0	32	365	0	84	358	58	40	100	1
VMBIOME_JB1_00003	feces	0	Sigmodon_fulviventer	0	2384	3304	5054	4268	0	0	1659	1050	1558	1503	0	1	195	534	463	489	238	0	592	0	642	0	518	0	1650	54	233	50	12	204	0	123	24	75	0	0	0	43	0	245	549	135	64	141	0
VMBIOME_JB1_00005	feces	0	Sigmodon_fulviventer	0	2027	1116	1664	1995	0	0	1507	819	849	262	0	1	127	413	143	438	5	0	245	0	149	0	219	0	176	24	55	24	3	127	0	92	30	71	0	0	66	164	0	25	554	29	66	28	0
VMBIOME_JB1_00006	feces	0	Sigmodon_fulviventer	0	3094	1468	4605	3892	0	0	1450	1292	1408	366	0	3	87	451	125	244	309	0	289	0	517	0	460	0	341	0	59	75	36	46	0	144	127	31	0	0	207	481	0	67	369	150	39	88	0
VMBIOME_JB1_00007	feces	0	Sigmodon_fulviventer	0	3987	1504	3210	3074	0	0	1878	1392	1050	586	0	0	293	361	469	368	455	0	74	0	193	0	288	0	16	1	141	92	19	85	0	191	6	73	0	0	16	127	0	39	26	27	57	90	0
VMBIOME_JB1_00008	feces	0	Sigmodon_fulviventer	0	3257	1002	3605	5051	0	0	1545	1089	822	591	0	2	147	504	249	350	128	0	5	0	244	0	576	0	1987	2	58	8	146	189	0	188	18	42	0	0	1355	156	0	36	0	23	31	77	0
VMBIOME_JB1_00009	feces	0	Sigmodon_fulviventer	0	3062	2246	3569	4979	0	0	1444	1713	1636	909	0	0	63	532	253	487	8	0	234	0	129	0	450	0	374	1	292	37	45	150	0	139	39	42	0	0	97	692	0	142	1	50	22	127	0
VMBIOME_JB1_00010	feces	0	Sigmodon_fulviventer	0	1912	2109	3398	3324	0	0	1054	1371	928	368	0	0	24	333	549	293	998	0	395	0	220	0	474	0	58	1	53	85	59	116	0	116	61	34	0	0	769	199	0	97	289	50	36	66	0
VMBIOME_JB1_00011	feces	0	Sigmodon_hispidus	0	3055	1678	1363	639	0	0	878	223	566	814	0	0	1	525	51	276	91	0	632	0	281	0	58	0	264	0	664	232	65	39	0	143	126	30	0	0	0	5	0	1	0	43	71	25	0
VMBIOME_JB1_00012	feces	0	Sigmodon_hispidus	0	3990	4179	3246	1362	0	0	1725	1634	386	4421	0	0	541	409	858	356	153	0	627	0	300	0	205	0	4	4	364	469	106	198	0	78	99	22	0	0	0	7	0	0	0	60	211	57	183
VMBIOME_JB1_00013	feces	0	Sigmodon_hispidus	0	6696	5057	1984	1624	0	0	3042	462	689	1778	0	0	0	554	213	731	46	0	1171	0	0	0	172	0	9	156	359	361	259	194	0	164	564	38	0	0	0	11	0	91	0	23	136	29	481
VMBIOME_JB1_00014	feces	0	Sigmodon_hispidus	0	4068	3769	7654	1821	0	0	2076	2082	507	1785	0	0	2688	1812	1230	420	3362	0	941	0	3	0	299	0	292	1821	959	302	141	58	0	118	21	45	0	0	1	27	0	0	0	109	127	5	0
VMBIOME_JB1_00015	feces	0	Sigmodon_hispidus	0	6073	986	2160	813	0	0	1989	629	607	785	0	0	717	358	60	208	299	0	288	0	6	0	122	0	3	12	233	221	128	69	0	169	88	110	0	0	0	52	0	11	0	22	94	16	128
VMBIOME_JB1_00016	feces	0	Sigmodon_hispidus	0	3336	4229	3606	1772	0	0	1468	762	331	1444	0	0	94	538	1569	386	1613	0	749	0	65	0	237	0	15	1140	45	83	383	102	0	169	28	62	0	0	0	13	0	2	0	353	153	71	44
VMBIOME_JB1_00017	feces	0	Sigmodon_hispidus	0	5340	1760	2309	864	0	0	1942	530	791	335	0	0	2069	227	703	385	377	0	52	0	61	0	223	0	20	653	415	230	50	72	0	535	28	61	0	0	1	235	0	100	0	19	54	42	62
VMBIOME_JB1_00018	feces	0	Sigmodon_hispidus	0	3342	2986	2035	1061	0	0	1325	740	692	1804	0	0	25	526	872	341	65	0	558	0	569	0	70	0	94	0	237	322	174	26	0	248	48	38	0	0	0	12	0	14	0	74	138	9	0
VMBIOME_JB1_00019	feces	0	Sigmodon_hispidus	0	2606	5700	1866	895	0	0	829	520	398	1639	0	0	0	540	55	295	54	0	519	0	80	0	126	0	66	0	153	215	73	69	0	145	74	27	0	0	0	3	0	88	0	20	50	9	0
VMBIOME_JB1_00020	feces	0	Sigmodon_hispidus	0	7755	2581	3624	1524	0	0	2163	1181	546	328	0	0	1354	72	41	258	389	0	260	0	92	0	101	0	2	0	62	359	439	65	0	178	35	46	0	0	0	15	0	1	0	226	55	26	69
VMBIOME_JB1_00021	feces	4	Sigmodon_fulviventer	0	2049	2089	3790	4265	0	0	2746	1324	1249	610	0	0	363	468	28	513	7	0	179	0	618	0	265	0	677	4	163	115	12	494	0	80	2	341	0	0	111	14	0	81	52	101	52	39	0
VMBIOME_JB1_00022	feces	4	Sigmodon_fulviventer	1	2761	4163	6137	6798	0	0	2161	2941	1389	1286	0	2	369	2084	34	597	167	0	1677	0	443	0	528	0	213	115	57	110	4	553	0	103	27	53	0	0	35	173	0	288	297	123	82	34	0
VMBIOME_JB1_00023	feces	4	Sigmodon_fulviventer	0	3100	3484	4307	9215	0	0	1600	1612	1329	2730	0	1	374	928	6	962	45	0	2092	0	1747	0	567	0	1914	38	106	55	3	282	0	117	129	57	0	0	0	1146	0	150	446	110	86	62	1
VMBIOME_JB1_00024	feces	4	Sigmodon_fulviventer	0	1925	5607	5688	4682	0	0	1336	925	1056	1435	0	1	844	410	59	475	803	0	2207	0	287	0	457	0	14	12	85	31	2	574	0	69	5	53	0	0	78	19	0	266	44	36	30	33	0
VMBIOME_JB1_00025	feces	4	Sigmodon_fulviventer	0	1215	2428	3227	3090	0	0	2026	1409	1387	205	0	0	51	310	99	730	1077	0	325	0	578	0	234	0	310	165	69	29	0	487	0	50	13	51	0	0	21	339	0	208	432	54	35	31	0
VMBIOME_JB1_00026	feces	4	Sigmodon_fulviventer	0	3256	3650	4206	4020	0	0	1642	1429	1416	219	0	3	4	719	247	437	324	0	451	0	374	0	302	0	353	0	162	66	2	611	0	102	102	65	0	0	11	647	0	210	306	42	35	86	0
VMBIOME_JB1_00027	feces	4	Sigmodon_fulviventer	0	3727	937	1342	2171	0	0	1384	927	534	190	0	0	115	228	346	211	7	0	23	0	23	0	101	0	86	124	90	33	1	171	0	74	2	69	0	0	9	49	0	29	2	9	106	27	0
VMBIOME_JB1_00028	feces	4	Sigmodon_fulviventer	0	4178	2294	5454	4809	0	0	2223	2420	923	1037	2	0	218	1035	337	458	2	0	8	0	36	0	488	0	2222	51	130	85	1	165	0	215	3	21	0	0	156	86	0	48	0	7	24	11	0
VMBIOME_JB1_00029	feces	4	Sigmodon_fulviventer	0	3308	3319	3862	7765	0	0	1622	1651	1695	523	0	0	188	522	160	490	1727	0	969	0	6	0	597	0	2240	1	475	106	205	280	0	90	9	79	0	0	4	411	0	227	0	30	48	86	1
VMBIOME_JB1_00030	feces	4	Sigmodon_fulviventer	0	2263	3105	3340	4190	0	0	1384	1948	2412	356	0	0	42	807	1185	454	117	0	146	0	312	0	408	0	2124	1	245	88	59	391	0	131	17	37	0	0	236	19	0	247	530	73	23	72	0
VMBIOME_JB1_00031	feces	4	Sigmodon_hispidus	0	2364	3171	1259	308	0	0	1201	175	786	209	0	0	0	142	56	118	136	0	114	0	129	0	64	0	7	1	323	201	223	79	0	137	13	65	0	0	0	6	0	3	1	42	7	26	1
VMBIOME_JB1_00032	feces	4	Sigmodon_hispidus	0	8360	3411	4211	1041	0	0	2875	701	1073	813	0	0	4322	350	1134	404	1149	0	28	0	28	0	467	0	100	0	501	538	61	112	0	281	15	980	0	0	0	7	0	6	0	26	98	39	81
VMBIOME_JB1_00033	feces	4	Sigmodon_hispidus	0	4952	3340	7021	2473	0	0	1823	1827	1009	1231	0	0	1	676	1312	751	51	0	574	0	15	0	552	0	11	584	355	660	851	132	0	65	250	57	0	0	0	2	0	97	2	75	44	33	240
VMBIOME_JB1_00034	feces	4	Sigmodon_hispidus	0	1783	2432	4690	1373	0	0	958	1694	214	908	0	0	1172	233	593	189	397	0	353	0	455	0	180	0	20	479	42	862	677	53	0	109	78	89	0	0	1	1	0	0	0	194	26	34	7
VMBIOME_JB1_00035	feces	4	Sigmodon_hispidus	0	3556	1313	2106	863	0	0	1218	773	621	369	0	0	780	234	116	180	255	0	166	0	17	0	212	0	24	4	132	215	102	39	0	265	84	369	0	0	0	25	0	39	1	9	41	33	81
VMBIOME_JB1_00036	feces	4	Sigmodon_hispidus	0	3586	3941	3285	1836	0	0	1152	885	538	1454	0	0	91	338	915	293	1318	0	649	0	23	0	336	0	210	282	103	60	50	25	0	116	169	47	0	1	1	27	0	0	0	146	38	44	170
VMBIOME_JB1_00037	feces	4	Sigmodon_hispidus	2	3106	5090	3363	1635	0	0	1015	1047	793	696	0	1	2102	472	908	422	873	0	80	0	25	0	466	0	20	72	250	303	205	123	0	179	227	31	0	0	0	318	0	246	0	84	99	59	192
VMBIOME_JB1_00038	feces	4	Sigmodon_hispidus	0	3915	4417	4505	1582	0	0	2451	1408	1004	1768	0	0	1769	397	2050	422	667	0	376	0	652	0	477	0	10	1	221	301	428	108	0	178	434	43	0	0	0	11	0	81	0	67	114	67	0
VMBIOME_JB1_00039	feces	4	Sigmodon_hispidus	0	3521	5158	5245	2344	0	0	1541	2256	979	1500	1	4	0	532	62	302	706	0	211	0	270	0	302	0	4	1	282	536	544	94	0	199	153	67	0	0	1	2	0	96	0	59	58	95	3
VMBIOME_JB1_00040	feces	4	Sigmodon_hispidus	0	3792	2771	2445	715	0	0	988	921	453	1069	0	1	2863	238	1251	201	1013	0	147	0	3	0	154	0	74	1057	251	198	283	56	0	247	88	35	0	0	0	11	0	6	0	63	45	74	97
VMBIOME_JB1_00041	feces	34	Sigmodon_fulviventer	0	1751	3268	3654	4765	0	0	1037	1350	1123	517	0	0	976	727	18	686	16	0	146	0	139	0	337	0	6	885	154	121	17	249	1	42	0	65	0	0	35	98	0	163	1	98	65	33	0
VMBIOME_JB1_00042	feces	34	Sigmodon_fulviventer	0	1380	2526	2253	3003	0	0	963	995	1993	1216	0	0	187	835	267	818	249	0	46	0	156	0	232	0	44	271	196	42	24	765	0	76	2	303	0	0	50	6	0	131	0	107	35	61	1
VMBIOME_JB1_00043	feces	34	Sigmodon_fulviventer	0	1093	1727	988	2345	0	0	481	376	480	879	0	0	34	357	288	458	65	0	185	0	259	0	129	0	624	102	15	27	11	172	0	19	10	8	0	0	13	32	0	183	68	89	25	10	0
VMBIOME_JB1_00045	feces	34	Sigmodon_fulviventer	0	1737	1781	3121	3410	0	0	1238	968	851	581	0	0	388	629	23	542	147	0	14	0	66	0	295	0	110	540	109	97	15	360	0	78	1	76	0	0	36	40	0	113	0	66	43	16	1
VMBIOME_JB1_00046	feces	34	Sigmodon_fulviventer	0	2581	2847	2539	6362	0	0	1074	1909	829	471	0	0	1	901	156	495	676	0	172	0	313	0	276	0	32	4	166	124	65	283	0	101	58	149	0	0	311	77	0	120	0	26	118	28	0
VMBIOME_JB1_00047	feces	34	Sigmodon_fulviventer	0	1327	1512	2494	2555	0	0	758	895	831	146	0	0	172	357	133	229	387	0	125	0	226	0	248	0	1017	250	106	36	2	172	0	63	11	346	0	0	203	194	0	76	2	47	40	15	0
VMBIOME_JB1_00048	feces	34	Sigmodon_fulviventer	0	2505	3311	2983	4169	0	0	1398	1337	1200	1000	0	2	202	1943	389	459	33	0	86	0	122	0	533	0	23	398	158	43	6	785	2	96	2	107	0	0	960	98	0	219	1	18	112	31	0
VMBIOME_JB1_00049	feces	34	Sigmodon_fulviventer	0	4795	1757	3699	9190	0	0	1763	2350	1153	2062	0	0	109	1062	518	893	99	0	130	0	13	0	788	0	52	2	159	44	8	286	0	159	7	103	0	0	307	29	0	217	0	50	88	60	1
VMBIOME_JB1_00050	feces	34	Sigmodon_fulviventer	0	1988	1660	4274	6159	0	0	979	1622	934	587	0	0	37	547	121	278	1037	0	29	0	3	0	239	0	41	1	42	13	118	487	0	73	7	152	0	0	1008	7	0	286	0	11	26	7	6
VMBIOME_JB1_00051	feces	34	Sigmodon_hispidus	0	4206	2151	3714	1861	0	0	1514	1264	1361	2814	0	0	995	547	334	527	79	0	162	0	889	0	395	0	132	841	218	268	291	133	0	225	116	910	0	0	0	18	0	39	0	86	2	125	11
VMBIOME_JB1_00052	feces	34	Sigmodon_hispidus	0	10090	7137	6294	3021	0	0	7196	1442	4253	2760	0	1	3919	1730	2932	862	1089	0	339	0	25	1	544	0	370	486	568	661	856	100	0	657	295	384	0	2	0	180	0	12	2	193	300	154	5
VMBIOME_JB1_00053	feces	34	Sigmodon_hispidus	0	4241	12391	2115	2337	0	0	2083	406	1273	1185	0	1	0	579	1829	937	234	0	252	0	748	0	310	0	96	330	322	531	215	75	0	198	134	32	0	0	0	920	0	35	0	31	63	65	167
VMBIOME_JB1_00054	feces	34	Sigmodon_hispidus	0	2529	9377	2836	690	0	0	1494	721	710	1683	0	0	369	677	1061	447	542	0	778	0	1194	0	460	0	29	1133	381	235	326	63	0	103	56	399	0	0	7	22	0	4	0	133	96	109	21
VMBIOME_JB1_00055	feces	34	Sigmodon_hispidus	0	5810	2051	1794	511	0	0	5068	294	1356	825	1	0	402	258	359	506	948	0	174	0	1	0	179	0	45	1	154	669	123	118	0	965	81	582	0	0	1	19	0	27	0	14	196	75	107
VMBIOME_JB1_00056	feces	34	Sigmodon_hispidus	0	6025	6131	2106	1473	0	0	1686	857	688	1807	0	6	1987	620	1383	425	187	0	685	0	76	0	153	0	6	71	661	510	380	25	0	379	309	70	0	0	0	5	0	27	0	129	60	48	2
VMBIOME_JB1_00057	feces	34	Sigmodon_hispidus	0	3053	5202	4683	2225	0	0	1839	1367	2426	404	0	0	2211	451	774	719	691	0	794	0	775	0	463	0	460	1460	136	285	730	99	0	211	507	72	0	0	1	19	0	143	1	49	38	61	101
VMBIOME_JB1_00058	feces	34	Sigmodon_hispidus	0	3533	13120	6190	2951	0	0	2026	1584	2291	3729	0	0	834	2082	181	685	398	0	157	0	2073	0	520	0	53	667	415	488	377	170	3	264	459	128	0	1	129	10	0	112	20	211	207	36	0
VMBIOME_JB1_00059	feces	34	Sigmodon_hispidus	0	5295	3608	3737	3572	0	0	3911	1835	2819	1055	0	0	0	578	520	343	1629	0	145	0	663	0	300	0	24	1072	573	250	291	79	0	273	33	132	0	0	3	12	0	47	0	59	112	113	0
VMBIOME_JB1_00060	feces	34	Sigmodon_hispidus	0	4160	3478	6270	4435	0	0	2730	1980	1108	2248	0	0	3508	357	406	558	2125	1	1026	0	23	0	680	0	1	942	217	760	875	125	2	252	382	32	0	2	2	14	0	62	0	25	79	184	21
VMBIOME_JB1_00061	feces	111	Sigmodon_fulviventer	1	1945	3728	5619	6324	0	0	1661	1778	1348	908	0	0	400	680	155	594	8	0	274	0	447	0	371	0	32	218	85	34	7	104	0	79	188	46	0	0	1410	27	0	142	0	93	15	37	0
VMBIOME_JB1_00062	feces	111	Sigmodon_fulviventer	0	2348	2635	3408	6196	0	0	953	782	1463	1111	0	0	79	730	308	405	63	0	253	0	661	0	309	0	2	282	94	10	11	345	0	126	56	43	0	0	119	10	0	357	0	125	38	57	0
VMBIOME_JB1_00063	feces	111	Sigmodon_fulviventer	0	5029	4441	2850	3304	0	0	1903	876	1842	2133	0	0	87	886	539	977	162	0	115	0	286	0	249	0	41	536	180	48	2	422	0	91	8	27	0	0	303	72	0	83	439	104	29	68	0
VMBIOME_JB1_00064	feces	111	Sigmodon_fulviventer	0	2435	4569	3662	6018	0	0	1279	1383	1077	3122	1	1	484	2321	267	567	36	0	227	0	728	0	541	0	81	979	115	80	11	337	0	143	240	115	0	0	181	237	0	502	114	136	61	34	0
VMBIOME_JB1_00065	feces	111	Sigmodon_fulviventer	0	1472	3662	3700	5490	0	0	1705	1150	1070	443	0	0	1193	590	44	741	362	0	199	0	795	0	413	0	34	617	11	94	66	504	0	62	22	95	0	0	257	264	0	302	0	102	140	38	0
VMBIOME_JB1_00069	feces	111	Sigmodon_fulviventer	0	2502	1861	3131	3797	0	0	2101	1601	674	594	0	0	434	394	134	184	177	0	99	0	440	0	293	0	1328	7	100	46	73	136	0	161	141	130	0	0	420	27	0	212	1	157	46	16	0
VMBIOME_JB1_00071	feces	111	Sigmodon_hispidus	0	3346	3293	5690	4991	0	0	2996	1775	1755	1815	0	1	539	1240	1462	789	55	0	449	0	2684	0	565	0	3	831	313	136	717	166	0	132	262	1199	0	0	27	24	0	42	5	157	82	57	1
VMBIOME_JB1_00072	feces	111	Sigmodon_hispidus	0	5027	5746	2486	2024	0	0	3752	673	1296	1293	0	0	224	167	939	805	277	0	548	0	196	0	443	0	23	31	392	1203	189	94	0	265	342	247	0	0	0	122	0	9	0	6	57	133	0
VMBIOME_JB1_00073	feces	111	Sigmodon_hispidus	2	4178	6789	3090	3211	0	0	2668	847	1344	1763	0	0	1	811	63	1001	731	0	1450	0	599	0	555	0	0	772	413	256	169	117	0	135	376	38	0	1	1	464	0	80	11	85	91	65	1
VMBIOME_JB1_00074	feces	111	Sigmodon_hispidus	0	5691	4141	2828	1216	0	0	2890	800	1390	958	0	2	328	252	305	440	295	0	353	0	304	0	264	0	2	181	175	145	119	73	0	310	174	111	0	1	0	117	0	2	0	44	119	109	1
VMBIOME_JB1_00075	feces	111	Sigmodon_hispidus	1	1814	1527	1442	1093	0	0	2093	412	624	557	0	0	377	93	612	263	579	0	205	0	1	0	126	0	5	8	67	275	13	84	0	244	84	60	0	2	0	43	0	12	0	9	120	83	33
VMBIOME_JB1_00076	feces	111	Sigmodon_hispidus	0	3770	3343	2142	1147	0	0	1846	651	1622	537	0	2	533	96	855	356	588	0	346	0	180	0	249	0	1	121	534	149	74	24	0	99	151	33	0	0	0	4	0	110	0	12	69	97	0
VMBIOME_JB1_00077	feces	111	Sigmodon_hispidus	2	6585	3953	3461	2464	0	0	3394	705	2473	410	0	0	262	163	2243	853	103	0	317	0	643	0	408	0	4	199	411	484	1683	54	0	420	364	70	0	0	0	77	0	74	0	42	146	183	162
VMBIOME_JB1_00078	feces	111	Sigmodon_hispidus	0	6144	1370	2775	1908	0	0	2715	505	1704	252	0	0	528	180	1291	895	48	0	258	0	577	0	271	0	32	267	350	763	619	59	0	322	364	73	0	0	0	504	0	24	0	40	112	120	0
VMBIOME_JB1_00079	feces	111	Sigmodon_hispidus	0	6270	11928	3085	1648	0	0	2624	1085	1498	3644	0	0	0	543	52	1071	176	0	669	0	1274	0	437	0	235	260	395	343	977	151	0	163	612	118	0	2	11	102	0	70	0	283	154	231	0
VMBIOME_JB1_00080	feces	111	Sigmodon_hispidus	1	10764	7703	5550	2255	0	0	2886	2797	2484	5189	0	1	2724	535	1128	1324	1633	0	342	0	1148	0	431	0	1056	1516	2187	546	464	132	0	465	425	932	0	2	7	134	0	40	0	78	238	151	1
VMBIOME_JB1_00081	nose_swab	95	Sigmodon_fulviventer	14278	108	43	19	12	3284	9305	13	0	7	0	2183	2320	0	0	0	18	0	1040	2	1287	47	499	7	857	0	0	3	0	98	0	148	0	68	13	289	252	0	0	169	0	56	0	0	0	21
VMBIOME_JB1_00082	ear_swab	95	Sigmodon_fulviventer	32904	101	61	71	41	9915	15893	31	0	65	0	5381	4270	0	0	0	2	0	2149	70	2595	95	1153	0	1459	0	0	0	77	85	11	609	0	50	0	704	362	0	1	480	0	81	0	0	0	126
VMBIOME_JB1_00083	body_swab	95	Sigmodon_fulviventer	13609	95	61	17	20	5470	5042	19	0	0	0	1670	1743	0	0	0	9	0	1290	0	821	166	586	0	342	0	0	0	0	55	0	226	0	8	0	252	117	0	0	220	0	12	49	0	0	33
VMBIOME_JB1_00084	nose_swab	95	Sigmodon_fulviventer	6495	1	4	13	0	2689	2342	3	0	0	0	780	1163	0	0	0	0	0	843	4	1308	49	318	0	204	0	0	3	0	16	0	260	0	43	0	105	144	0	0	212	0	119	0	0	0	0
VMBIOME_JB1_00085	ear_swab	95	Sigmodon_fulviventer	17314	35	93	66	38	4993	5288	0	17	8	0	1755	1781	39	0	0	2	0	943	83	1412	54	561	5	606	0	0	0	0	132	0	299	0	83	0	390	306	0	26	239	0	0	0	0	0	73
VMBIOME_JB1_00086	body_swab	95	Sigmodon_fulviventer	11738	25	66	52	24	4308	3996	3	0	0	0	1542	1560	0	0	0	1	0	674	0	676	40	522	28	636	0	0	1	0	49	0	239	0	22	0	365	175	10	1	155	0	4	0	0	0	26
VMBIOME_JB1_00087	nose_swab	95	Sigmodon_fulviventer	18880	1	15	39	92	6375	5483	0	34	25	0	2560	2611	0	0	7	26	0	622	3	730	63	765	4	485	0	0	0	42	23	0	323	0	101	0	143	147	0	0	429	4	5	0	0	0	26
VMBIOME_JB1_00088	ear_swab	95	Sigmodon_fulviventer	13819	53	56	8	1	4527	2964	48	0	0	0	2285	1448	0	0	0	5	0	714	11	592	75	534	0	439	0	0	0	16	30	0	406	0	5	0	363	211	0	0	236	0	0	0	0	0	1
VMBIOME_JB1_00089	body_swab	95	Sigmodon_fulviventer	15828	7	9	14	1	6084	3720	0	8	12	0	2291	1690	0	0	0	1	0	711	1	978	40	759	0	348	0	28	0	23	15	1	630	0	64	0	210	401	0	0	395	0	0	0	0	0	9
VMBIOME_JB1_00090	nose_swab	95	Sigmodon_fulviventer	15947	0	20	51	18	4941	3744	53	58	29	0	2067	1822	0	0	0	1	0	1092	11	903	100	757	0	833	0	0	0	11	31	0	572	0	19	3	156	186	0	2	260	0	31	0	0	6	62
VMBIOME_JB1_00091	ear_swab	95	Sigmodon_fulviventer	20367	109	40	55	0	7293	5118	4	136	20	0	3308	3063	0	0	0	0	0	1128	0	1031	9	941	0	1425	0	0	0	0	76	0	744	0	43	0	440	349	0	0	671	0	0	0	0	0	18
VMBIOME_JB1_00092	body_swab	95	Sigmodon_fulviventer	17374	2	26	0	0	5133	4378	2	68	0	0	2289	1923	0	0	0	0	0	590	0	894	29	537	2	344	0	0	0	0	37	0	328	0	44	0	123	467	0	0	356	0	0	0	0	0	102
VMBIOME_JB1_00093	nose_swab	95	Sigmodon_fulviventer	8866	21	24	68	47	2764	6988	1	0	0	0	1457	1613	0	0	0	3	0	1283	0	732	12	277	0	274	0	0	0	0	2	11	166	0	62	0	204	189	0	0	61	2	8	0	0	0	20
VMBIOME_JB1_00094	ear_swab	95	Sigmodon_fulviventer	16882	2	26	92	11	4947	9278	30	28	3	0	2530	2544	0	0	0	0	0	991	0	1262	54	1389	0	807	0	0	0	0	82	0	308	0	38	0	348	388	0	0	364	0	8	0	0	0	22
VMBIOME_JB1_00097	ear_swab	95	Sigmodon_fulviventer	5398	4	17	8	5	2517	1061	16	23	7	0	561	586	0	0	0	1	0	276	17	657	0	424	1	70	0	0	0	8	97	0	123	0	43	0	74	106	0	0	135	0	0	0	0	0	15
VMBIOME_JB1_00100	ear_swab	95	Sigmodon_fulviventer	12216	2	21	32	11	3943	2233	0	0	0	0	2037	1799	0	0	0	0	0	544	0	528	151	664	0	325	0	0	0	6	1	0	417	4	92	0	96	163	0	0	197	0	0	0	0	0	33
VMBIOME_JB1_00101	body_swab	95	Sigmodon_fulviventer	6162	43	45	92	0	1915	1152	10	0	0	0	965	685	0	0	0	3	0	261	0	390	24	80	1	131	0	0	13	0	3	0	270	0	29	0	112	54	0	0	95	0	4	0	0	0	38
VMBIOME_JB1_00102	nose_swab	95	Sigmodon_fulviventer	8018	22	47	42	18	1539	1399	0	0	2	0	938	890	0	0	0	1	0	235	23	237	35	235	0	168	0	0	52	0	44	0	279	0	61	0	125	125	0	0	185	0	4	0	0	0	43
VMBIOME_JB1_00103	ear_swab	95	Sigmodon_fulviventer	7667	3	21	17	0	2359	1668	0	10	0	0	960	761	46	0	0	0	0	416	0	417	45	188	0	285	0	0	0	0	7	0	281	0	17	0	69	215	0	0	160	0	6	0	0	0	72
VMBIOME_JB1_00104	body_swab	95	Sigmodon_fulviventer	9188	0	9	3	5	2535	1420	0	0	9	0	1445	899	0	0	0	0	13	418	0	481	4	417	2	251	0	0	0	0	4	0	282	0	3	0	240	268	0	0	259	0	0	0	0	0	52
VMBIOME_JB1_00105	nose_swab	95	Sigmodon_fulviventer	9681	35	10	25	0	2523	22963	28	5	0	0	2083	1445	0	0	0	0	0	2262	0	892	21	422	0	1542	0	1	0	6	35	0	143	0	75	0	131	245	0	0	178	0	0	0	0	0	14
VMBIOME_JB1_00106	ear_swab	95	Sigmodon_fulviventer	16241	23	69	14	50	6310	9073	0	0	36	0	1906	1856	0	0	0	5	0	1348	0	986	51	815	5	760	0	0	0	0	42	0	234	0	33	0	162	282	0	23	281	0	35	0	0	0	70
VMBIOME_JB1_00107	body_swab	95	Sigmodon_fulviventer	5777	18	14	5	18	4664	2337	7	2	103	0	737	673	0	2	0	3	0	319	17	219	13	328	0	325	0	0	0	0	13	0	82	0	194	0	69	80	0	0	83	0	0	0	0	0	0
VMBIOME_JB1_00108	nose_swab	95	Sigmodon_fulviventer	7388	34	8	8	14	2866	3591	10	18	0	0	524	1162	0	0	0	0	0	678	0	772	92	351	0	585	0	0	0	0	12	0	55	0	66	0	259	157	0	0	94	0	0	22	0	0	0
VMBIOME_JB1_00110	body_swab	95	Sigmodon_fulviventer	10859	69	46	75	1	4159	2147	6	30	34	0	1419	1593	0	0	7	1	0	433	2	276	115	937	0	511	0	0	0	0	54	0	349	0	8	1	273	139	0	0	81	0	0	0	0	0	72
VMBIOME_JB1_00111	nose_swab	95	Sigmodon_hispidus	12975	10	11	1	4	4843	2515	5	0	0	0	2553	1406	0	0	0	0	1	452	3	653	32	422	66	284	0	0	0	0	84	0	605	0	0	0	137	94	0	10	324	0	6	0	0	0	52
VMBIOME_JB1_00112	ear_swab	95	Sigmodon_hispidus	7304	9	37	20	21	2522	1251	0	0	0	0	1829	747	0	0	0	4	0	298	15	289	13	136	0	161	0	24	0	2	66	0	282	0	66	2	69	31	0	0	83	0	0	0	0	0	38
VMBIOME_JB1_00113	body_swab	95	Sigmodon_hispidus	10590	1	196	9	0	2743	1626	22	0	20	0	1567	1085	0	0	0	6	0	621	12	230	94	519	0	610	0	0	0	2	1	5	360	0	3	9	52	111	0	0	226	0	18	0	0	0	24
VMBIOME_JB1_00114	nose_swab	95	Sigmodon_hispidus	10154	0	3	50	2	2347	1564	4	0	20	0	1123	755	0	10	0	0	0	549	0	216	20	477	0	326	0	0	0	3	44	0	235	0	30	0	99	157	0	0	184	0	0	0	0	0	0
VMBIOME_JB1_00115	ear_swab	95	Sigmodon_hispidus	11856	8	97	10	0	3935	2456	0	0	0	0	2023	1051	0	16	0	1	0	453	0	435	89	580	0	254	0	0	0	0	17	0	185	0	30	0	127	387	0	0	142	0	0	0	0	0	67
VMBIOME_JB1_00116	body_swab	95	Sigmodon_hispidus	15231	9	70	76	35	4309	2214	0	0	0	0	1993	986	0	0	0	0	31	428	37	490	21	628	0	440	0	0	1	0	44	0	294	0	28	0	204	274	0	0	231	0	0	0	0	0	54
VMBIOME_JB1_00117	nose_swab	95	Sigmodon_hispidus	13469	0	33	68	0	5589	14351	6	0	1	0	2074	1155	0	0	0	3	0	1675	9	558	21	412	0	1071	0	0	0	0	2	0	150	0	34	0	222	280	0	0	70	0	4	0	0	0	22
VMBIOME_JB1_00118	ear_swab	95	Sigmodon_hispidus	16108	0	98	22	5	16080	7163	5	6	0	0	1660	1717	0	0	0	17	0	1167	17	756	96	811	0	588	0	0	0	0	12	0	153	0	142	0	247	304	0	0	237	0	0	0	0	0	13
VMBIOME_JB1_00119	body_swab	95	Sigmodon_hispidus	11462	4	30	0	10	8596	2725	0	0	0	0	1055	1019	0	0	0	0	0	497	19	303	11	724	0	513	0	0	0	0	19	4	59	0	23	0	276	184	0	0	120	0	0	0	0	0	51
VMBIOME_JB1_00120	nose_swab	95	Sigmodon_hispidus	38694	21	12	3	34	4531	11861	19	0	2	0	707	2361	0	0	0	0	0	1048	0	779	20	715	0	2180	0	0	0	8	10	0	14	0	15	0	625	245	0	0	80	0	0	0	0	0	10
VMBIOME_JB1_00121	ear_swab	95	Sigmodon_hispidus	17818	0	8	5	2	6720	3631	19	0	2	0	668	1253	0	0	40	0	4	525	0	862	48	917	0	624	0	0	0	0	51	6	107	0	54	0	140	175	0	0	167	0	0	0	0	0	73
VMBIOME_JB1_00122	body_swab	95	Sigmodon_hispidus	12943	0	17	17	12	4911	2216	0	6	1	0	1173	942	0	0	0	0	0	413	0	496	46	558	0	497	0	0	0	0	47	1	267	0	63	0	224	61	0	0	38	0	0	0	0	0	3
VMBIOME_JB1_00124	ear_swab	95	Sigmodon_hispidus	14485	0	9	0	2	4294	2398	0	0	0	0	2425	1511	0	0	0	1	0	387	0	585	30	328	0	284	0	0	0	0	7	13	529	0	6	0	52	191	0	0	119	3	2	0	0	0	87
VMBIOME_JB1_00125	body_swab	95	Sigmodon_hispidus	15393	8	31	0	0	3265	2191	38	0	2	0	1875	1627	0	0	0	1	0	623	0	509	81	638	0	435	0	0	0	0	16	6	380	0	67	0	262	235	0	1	325	0	0	0	0	0	11
VMBIOME_JB1_00126	nose_swab	95	Sigmodon_hispidus	11402	0	26	25	18	3136	1720	0	0	0	0	1566	959	0	0	0	3	0	237	38	374	1	348	0	376	0	0	0	0	23	0	204	0	20	0	192	31	0	0	177	0	0	21	0	4	87
VMBIOME_JB1_00127	ear_swab	95	Sigmodon_hispidus	7786	0	19	7	0	2827	964	5	0	0	0	1043	371	0	0	0	3	0	255	0	226	12	381	0	171	0	0	0	0	8	0	174	0	11	1	141	167	0	0	87	0	0	0	0	0	13
VMBIOME_JB1_00128	body_swab	95	Sigmodon_hispidus	8855	0	0	16	0	2500	1184	16	0	0	0	881	509	0	0	0	6	0	294	10	194	5	384	0	86	0	0	0	0	0	0	186	0	0	0	161	310	0	0	149	0	0	0	0	0	9
VMBIOME_JB1_00129	nose_swab	95	Sigmodon_hispidus	23120	0	17	86	9	6044	13390	17	8	0	0	1940	1694	0	0	0	0	0	2124	0	710	63	616	0	1312	0	0	0	7	67	0	206	0	91	0	784	438	0	0	115	0	5	0	0	0	21
VMBIOME_JB1_00130	ear_swab	95	Sigmodon_hispidus	25078	2	46	3	17	17775	7837	38	3	5	0	1976	1216	0	0	0	4	0	1367	3	948	53	1359	4	804	0	0	0	86	33	0	250	0	34	0	691	412	0	0	347	1	0	0	0	0	53
VMBIOME_JB1_00131	body_swab	95	Sigmodon_hispidus	9477	1	68	0	7	6237	2043	2	0	0	0	535	473	0	0	0	1	0	152	0	280	3	396	0	390	0	0	0	2	65	0	153	0	1	0	90	104	0	0	67	0	0	0	0	0	22
VMBIOME_JB1_00132	nose_swab	95	Sigmodon_hispidus	47900	0	13	13	0	5328	7824	118	0	0	0	415	2010	0	0	0	4	0	1165	0	657	17	616	0	1939	0	0	0	1	4	0	110	0	3	37	777	118	0	0	113	0	46	0	0	0	5
VMBIOME_JB1_00133	ear_swab	95	Sigmodon_hispidus	43396	0	6	3	0	7539	8032	0	0	0	0	1143	2472	0	0	0	0	0	832	7	934	56	1102	0	2084	0	0	0	0	59	0	93	0	104	0	432	362	0	0	231	0	0	11	0	0	67
VMBIOME_JB1_00134	body_swab	95	Sigmodon_hispidus	20166	18	31	6	0	4975	3724	0	0	0	0	438	1005	0	0	0	0	0	902	30	483	23	724	0	531	0	0	0	0	4	2	165	0	22	0	337	153	0	0	144	0	0	0	0	6	7
VMBIOME_JB1_00135	nose_swab	95	Sigmodon_hispidus	28217	17	2	5	6	4909	2576	0	0	33	0	1482	1421	0	0	0	0	0	595	1	758	64	1078	0	588	0	0	0	0	2	0	235	0	57	0	256	362	0	0	289	0	0	0	0	0	0
VMBIOME_JB1_00136	ear_swab	95	Sigmodon_hispidus	15748	29	8	0	10	2703	1317	8	0	6	0	1268	915	0	0	0	0	29	587	21	455	8	310	1	361	0	0	3	0	20	0	205	0	71	8	186	331	0	15	220	0	0	0	0	0	16
VMBIOME_JB1_00137	body_swab	95	Sigmodon_hispidus	29170	0	113	1	0	5172	4010	1	0	0	0	1922	1279	0	0	0	13	0	780	38	757	65	568	0	506	0	0	0	0	88	0	513	0	2	0	539	417	0	0	617	0	0	0	0	0	35
VMBIOME_JB1_00138	nose_swab	95	Sigmodon_hispidus	17829	0	1	6	0	3853	1848	28	0	0	0	1703	1457	0	0	0	0	0	407	9	226	0	444	0	569	0	0	0	0	41	0	229	0	171	0	98	100	0	0	237	0	0	0	0	0	25
VMBIOME_JB1_00139	ear_swab	95	Sigmodon_hispidus	24772	0	13	0	0	7166	3318	17	0	0	0	2442	1700	0	0	0	14	0	544	114	721	35	975	0	736	0	0	0	7	183	0	375	0	55	0	415	633	0	0	256	0	0	0	0	0	132
VMBIOME_JB1_00140	body_swab	95	Sigmodon_hispidus	11314	0	44	0	27	3371	1867	0	0	25	0	1624	644	0	0	0	2	0	478	4	248	40	215	0	687	0	0	0	0	53	0	423	0	71	0	154	207	0	0	55	0	66	0	0	0	0
[truncated: 15 more columns]

## Sheet: cohort1_otu
SampleID	SampleType	Day	Species	Enterobacteriaceae_unclassified.Otu0001	Corynebacteriaceae_unclassified.Otu0002	Mycoplasma.Otu0004	Bacteroidetes_unclassified.Otu0006	Bacteria_unclassified.Otu0005	Pasteurellaceae_unclassified.Otu0003	Bacteria_unclassified.Otu0011	Streptococcus.Otu0007	Paraprevotella.Otu0013	Odoribacter.Otu0016	Actinomycetales_unclassified.Otu0008	Actinobacillus.Otu0010	Lachnospiraceae_unclassified.Otu0025	Bacteroidetes_unclassified.Otu0019	Turicibacter.Otu0015	Barnesiella.Otu0022	Odoribacter.Otu0023	Lachnospiraceae_unclassified.Otu0020	Neisseriaceae_unclassified.Otu0012	Corynebacterium.Otu0014	Anaeroplasma.Otu0035	Ruminococcus.Otu0027	Prevotella.Otu0024	Lachnospiraceae_unclassified.Otu0026	Lachnospiraceae_unclassified.Otu0041	Porphyromonadaceae_unclassified.Otu0036	Barnesiella.Otu0032	Bacteroidetes_unclassified.Otu0029	Ruminococcaceae_unclassified.Otu0028	Streptococcus.Otu0018	Odoribacter.Otu0038	Allobaculum.Otu0034	Porphyromonadaceae_unclassified.Otu0048	Bacteroidetes_unclassified.Otu0030	Porphyromonadaceae_unclassified.Otu0047	Lactobacillales_unclassified.Otu0033	Akkermansia.Otu0021	Porphyromonadaceae_unclassified.Otu0058	Porphyromonadaceae_unclassified.Otu0054	Barnesiella.Otu0046	Barnesiella.Otu0037	Ruminococcaceae_unclassified.Otu0039	Prevotella.Otu0057	Helicobacter.Otu0044	Porphyromonadaceae_unclassified.Otu0043	Lachnospiraceae_unclassified.Otu0061
VMBIOME_JB1_00001	feces	0	Sigmodon_fulviventer	0	0	0	3641	304	0	71	0	363	131	0	0	11	192	256	544	284	138	0	0	217	0	71	311	15	129	195	205	121	0	83	176	97	392	813	0	0	127	343	183	2	106	0	0	71	114
VMBIOME_JB1_00002	feces	0	Sigmodon_fulviventer	0	0	0	879	16	0	3	2	429	222	0	0	163	86	80	683	457	330	0	0	71	0	282	107	85	306	340	106	152	0	95	173	27	223	267	0	3	300	208	178	11	111	1	1	57	15
VMBIOME_JB1_00003	feces	0	Sigmodon_fulviventer	0	0	0	2434	9	0	54	0	195	932	0	0	35	121	642	510	497	253	0	0	1648	1	238	434	48	94	19	250	191	1	20	110	537	382	1096	0	0	172	159	266	38	108	0	0	132	79
VMBIOME_JB1_00005	feces	0	Sigmodon_fulviventer	0	0	0	626	66	0	85	1	127	94	0	0	11	181	149	408	116	175	0	0	175	0	3	403	49	48	195	376	145	0	46	176	89	86	12	0	1	76	134	81	34	71	0	0	85	2
VMBIOME_JB1_00006	feces	0	Sigmodon_fulviventer	0	0	0	2053	205	0	171	1	87	1	0	0	58	123	517	464	289	213	0	0	341	1	308	187	106	171	345	576	142	0	52	183	369	332	165	0	0	164	60	228	0	165	1	0	240	0
VMBIOME_JB1_00007	feces	0	Sigmodon_fulviventer	0	0	0	1587	3	0	112	0	293	0	0	0	199	258	193	798	323	944	0	0	16	1	454	1	491	86	461	249	205	0	251	58	284	238	6	0	1	43	100	88	0	125	0	0	228	2
VMBIOME_JB1_00008	feces	0	Sigmodon_fulviventer	0	0	0	3235	1	0	4	2	147	4	0	0	70	82	244	825	272	351	0	0	1984	6	126	605	35	169	35	661	214	0	278	4	56	215	111	0	2	46	199	120	0	80	1	0	154	19
VMBIOME_JB1_00009	feces	0	Sigmodon_fulviventer	0	0	0	3327	0	0	2	0	63	2	0	0	94	73	129	1232	432	686	0	0	372	0	7	221	69	319	8	208	156	0	453	6	337	404	83	0	0	93	146	278	0	140	0	0	138	3
VMBIOME_JB1_00010	feces	0	Sigmodon_fulviventer	0	0	0	1923	152	0	177	0	24	0	0	0	172	143	220	853	193	256	0	0	57	141	996	206	5	223	239	239	65	0	155	171	129	102	11	0	1	170	13	157	0	72	0	0	143	0
VMBIOME_JB1_00011	feces	0	Sigmodon_hispidus	0	0	0	8	1242	0	14	0	1	83	0	0	286	86	281	11	499	261	0	0	261	0	90	294	632	164	0	3	117	0	201	569	41	13	33	0	0	102	62	90	78	80	1	184	3	2
VMBIOME_JB1_00012	feces	0	Sigmodon_hispidus	0	0	0	7	2694	0	961	0	541	3285	0	0	417	346	300	779	229	390	0	0	2	857	150	46	244	280	2	0	84	0	872	548	23	115	138	0	2	105	119	112	533	136	3	367	41	878
VMBIOME_JB1_00013	feces	0	Sigmodon_hispidus	0	0	0	185	4445	0	0	0	0	1035	0	0	1027	480	0	77	485	516	0	0	6	190	42	96	3	100	0	78	330	0	203	1085	3	226	24	0	1	153	160	101	206	366	0	262	22	22
VMBIOME_JB1_00014	feces	0	Sigmodon_hispidus	0	0	0	8	2462	0	600	0	2687	653	0	0	1	701	3	3	849	415	0	0	291	1228	12	0	1614	1113	1092	1	50	0	268	541	30	51	0	0	1821	715	852	225	177	235	3343	302	0	49
VMBIOME_JB1_00015	feces	0	Sigmodon_hispidus	0	0	0	3	536	0	65	0	717	486	0	0	831	434	6	0	81	567	0	0	2	2	87	125	25	354	238	0	446	0	214	129	97	14	0	0	0	170	133	8	163	321	212	131	62	281
VMBIOME_JB1_00016	feces	0	Sigmodon_hispidus	0	0	0	0	1061	0	2242	0	94	1155	0	0	1266	724	65	2	215	159	0	0	14	1569	237	315	54	314	201	1	111	0	55	710	13	202	9	0	1140	189	105	148	103	123	1376	43	0	9
VMBIOME_JB1_00017	feces	0	Sigmodon_hispidus	0	0	0	0	900	0	93	0	2069	0	0	0	164	251	61	0	176	436	0	0	20	633	377	138	1210	425	143	0	250	0	114	34	144	75	12	0	0	84	228	85	176	183	0	173	149	962
VMBIOME_JB1_00018	feces	0	Sigmodon_hispidus	0	0	0	2	1471	0	829	0	25	1245	0	0	693	267	569	297	385	203	0	0	94	866	64	376	521	207	1	20	100	0	160	270	84	8	37	0	0	214	154	187	147	53	0	237	68	141
VMBIOME_JB1_00019	feces	0	Sigmodon_hispidus	0	0	0	1	1511	0	3767	0	0	1401	0	0	305	129	80	115	1	76	0	0	66	0	53	479	37	185	0	49	76	0	192	459	156	63	282	0	0	120	38	133	139	56	1	76	105	235
VMBIOME_JB1_00020	feces	0	Sigmodon_hispidus	0	0	0	2	738	0	188	0	1354	81	0	0	4393	826	92	1	237	792	0	0	2	41	186	0	4	749	618	0	276	0	10	148	3	40	0	0	0	266	76	26	330	226	203	291	39	0
VMBIOME_JB1_00021	feces	4	Sigmodon_fulviventer	0	0	0	2104	232	0	209	0	363	34	0	0	165	124	618	353	344	50	0	0	675	1	6	446	78	113	475	1269	106	0	194	46	717	56	236	0	0	108	135	73	0	56	0	0	28	55
VMBIOME_JB1_00022	feces	4	Sigmodon_fulviventer	1	0	0	4707	153	0	204	1	369	346	0	0	161	96	443	1402	787	518	0	0	211	7	167	178	136	123	761	364	232	1	89	190	588	366	376	0	88	596	393	396	41	132	0	0	203	43
VMBIOME_JB1_00023	feces	4	Sigmodon_fulviventer	0	0	0	5314	261	0	70	0	374	2066	0	0	74	130	1747	371	441	466	0	0	1913	0	40	349	478	109	366	2085	104	1	181	112	277	316	132	0	6	431	370	397	42	141	1	0	15	95
VMBIOME_JB1_00024	feces	4	Sigmodon_fulviventer	0	0	0	3012	125	0	6	0	844	729	0	0	20	28	287	88	359	177	0	0	14	1	800	163	59	190	89	487	142	0	314	56	1085	365	998	0	3	113	55	88	11	113	0	1	38	17
VMBIOME_JB1_00025	feces	4	Sigmodon_fulviventer	0	0	0	1567	134	0	169	0	51	22	0	0	21	100	578	441	141	79	0	0	310	1	1077	214	21	122	516	347	110	0	26	161	219	310	714	0	152	61	77	107	9	95	0	0	59	40
VMBIOME_JB1_00026	feces	4	Sigmodon_fulviventer	0	0	0	2546	458	0	528	1	4	0	0	0	56	160	374	795	24	143	0	0	353	11	323	37	460	25	212	369	140	0	157	237	357	162	52	0	0	237	47	263	0	95	1	0	223	20
VMBIOME_JB1_00027	feces	4	Sigmodon_fulviventer	0	0	0	1301	4	0	20	0	115	1	0	0	7	58	23	540	14	431	0	0	85	19	7	0	228	5	282	366	161	0	157	18	53	97	175	0	124	31	42	36	0	124	0	0	113	48
VMBIOME_JB1_00028	feces	4	Sigmodon_fulviventer	0	0	0	2863	0	2	51	0	218	0	0	0	189	103	36	1555	542	133	0	0	2222	208	0	189	47	99	405	280	287	0	453	7	56	456	237	0	51	201	58	183	0	161	1	0	236	48
VMBIOME_JB1_00029	feces	4	Sigmodon_fulviventer	0	0	0	5641	6	0	1	0	188	0	0	0	50	46	6	1173	409	303	0	0	2236	78	1727	137	63	249	98	608	263	0	72	21	222	423	201	0	0	299	58	115	0	191	0	1	233	49
VMBIOME_JB1_00030	feces	4	Sigmodon_fulviventer	0	0	0	3004	63	0	3	0	42	0	0	0	117	115	312	1273	207	297	0	0	2124	411	116	171	12	74	548	220	86	0	137	31	170	204	180	0	1	130	144	55	0	97	1	0	51	0
VMBIOME_JB1_00031	feces	4	Sigmodon_hispidus	0	0	0	3	396	0	2404	0	0	52	0	0	367	91	129	31	122	98	0	0	4	0	134	154	69	205	0	26	91	0	19	99	161	25	78	0	1	79	120	21	83	67	0	106	25	127
VMBIOME_JB1_00032	feces	4	Sigmodon_hispidus	0	0	0	1	1019	0	1223	0	4322	350	0	0	1614	261	28	71	307	1304	0	0	99	1134	1149	211	126	384	1	4	173	0	114	16	1168	27	17	0	0	317	76	98	204	181	0	340	311	133
VMBIOME_JB1_00033	feces	4	Sigmodon_hispidus	0	0	0	118	2300	0	14	0	1	647	0	0	794	1154	15	401	373	347	0	0	9	1107	47	217	0	734	1	174	148	0	170	532	28	219	729	0	1	406	799	221	899	169	0	483	80	89
VMBIOME_JB1_00034	feces	4	Sigmodon_hispidus	0	0	0	1	1167	0	811	0	1172	674	0	0	23	514	454	2	150	87	0	0	20	558	49	0	281	487	954	1	36	0	65	38	537	117	3	0	479	238	294	65	220	61	348	862	27	182
VMBIOME_JB1_00035	feces	4	Sigmodon_hispidus	0	0	0	1	786	0	70	0	780	216	0	0	1442	352	17	0	101	288	0	0	23	0	136	18	0	177	206	1	174	0	32	91	129	17	1	0	0	78	123	52	304	131	117	145	250	144
VMBIOME_JB1_00036	feces	4	Sigmodon_hispidus	0	0	0	1	1313	0	1939	0	91	1096	0	0	897	961	23	1	192	249	0	0	210	915	104	66	966	306	148	1	54	0	114	207	259	37	33	0	279	146	439	286	253	150	1211	51	47	28
VMBIOME_JB1_00037	feces	4	Sigmodon_hispidus	2	0	0	2	2245	0	1379	1	2102	1	0	0	381	510	25	0	273	189	0	0	19	506	871	147	249	548	386	0	189	0	385	59	31	371	780	0	1	134	174	180	249	111	1	214	357	461
VMBIOME_JB1_00038	feces	4	Sigmodon_hispidus	0	0	0	0	2115	0	1198	0	1769	654	0	0	228	308	652	264	861	398	0	0	10	2027	649	457	22	331	3	76	98	0	213	169	294	78	185	0	0	308	419	160	616	147	0	234	674	361
VMBIOME_JB1_00039	feces	4	Sigmodon_hispidus	0	0	0	2	1608	1	2758	2	0	1259	0	0	417	623	270	678	1	61	0	0	3	3	672	229	148	428	1	127	199	0	203	173	150	332	446	0	1	260	396	101	1162	103	0	404	544	217
VMBIOME_JB1_00040	feces	4	Sigmodon_hispidus	0	0	0	5	433	0	1585	1	2863	399	0	0	284	259	3	0	467	382	0	0	71	1248	341	0	1550	184	507	0	61	0	149	39	24	1	0	0	1057	209	160	80	117	137	662	147	32	9
VMBIOME_JB1_00041	feces	34	Sigmodon_fulviventer	0	0	0	3022	2	0	25	0	976	122	0	0	219	140	139	348	277	175	0	0	5	0	11	137	72	128	426	727	71	0	82	56	133	202	9	1	877	169	272	379	0	40	0	1	44	19
VMBIOME_JB1_00042	feces	34	Sigmodon_fulviventer	0	0	0	2181	6	0	0	0	187	413	0	0	95	23	156	453	535	350	0	0	43	1	238	51	13	26	102	97	103	0	239	20	160	142	134	0	254	379	48	148	0	56	0	0	43	38
VMBIOME_JB1_00043	feces	34	Sigmodon_fulviventer	0	0	0	1783	608	0	45	0	34	635	0	0	46	1	259	120	97	25	0	0	624	0	50	50	45	72	76	223	48	0	136	68	118	80	199	0	82	33	15	53	7	41	0	0	25	58
VMBIOME_JB1_00045	feces	34	Sigmodon_fulviventer	0	0	0	2627	0	0	13	0	388	136	0	0	164	72	66	388	375	165	0	0	109	1	135	134	105	108	242	136	81	0	37	11	146	58	282	0	527	111	177	124	1	66	0	0	83	7
VMBIOME_JB1_00046	feces	34	Sigmodon_fulviventer	0	0	0	5350	444	0	89	0	1	1	0	0	104	32	313	887	321	370	0	0	32	61	660	276	23	97	422	63	101	0	113	27	250	208	26	0	4	238	54	435	2	73	0	1	45	0
VMBIOME_JB1_00047	feces	34	Sigmodon_fulviventer	0	0	0	1597	378	0	76	0	172	0	0	0	43	49	226	382	92	168	0	0	1017	22	372	207	25	71	99	170	57	0	38	47	153	245	69	0	250	115	93	216	0	52	1	0	12	21
VMBIOME_JB1_00048	feces	34	Sigmodon_fulviventer	0	0	0	2929	2	0	7	2	202	0	0	0	76	54	122	213	562	128	0	0	21	234	22	262	65	135	454	277	113	0	402	68	171	250	99	2	398	162	88	384	1	125	0	0	58	79
VMBIOME_JB1_00049	feces	34	Sigmodon_fulviventer	0	0	0	7457	0	0	2	0	109	1	0	0	27	1	13	1639	638	1100	0	0	49	20	96	1226	92	37	60	158	210	0	1354	17	332	277	289	0	1	164	34	317	0	106	0	0	43	45
VMBIOME_JB1_00050	feces	34	Sigmodon_fulviventer	0	0	0	4368	7	0	4	0	37	1	0	0	47	367	3	462	345	33	0	0	40	96	1037	352	306	15	415	193	105	0	198	23	102	235	396	0	1	298	76	374	2	65	0	0	113	35
VMBIOME_JB1_00051	feces	34	Sigmodon_hispidus	0	0	0	361	296	0	214	0	995	1837	0	0	70	573	889	80	569	163	0	0	132	0	79	264	712	266	0	186	102	0	358	53	2	28	43	0	0	168	388	346	609	172	0	175	280	43
VMBIOME_JB1_00052	feces	34	Sigmodon_hispidus	0	0	0	3	477	0	3208	1	3918	1781	0	0	865	1589	25	250	493	654	0	1	370	2912	1086	540	1416	1221	0	25	648	0	411	213	460	497	29	0	0	509	617	87	770	308	0	454	400	1854
VMBIOME_JB1_00053	feces	34	Sigmodon_hispidus	0	0	0	654	2295	0	8430	0	0	749	0	0	461	651	748	36	304	341	0	0	94	1211	231	318	66	122	0	336	261	1	109	123	23	103	38	0	0	190	194	67	141	192	0	392	349	60
VMBIOME_JB1_00054	feces	34	Sigmodon_hispidus	0	0	0	27	1700	0	6331	0	369	1109	0	0	58	236	1194	0	348	333	0	0	29	1058	180	42	79	108	282	52	148	0	167	696	85	90	2	0	1132	236	68	170	100	78	362	230	120	243
VMBIOME_JB1_00055	feces	34	Sigmodon_hispidus	0	0	0	1	669	1	634	0	402	329	0	0	293	177	1	1	315	555	0	0	45	1	131	234	1	146	44	0	1364	0	132	108	102	69	1	0	0	43	84	46	69	922	816	300	167	263
VMBIOME_JB1_00056	feces	34	Sigmodon_hispidus	0	0	0	6	4291	0	1051	2	1987	1558	0	0	66	799	76	1	206	395	0	0	5	1380	49	3	1545	166	150	0	187	1	12	476	208	103	3	0	0	209	22	146	307	191	137	348	27	103
VMBIOME_JB1_00057	feces	34	Sigmodon_hispidus	0	0	0	1	1472	0	2070	0	2211	3	0	0	306	1150	775	0	195	413	0	0	455	394	691	18	18	548	442	0	179	0	194	424	124	188	1	0	0	252	133	194	196	135	0	243	159	297
VMBIOME_JB1_00058	feces	34	Sigmodon_hispidus	0	0	0	582	4066	0	6053	0	834	1924	0	0	606	677	2072	582	1154	156	0	0	53	10	398	558	105	487	60	211	155	0	584	146	22	340	1250	3	7	361	310	293	269	139	0	280	515	74
VMBIOME_JB1_00059	feces	34	Sigmodon_hispidus	0	0	0	3	306	0	1303	0	0	921	0	0	479	1594	663	232	2	506	0	0	24	127	1624	738	26	522	0	560	265	0	89	101	3	364	20	0	0	148	406	104	935	209	2	152	701	5
VMBIOME_JB1_00060	feces	34	Sigmodon_hispidus	0	0	0	6	1549	0	696	0	3508	1375	0	0	988	2743	23	0	597	642	0	0	0	183	193	0	4	727	288	1	141	0	215	994	229	166	3	0	941	212	616	176	492	227	1928	743	107	553
VMBIOME_JB1_00061	feces	111	Sigmodon_fulviventer	1	0	0	4617	900	0	45	0	400	206	0	0	52	127	447	826	250	123	0	0	31	2	6	0	553	43	416	288	117	0	420	83	174	109	238	0	209	26	125	398	1	110	1	0	77	72
VMBIOME_JB1_00062	feces	111	Sigmodon_fulviventer	0	0	0	4728	141	0	103	0	79	409	0	0	258	108	661	348	527	255	0	0	2	0	60	237	44	70	140	382	114	0	145	94	271	262	246	0	279	139	43	165	1	69	0	0	57	48
VMBIOME_JB1_00063	feces	111	Sigmodon_fulviventer	0	0	0	2252	1856	0	13	0	87	677	0	0	2224	2	286	389	522	173	0	0	37	115	161	72	408	85	78	27	209	0	903	53	476	405	395	0	428	44	29	104	51	111	0	0	19	258
VMBIOME_JB1_00064	feces	111	Sigmodon_fulviventer	0	0	0	4535	5	1	5	0	484	1963	0	0	261	7	728	415	532	172	0	0	78	2	34	96	62	127	71	161	115	0	600	30	143	241	398	0	974	182	49	274	20	95	1	3	4	333
VMBIOME_JB1_00065	feces	111	Sigmodon_fulviventer	0	0	0	3663	47	0	136	0	1193	104	0	0	2	316	795	486	154	38	0	0	33	0	361	198	230	138	294	227	78	0	168	25	104	163	101	0	597	34	58	200	6	73	0	0	45	8
VMBIOME_JB1_00069	feces	111	Sigmodon_fulviventer	0	0	0	2484	186	0	53	0	434	17	0	0	114	22	440	507	443	88	0	0	1326	75	177	576	23	8	222	158	226	0	103	81	276	327	335	0	0	110	26	136	12	146	0	5	137	30
VMBIOME_JB1_00071	feces	111	Sigmodon_hispidus	0	0	0	281	1307	0	598	1	539	1006	0	0	259	2346	2682	22	624	608	0	0	3	93	53	231	66	400	16	415	259	0	126	210	183	364	207	0	0	304	343	154	1053	256	1	43	664	64
VMBIOME_JB1_00072	feces	111	Sigmodon_hispidus	0	0	0	10	4747	0	199	0	224	578	0	0	93	414	196	199	590	334	0	0	21	85	274	124	34	339	0	234	613	0	87	201	12	351	167	0	5	123	115	65	249	385	0	1149	55	277
VMBIOME_JB1_00073	feces	111	Sigmodon_hispidus	2	0	0	447	3182	0	2451	0	1	817	0	0	277	633	599	15	751	379	0	0	0	12	730	106	81	246	1	724	340	0	131	1064	15	132	50	0	0	369	153	158	322	273	0	195	404	259
VMBIOME_JB1_00074	feces	111	Sigmodon_hispidus	0	0	0	2	1741	0	1414	0	328	471	0	0	229	285	304	0	383	269	0	0	1	2	92	657	456	300	218	110	547	2	22	264	113	230	0	0	181	76	55	112	219	291	201	145	167	57
VMBIOME_JB1_00075	feces	111	Sigmodon_hispidus	1	0	0	3	1114	0	55	0	377	264	0	0	97	470	1	70	165	67	0	0	1	111	203	122	0	116	82	0	478	0	119	192	52	203	0	0	0	26	118	42	109	194	373	259	89	28
VMBIOME_JB1_00076	feces	111	Sigmodon_hispidus	0	0	0	0	1423	0	1077	0	533	320	0	0	44	547	180	0	126	619	0	0	1	840	178	31	366	164	185	0	268	1	82	258	23	1	1	0	0	18	128	109	129	120	410	103	222	168
VMBIOME_JB1_00077	feces	111	Sigmodon_hispidus	2	0	0	1	1902	0	825	0	262	0	0	0	343	1461	643	0	187	383	0	0	4	636	102	624	6	353	303	0	624	0	204	87	37	118	30	0	0	104	157	91	48	400	0	446	321	763
VMBIOME_JB1_00078	feces	111	Sigmodon_hispidus	0	0	0	2	589	0	75	0	528	136	0	0	44	627	577	120	40	221	0	0	32	132	46	444	165	241	1	336	614	0	58	118	0	351	0	0	2	44	214	54	192	606	0	673	403	307
VMBIOME_JB1_00079	feces	111	Sigmodon_hispidus	0	0	0	16	9212	0	1415	0	0	3273	0	0	443	590	1273	4	5	357	0	0	232	0	175	362	44	261	3	191	237	0	307	255	68	70	245	0	1	108	126	157	492	214	0	198	181	382
VMBIOME_JB1_00080	feces	111	Sigmodon_hispidus	1	0	0	18	5844	0	208	0	2724	3302	0	0	244	981	1148	210	1445	794	0	0	1056	1123	174	2316	6	281	872	13	488	0	403	190	161	227	1	0	1515	382	625	412	329	386	1459	478	507	24
VMBIOME_JB1_00081	nose_swab	95	Sigmodon_fulviventer	14272	3284	9302	0	4	2172	0	1825	0	0	1037	1287	0	0	47	0	0	0	857	408	0	0	0	0	0	0	0	0	0	454	0	0	0	10	0	148	0	0	0	0	0	0	0	0	0	0
VMBIOME_JB1_00082	ear_swab	95	Sigmodon_fulviventer	32904	9914	15887	27	6	5349	0	3142	0	0	2140	2595	0	0	95	0	0	13	1459	831	0	0	0	0	12	0	0	0	0	1076	0	0	0	14	0	609	0	0	0	0	0	0	0	71	0	0
VMBIOME_JB1_00083	body_swab	95	Sigmodon_fulviventer	13602	5470	5042	0	53	1657	0	1330	0	0	1256	821	0	0	166	0	0	0	342	370	0	0	0	0	0	0	0	0	0	409	0	0	0	0	0	225	0	0	0	0	0	0	0	0	0	0
VMBIOME_JB1_00084	nose_swab	95	Sigmodon_fulviventer	6486	2688	2342	0	3	756	0	821	0	0	772	1308	0	0	49	0	0	0	204	305	0	0	0	0	0	0	0	0	0	331	0	4	13	0	0	259	0	0	0	0	0	0	0	0	0	0
VMBIOME_JB1_00085	ear_swab	95	Sigmodon_fulviventer	17284	4991	5288	0	34	1744	53	1407	39	0	943	1412	0	0	54	0	0	0	606	429	0	0	0	0	0	0	0	34	0	334	0	1	0	0	0	299	0	0	0	0	0	0	0	0	0	0
VMBIOME_JB1_00086	body_swab	95	Sigmodon_fulviventer	11738	4308	3996	6	20	1532	0	1061	0	0	667	676	0	0	40	0	0	0	636	476	0	0	0	0	0	0	0	0	0	472	0	0	0	6	7	238	0	0	0	0	0	0	0	0	0	0
VMBIOME_JB1_00087	nose_swab	95	Sigmodon_fulviventer	18867	6374	5483	92	10	2550	0	1999	0	0	606	730	0	0	63	9	0	0	485	736	0	7	0	0	0	0	0	0	0	443	0	0	0	0	0	323	0	0	0	0	0	0	0	42	0	0
VMBIOME_JB1_00088	ear_swab	95	Sigmodon_fulviventer	13818	4527	2964	0	56	2275	0	1008	0	0	714	592	0	0	75	0	0	0	439	431	0	0	0	0	0	0	0	0	0	401	0	0	0	0	0	406	0	0	0	0	0	0	0	16	0	0
VMBIOME_JB1_00089	body_swab	95	Sigmodon_fulviventer	15828	6084	3718	0	5	2284	0	1176	0	0	698	978	0	0	40	8	0	0	348	705	0	0	0	0	0	0	0	0	0	504	0	1	0	0	0	630	28	0	0	0	0	0	0	23	0	0
VMBIOME_JB1_00090	nose_swab	95	Sigmodon_fulviventer	15936	4941	3742	4	18	2067	0	1445	0	0	1092	903	0	0	100	4	0	0	833	726	0	0	0	0	0	0	0	0	0	319	0	3	0	0	5	572	0	0	16	0	6	0	0	11	21	0
VMBIOME_JB1_00091	ear_swab	95	Sigmodon_fulviventer	20356	7291	5118	0	40	3294	0	2332	0	0	1112	1031	0	0	9	129	0	0	1425	892	0	0	0	0	0	0	0	0	0	678	0	0	0	0	0	744	0	0	0	7	0	0	0	0	0	0
VMBIOME_JB1_00092	body_swab	95	Sigmodon_fulviventer	17371	5133	4378	0	3	2284	0	1241	0	0	590	894	0	0	29	66	0	0	344	477	0	0	0	0	0	0	0	0	0	642	0	0	0	0	0	328	0	0	0	2	0	0	0	0	0	0
VMBIOME_JB1_00093	nose_swab	95	Sigmodon_fulviventer	8866	2764	6988	0	17	1451	0	1181	0	0	1263	732	0	9	12	0	0	0	274	267	0	0	0	0	0	2	0	0	0	417	0	0	0	4	0	166	0	0	0	0	0	0	0	0	0	0
VMBIOME_JB1_00094	ear_swab	95	Sigmodon_fulviventer	16855	4947	9278	5	24	2518	0	1938	0	0	956	1262	0	0	54	5	0	0	807	1233	0	0	0	0	0	0	0	0	0	583	0	0	0	3	0	308	0	0	0	15	0	0	0	0	0	0
VMBIOME_JB1_00097	ear_swab	95	Sigmodon_fulviventer	5381	2517	1061	0	17	555	0	497	0	0	276	657	0	0	0	0	0	0	70	423	0	0	0	0	0	0	0	0	0	56	0	0	0	5	0	123	0	2	0	0	0	0	0	8	0	0
VMBIOME_JB1_00100	ear_swab	95	Sigmodon_fulviventer	12214	3943	2231	0	17	2031	0	1317	0	0	512	528	0	0	151	0	0	0	325	596	0	0	0	0	0	8	0	0	0	440	0	0	0	0	0	417	0	0	0	0	0	0	0	6	0	0
VMBIOME_JB1_00101	body_swab	95	Sigmodon_fulviventer	6160	1915	1152	0	2	957	0	526	0	0	260	390	0	0	24	0	0	0	131	59	0	0	0	0	0	0	0	0	0	148	0	0	0	0	0	270	0	0	0	0	0	0	0	0	56	0
VMBIOME_JB1_00102	nose_swab	95	Sigmodon_fulviventer	8018	1539	1399	0	29	935	1	720	0	0	217	237	0	0	35	0	0	0	168	163	0	0	0	0	22	0	0	0	0	153	0	0	0	0	0	279	0	0	0	0	0	0	0	0	0	0
VMBIOME_JB1_00103	ear_swab	95	Sigmodon_fulviventer	7667	2359	1668	0	3	957	0	617	46	0	412	417	0	0	45	0	0	0	285	169	0	0	0	0	2	3	0	0	0	136	0	0	0	0	0	281	0	0	0	0	0	0	0	0	0	0
VMBIOME_JB1_00104	body_swab	95	Sigmodon_fulviventer	9178	2535	1420	0	9	1443	0	596	0	0	401	481	0	0	4	0	0	0	251	314	0	0	0	0	0	0	0	0	0	284	0	0	0	0	0	282	0	0	0	0	0	0	13	0	0	0
VMBIOME_JB1_00105	nose_swab	95	Sigmodon_fulviventer	9681	2523	22961	0	6	2080	0	1117	0	0	2250	892	0	0	21	0	0	0	1542	368	0	0	0	0	0	0	0	0	0	306	0	0	0	0	10	143	0	0	0	0	0	0	0	6	0	0
VMBIOME_JB1_00106	ear_swab	95	Sigmodon_fulviventer	16240	6310	9073	0	44	1900	0	1471	0	0	1330	986	0	0	51	0	0	0	760	801	0	0	0	0	0	0	0	0	0	355	0	0	0	0	0	234	0	0	0	0	0	0	0	0	0	0
VMBIOME_JB1_00107	body_swab	95	Sigmodon_fulviventer	5777	4664	2337	0	12	737	0	549	0	0	308	219	0	0	13	0	0	0	325	273	0	0	0	0	0	0	2	14	0	123	0	0	0	4	0	82	0	0	0	0	0	0	0	0	0	0
VMBIOME_JB1_00108	nose_swab	95	Sigmodon_fulviventer	7388	2866	3591	0	5	514	0	772	0	0	633	772	0	0	92	18	0	0	585	339	0	0	0	0	0	0	0	0	0	333	0	0	0	0	0	55	0	0	0	0	0	0	0	0	0	0
VMBIOME_JB1_00110	body_swab	95	Sigmodon_fulviventer	10859	4159	2147	0	44	1414	0	1135	0	0	433	276	0	0	115	0	0	0	502	834	0	0	0	0	54	0	0	0	0	439	0	0	0	0	0	349	0	0	0	0	0	0	0	0	0	0
VMBIOME_JB1_00111	nose_swab	95	Sigmodon_hispidus	12975	4843	2515	0	11	2544	0	1054	0	0	452	653	0	0	32	0	0	10	284	393	0	0	0	0	0	0	0	0	0	303	0	0	0	0	0	605	0	0	0	0	0	0	0	0	0	0
VMBIOME_JB1_00112	ear_swab	95	Sigmodon_hispidus	7304	2522	1251	0	28	1813	9	579	0	0	298	289	0	0	13	0	0	0	161	116	0	0	0	0	0	20	0	0	0	157	0	0	0	0	0	282	24	0	0	0	0	0	0	2	0	0
VMBIOME_JB1_00113	body_swab	95	Sigmodon_hispidus	10590	2742	1626	0	196	1564	0	809	0	0	618	230	0	0	94	0	0	0	610	517	0	0	0	0	0	0	0	0	0	245	0	6	0	0	0	360	0	0	0	0	0	0	0	2	0	0
VMBIOME_JB1_00114	nose_swab	95	Sigmodon_hispidus	10154	2347	1563	0	3	1117	0	553	0	0	529	216	0	0	20	0	0	0	326	384	0	0	0	0	0	0	0	0	0	187	0	0	0	0	0	235	0	0	0	0	0	0	0	3	0	0
VMBIOME_JB1_00115	ear_swab	95	Sigmodon_hispidus	11855	3935	2456	0	18	2020	0	736	0	0	453	435	0	0	89	0	0	0	254	579	0	0	0	8	0	0	0	0	0	303	0	0	0	0	0	185	0	0	0	0	0	0	0	0	0	0
VMBIOME_JB1_00116	body_swab	95	Sigmodon_hispidus	15231	4309	2212	0	27	1983	0	840	0	0	428	490	0	0	21	0	0	0	440	587	0	0	0	0	0	0	0	0	0	122	0	37	0	1	0	294	0	0	0	0	0	0	0	0	0	0
VMBIOME_JB1_00117	nose_swab	95	Sigmodon_hispidus	13461	5589	14345	0	31	2069	0	887	0	0	1664	558	0	0	21	0	0	0	1071	273	0	0	0	0	0	0	0	0	0	238	0	0	0	0	0	146	0	0	0	0	0	3	0	0	0	0
VMBIOME_JB1_00118	ear_swab	95	Sigmodon_hispidus	16108	16080	7159	0	90	1651	6	1166	0	0	1159	756	0	0	96	0	0	0	588	703	0	0	0	0	0	0	0	0	0	523	0	0	5	0	0	153	0	0	0	0	0	0	0	0	0	0
VMBIOME_JB1_00119	body_swab	95	Sigmodon_hispidus	11451	8596	2725	0	27	1045	0	791	0	0	497	303	0	0	11	0	0	0	513	631	0	0	0	0	0	0	0	9	0	213	0	0	0	0	0	59	0	0	0	0	0	0	0	0	0	0
VMBIOME_JB1_00120	nose_swab	95	Sigmodon_hispidus	38694	4531	11859	0	1	703	7	1881	0	0	1048	779	0	0	20	0	0	0	2180	534	0	0	0	0	0	0	0	0	0	431	0	0	0	34	0	13	0	0	0	0	0	0	0	8	0	0
VMBIOME_JB1_00121	ear_swab	95	Sigmodon_hispidus	17818	6720	3631	0	8	658	0	734	0	0	513	862	0	0	48	0	0	0	624	749	0	0	0	0	0	0	0	0	0	456	0	0	0	1	0	107	0	0	0	0	0	7	0	0	0	0
VMBIOME_JB1_00122	body_swab	95	Sigmodon_hispidus	12938	4911	2216	0	12	1169	0	679	0	0	395	496	0	0	46	6	0	0	497	452	0	0	0	0	0	0	0	0	0	251	0	0	0	0	0	267	0	0	3	0	0	0	0	0	0	0
VMBIOME_JB1_00124	ear_swab	95	Sigmodon_hispidus	14483	4294	2398	0	0	2407	0	1152	0	0	387	585	0	0	30	0	0	0	284	238	0	0	0	0	0	0	0	0	0	261	0	0	0	0	0	529	0	0	0	0	0	0	0	0	0	0
VMBIOME_JB1_00125	body_swab	95	Sigmodon_hispidus	15393	3265	2191	0	29	1870	0	1170	0	0	612	509	0	0	81	0	0	0	435	579	0	0	0	0	0	0	0	0	0	420	0	0	0	0	0	379	0	0	0	0	0	0	0	0	0	0
VMBIOME_JB1_00126	nose_swab	95	Sigmodon_hispidus	11402	3136	1717	0	24	1566	0	566	0	0	237	374	0	0	1	0	0	0	376	332	0	0	0	0	0	0	0	0	0	345	0	8	0	0	0	204	0	0	0	0	0	0	0	0	3	0
VMBIOME_JB1_00127	ear_swab	95	Sigmodon_hispidus	7786	2827	964	0	16	1037	0	353	0	0	255	226	0	0	12	0	0	0	171	355	0	0	0	0	0	5	0	0	0	16	0	0	0	0	0	173	0	0	0	0	0	0	0	0	0	0
VMBIOME_JB1_00128	body_swab	95	Sigmodon_hispidus	8854	2500	1182	0	0	879	0	373	0	0	291	194	0	0	5	0	0	0	86	325	0	0	0	0	0	0	0	0	0	134	0	9	0	0	0	186	0	0	0	0	0	0	0	0	0	0
VMBIOME_JB1_00129	nose_swab	95	Sigmodon_hispidus	23117	6043	13388	0	6	1938	0	1084	0	0	2082	710	0	0	63	0	0	0	1312	560	0	0	0	0	0	0	0	0	0	545	0	0	84	0	0	206	0	0	0	8	0	0	0	7	0	0
VMBIOME_JB1_00130	ear_swab	95	Sigmodon_hispidus	25074	17775	7837	0	42	1951	0	761	0	0	1361	948	2	0	53	3	0	0	804	1204	0	0	0	0	0	0	0	0	0	403	0	0	0	16	0	250	0	0	0	0	0	0	0	86	0	0
VMBIOME_JB1_00131	body_swab	95	Sigmodon_hispidus	9476	6237	2042	0	59	533	0	308	0	0	150	280	1	0	3	0	0	0	390	383	0	0	0	0	0	0	0	0	0	145	0	0	0	0	0	153	0	0	0	0	0	0	0	2	0	0
VMBIOME_JB1_00132	nose_swab	95	Sigmodon_hispidus	47899	5328	7817	0	3	406	0	1577	0	0	1165	657	0	0	17	0	0	0	1939	547	0	0	0	0	0	0	0	0	0	400	0	0	0	0	0	110	0	0	0	0	0	0	0	1	0	0
VMBIOME_JB1_00133	ear_swab	95	Sigmodon_hispidus	43395	7539	8032	0	0	1134	0	1617	0	0	832	934	0	0	56	0	0	0	2084	1093	0	0	0	0	0	0	0	0	0	707	0	7	0	0	0	91	0	0	0	0	0	0	0	0	0	0
VMBIOME_JB1_00134	body_swab	95	Sigmodon_hispidus	20162	4974	3724	0	14	431	0	785	0	0	899	483	0	0	23	0	0	0	531	645	0	0	0	0	0	6	0	0	0	180	0	6	0	0	0	165	0	0	0	0	0	0	0	0	0	0
VMBIOME_JB1_00135	nose_swab	95	Sigmodon_hispidus	28215	4909	2575	0	0	1477	0	695	0	0	592	758	0	0	64	0	0	0	588	882	0	0	0	0	0	0	0	0	0	713	0	0	0	0	0	234	0	5	0	0	0	0	0	0	0	0
VMBIOME_JB1_00136	ear_swab	95	Sigmodon_hispidus	15748	2703	1317	0	7	1261	0	565	0	0	587	455	0	0	8	0	0	0	361	288	0	0	29	0	0	0	0	0	0	331	0	19	0	0	0	205	0	0	0	0	0	0	0	0	0	0
VMBIOME_JB1_00137	body_swab	95	Sigmodon_hispidus	29170	5172	4010	0	89	1920	0	995	0	0	705	757	0	0	65	0	0	0	506	506	0	0	0	0	0	0	0	0	0	269	0	0	1	0	0	513	0	0	0	0	0	0	0	0	0	0
VMBIOME_JB1_00138	nose_swab	95	Sigmodon_hispidus	17821	3853	1848	0	1	1698	0	1064	0	0	407	226	0	0	0	0	0	0	569	356	0	0	0	0	0	0	0	0	0	325	0	0	0	0	0	229	0	0	0	0	0	0	0	0	0	0
VMBIOME_JB1_00139	ear_swab	95	Sigmodon_hispidus	24734	7165	3318	0	3	2439	0	1117	0	0	544	721	0	0	35	0	0	0	736	945	0	0	0	0	0	0	0	0	0	556	0	114	0	0	0	375	0	0	0	0	0	0	0	7	0	0
VMBIOME_JB1_00140	body_swab	95	Sigmodon_hispidus	11313	3371	1867	0	44	1620	0	545	0	0	470	248	0	0	40	0	0	0	687	148	0	0	0	0	0	0	0	0	0	88	0	4	0	0	0	423	0	0	0	0	0	0	0	0	0	0
[truncated: 235 more columns]

## Sheet: cohort2_phyla
SampleID	SampleType	Gender	Species	Firmicutes	Bacteroidetes	Proteobacteria	Actinobacteria	Bacteria_unclassified	Tenericutes	Verrucomicrobia	Elusimicrobia	Candidatus_Saccharibacteria	Spirochaetes	Fusobacteria	Deinococcus-Thermus	Planctomycetes	Acidobacteria	Deferribacteres	Chlamydiae	Armatimonadetes
VMBIOME_JB2_00001	Feces	male	Sigmodon_fulviventer	81576	75189	10668	2452	10324	0	742	2735	203	0	0	0	0	0	0	0	0
VMBIOME_JB2_00002	Feces	male	Sigmodon_fulviventer	66215	56613	5793	236	6311	79	3117	513	856	151	0	0	0	0	3	0	0
VMBIOME_JB2_00003	Feces	male	Sigmodon_fulviventer	59109	49921	3598	117	6302	572	1070	355	313	403	0	0	0	0	0	0	0
VMBIOME_JB2_00004	Feces	male	Sigmodon_fulviventer	102975	107886	3354	1026	4478	7	572	2458	190	3	0	0	0	0	0	0	0
VMBIOME_JB2_00005	Feces	male	Sigmodon_fulviventer	22633	23470	2089	558	4445	10	1375	69	233	15	0	0	0	0	0	0	0
VMBIOME_JB2_00006	Feces	female	Sigmodon_fulviventer	14246	18005	3257	504	2309	12	3631	1014	479	57	0	0	0	0	0	0	0
VMBIOME_JB2_00007	Feces	female	Sigmodon_fulviventer	18261	18420	3376	148	3277	6	485	195	106	623	0	0	0	0	1	0	0
VMBIOME_JB2_00008	Feces	male	Sigmodon_fulviventer	15233	10391	1687	195	3178	43	150	333	108	567	0	0	0	0	0	0	0
VMBIOME_JB2_00009	Feces	male	Sigmodon_fulviventer	22035	37828	3162	1089	7516	12	2117	136	276	202	0	0	0	0	0	0	0
VMBIOME_JB2_00010	Feces	male	Sigmodon_hispidus	23993	12729	1749	331	3666	10	603	38	226	553	0	0	0	0	0	0	0
VMBIOME_JB2_00011	Feces	male	Sigmodon_hispidus	57040	58184	4082	1392	20256	72	845	4	332	375	0	0	0	0	0	0	0
VMBIOME_JB2_00012	Feces	male	Sigmodon_hispidus	117636	137255	11628	4685	53616	10	3514	35	514	736	0	0	0	0	4	0	0
VMBIOME_JB2_00013	Feces	male	Sigmodon_hispidus	57234	55547	2686	2082	13765	107	3	21	178	117	0	0	0	0	3	0	0
VMBIOME_JB2_00014	Feces	male	Sigmodon_hispidus	108893	88166	6910	5610	32564	221	398	102	403	384	0	0	0	0	2	0	0
VMBIOME_JB2_00015	Feces	female	Sigmodon_hispidus	64987	89434	11324	3406	26966	40	4205	44	755	40	0	0	0	0	0	0	0
VMBIOME_JB2_00016	Feces	female	Sigmodon_hispidus	15604	25557	3095	2684	7170	69	1171	5	194	52	0	0	0	0	0	0	0
VMBIOME_JB2_00017	Feces	female	Sigmodon_hispidus	21688	20615	1614	574	4513	16	102	3	119	165	0	0	0	0	0	0	0
VMBIOME_JB2_00018	Feces	female	Sigmodon_hispidus	19165	22146	969	116	2989	101	253	128	225	133	0	0	0	0	0	0	0
VMBIOME_JB2_00019	Feces	female	Sigmodon_fulviventer	13893	22526	2366	327	7379	2	1225	943	244	55	0	0	0	0	0	0	0
VMBIOME_JB2_00020	Feces	male	Sigmodon_fulviventer	13509	19331	3823	98	5400	6	359	1005	199	452	0	0	0	0	0	0	0
VMBIOME_JB2_00021	Feces	male	Sigmodon_fulviventer	14232	19552	2128	45	4255	56	548	348	152	121	0	0	0	0	0	0	0
VMBIOME_JB2_00022	Feces	male	Sigmodon_fulviventer	18530	17701	2151	158	3979	4	413	164	260	265	0	0	0	0	1	0	0
VMBIOME_JB2_00023	Feces	female	Sigmodon_hispidus	17760	12887	1822	395	5840	1	85	11	409	22	0	0	0	0	0	0	0
VMBIOME_JB2_00024	Feces	female	Sigmodon_hispidus	52227	55674	6081	803	13786	1	5802	0	498	0	0	0	0	0	5	0	0
VMBIOME_JB2_00025	Feces	female	Sigmodon_hispidus	75155	49617	9385	446	26317	2087	4	0	711	232	0	0	0	0	7	0	0
VMBIOME_JB2_00026	Feces	female	Sigmodon_hispidus	36303	28449	4255	535	22590	132	141	0	313	12	0	0	0	0	3	0	0
VMBIOME_JB2_00027	Feces	female	Sigmodon_hispidus	7581	29550	1272	30	3065	0	72	0	22	0	0	0	0	0	0	0	0
VMBIOME_JB2_00028	Feces	male	Sigmodon_fulviventer	21194	18228	1549	396	1975	34	214	22	22	80	0	0	0	0	0	0	0
VMBIOME_JB2_00029	Feces	male	Sigmodon_fulviventer	20934	10461	1812	94	2439	34	356	245	139	1049	0	0	0	0	0	0	0
VMBIOME_JB2_00030	Feces	male	Sigmodon_fulviventer	16749	10067	1055	65	2024	99	121	194	28	10	0	0	0	0	0	0	0
VMBIOME_JB2_00031	Feces	male	Sigmodon_fulviventer	20158	5840	658	229	1308	1632	42	17	19	4	0	0	0	0	0	0	0
VMBIOME_JB2_00032	Feces	male	Sigmodon_fulviventer	15217	5602	817	15	2014	3	86	54	5	75	0	0	0	0	0	0	0
VMBIOME_JB2_00033	Feces	female	Sigmodon_fulviventer	12977	10074	1549	34	2100	2	5367	584	21	106	0	0	0	0	0	0	0
VMBIOME_JB2_00034	Feces	female	Sigmodon_fulviventer	13982	20968	1139	44	3210	125	411	58	59	325	0	0	0	0	0	0	0
VMBIOME_JB2_00035	Feces	male	Sigmodon_fulviventer	14931	8329	1769	332	2128	23	954	314	5	120	0	0	0	0	0	0	0
VMBIOME_JB2_00036	Feces	male	Sigmodon_fulviventer	20279	12724	1946	237	2883	42	853	121	100	43	0	0	0	0	0	0	0
VMBIOME_JB2_00037	Feces	male	Sigmodon_hispidus	29005	51899	6232	2080	13776	188	813	0	360	197	0	0	0	0	0	0	0
VMBIOME_JB2_00038	Feces	male	Sigmodon_hispidus	22217	11793	2089	189	4326	85	9	1	147	15	0	0	0	0	0	0	0
VMBIOME_JB2_00039	Feces	male	Sigmodon_hispidus	11816	16236	1527	478	5113	20	491	0	202	49	0	0	0	0	0	0	0
VMBIOME_JB2_00040	Feces	male	Sigmodon_hispidus	14308	21852	2036	645	1662	88	4448	0	47	14	0	0	0	0	0	0	0
VMBIOME_JB2_00041	Feces	male	Sigmodon_hispidus	12656	14519	1667	658	7823	5	1801	49	108	116	0	0	0	0	1	0	0
VMBIOME_JB2_00042	Feces	female	Sigmodon_hispidus	9809	19981	1303	419	6439	2	6	0	312	45	0	0	0	0	0	0	0
VMBIOME_JB2_00043	Feces	female	Sigmodon_hispidus	543	440	41	3	172	8	4	1	4	0	0	0	0	0	0	0	0
VMBIOME_JB2_00044	Feces	female	Sigmodon_hispidus	13241	11218	1095	115	1352	242	0	0	59	217	0	0	0	0	0	0	0
VMBIOME_JB2_00045	Feces	female	Sigmodon_hispidus	5270	16922	344	265	3847	165	0	0	62	1	0	0	0	0	0	0	0
VMBIOME_JB2_00046	Feces	female	Sigmodon_fulviventer	9562	9282	1114	118	4653	16	234	157	35	16	0	0	0	0	0	0	0
VMBIOME_JB2_00047	Feces	male	Sigmodon_fulviventer	13412	14935	934	27	1996	504	279	51	41	67	0	0	0	0	0	0	0
VMBIOME_JB2_00048	Feces	male	Sigmodon_fulviventer	14542	8100	1135	10	1304	25	67	8	62	137	0	0	0	0	0	0	0
VMBIOME_JB2_00049	Feces	male	Sigmodon_fulviventer	42520	40729	2180	356	6278	1048	99	5	304	60	0	0	0	0	0	0	0
VMBIOME_JB2_00050	Feces	female	Sigmodon_hispidus	17880	22410	2625	1324	6320	51	2	0	372	0	0	0	0	0	0	0	0
VMBIOME_JB2_00051	Feces	female	Sigmodon_hispidus	16164	23403	2485	130	3548	101	89	1	283	1	0	0	0	0	0	0	0
VMBIOME_JB2_00052	Feces	female	Sigmodon_hispidus	4521	6133	330	47	1169	1	3	0	157	34	0	0	0	0	0	0	0
VMBIOME_JB2_00053	Feces	female	Sigmodon_hispidus	11100	25531	3055	489	5536	47	3524	5	47	0	0	0	0	0	0	0	0
VMBIOME_JB2_00054	Feces	female	Sigmodon_hispidus	11874	25502	1246	152	1537	8	90	0	123	0	0	0	0	0	0	0	0
VMBIOME_JB2_00055	Feces	male	Sigmodon_fulviventer	9274	26688	2275	97	4501	3	299	899	40	25	0	0	0	0	0	0	0
VMBIOME_JB2_00056	Feces	male	Sigmodon_fulviventer	9031	14507	1682	30	2309	29	1955	185	112	87	0	0	0	0	0	0	0
VMBIOME_JB2_00057	Feces	male	Sigmodon_fulviventer	5850	12228	1295	17	2088	20	214	210	18	147	0	0	0	0	0	0	0
VMBIOME_JB2_00058	Feces	male	Sigmodon_fulviventer	12137	8461	289	66	582	6	8	19	61	9	0	0	0	0	0	0	0
VMBIOME_JB2_00059	Feces	male	Sigmodon_fulviventer	10511	8237	771	4	931	56	481	211	15	30	0	0	0	0	1	0	0
VMBIOME_JB2_00060	Feces	female	Sigmodon_fulviventer	18648	6280	798	20	1967	168	176	102	33	296	0	0	0	0	0	0	0
VMBIOME_JB2_00061	Feces	female	Sigmodon_fulviventer	47812	74432	5143	616	9796	2278	1173	612	273	117	0	0	0	0	0	0	0
VMBIOME_JB2_00062	Feces	male	Sigmodon_fulviventer	40987	52406	5212	349	12472	127	1678	431	196	198	0	0	0	0	0	0	0
VMBIOME_JB2_00064	Feces	male	Sigmodon_hispidus	20330	17670	3025	671	3730	83	62	2	514	756	0	0	0	0	0	0	0
VMBIOME_JB2_00065	Feces	male	Sigmodon_hispidus	16710	9757	936	130	4850	139	4	1	28	50	0	0	0	0	0	0	0
VMBIOME_JB2_00066	Feces	male	Sigmodon_hispidus	8983	9244	616	317	2991	132	309	0	74	32	0	0	0	0	0	0	0
VMBIOME_JB2_00067	Feces	male	Sigmodon_hispidus	9101	12103	792	885	4979	113	294	0	159	46	0	0	0	0	0	0	0
VMBIOME_JB2_00068	Feces	male	Sigmodon_hispidus	6794	7734	507	351	5128	20	450	12	36	84	0	0	0	0	1	0	0
VMBIOME_JB2_00069	Feces	female	Sigmodon_hispidus	9098	8571	496	283	5090	2	1	0	61	39	0	0	0	0	0	0	0
VMBIOME_JB2_00070	Feces	female	Sigmodon_hispidus	11209	18492	358	314	4789	202	0	0	78	98	0	0	0	0	0	0	0
VMBIOME_JB2_00071	Feces	female	Sigmodon_hispidus	10089	19370	488	295	4387	243	5	0	34	151	0	0	0	0	0	0	0
VMBIOME_JB2_00072	Feces	female	Sigmodon_hispidus	8968	9791	483	281	4046	56	0	0	17	40	0	0	0	0	0	0	0
VMBIOME_JB2_00073	Feces	female	Sigmodon_fulviventer	16109	19833	1685	126	5952	1571	1718	303	152	57	0	0	0	0	0	0	0
VMBIOME_JB2_00074	Feces	male	Sigmodon_fulviventer	28748	25966	1211	35	3971	11	499	148	32	61	0	0	0	0	0	0	0
VMBIOME_JB2_00075	Feces	male	Sigmodon_fulviventer	13734	12686	1579	47	2632	63	166	149	30	96	0	0	0	0	0	0	0
VMBIOME_JB2_00076	Feces	male	Sigmodon_fulviventer	9190	7720	869	9	994	16	618	110	33	94	0	0	0	0	0	0	0
VMBIOME_JB2_00077	Feces	female	Sigmodon_hispidus	19912	9108	1057	396	4931	60	689	0	77	17	0	0	0	0	0	0	0
VMBIOME_JB2_00078	Feces	female	Sigmodon_hispidus	15148	8686	944	220	2800	376	841	0	68	12	0	0	0	0	0	0	0
VMBIOME_JB2_00079	Feces	female	Sigmodon_hispidus	17468	9042	1609	351	5886	185	16	4	56	200	0	0	0	0	1	0	0
VMBIOME_JB2_00080	Feces	female	Sigmodon_hispidus	8032	5730	807	144	6604	37	1356	2	4	6	0	0	0	0	0	0	0
VMBIOME_JB2_00081	Feces	female	Sigmodon_hispidus	11429	10306	670	170	2458	28	2813	1	34	9	0	0	0	0	0	0	0
VMBIOME_JB2_00082	Feces	male	Sigmodon_fulviventer	7537	8532	892	91	2906	17	222	223	20	23	0	0	0	0	0	0	0
VMBIOME_JB2_00083	Feces	male	Sigmodon_fulviventer	14155	5352	799	25	1161	67	546	91	19	541	0	0	0	0	0	0	0
VMBIOME_JB2_00084	Feces	male	Sigmodon_fulviventer	13021	14216	2564	52	3481	12	498	221	82	80	0	0	0	0	0	0	0
VMBIOME_JB2_00085	Feces	male	Sigmodon_fulviventer	23370	26871	1619	29	5062	99	52	1150	249	0	0	0	0	0	0	0	0
VMBIOME_JB2_00086	Feces	male	Sigmodon_fulviventer	21899	17137	1804	12	1653	22	4687	453	33	58	0	0	0	0	0	0	0
VMBIOME_JB2_00087	Feces	female	Sigmodon_fulviventer	16275	12465	1293	68	3128	39	832	124	46	275	0	0	0	0	0	0	0
VMBIOME_JB2_00088	Feces	female	Sigmodon_fulviventer	14758	21934	3315	41	2652	4362	206	105	397	54	0	0	0	0	2	0	0
VMBIOME_JB2_00089	Feces	male	Sigmodon_fulviventer	14873	8948	607	242	5189	81	395	153	23	52	0	0	0	0	0	0	0
VMBIOME_JB2_00090	Feces	male	Sigmodon_fulviventer	10916	18709	2567	47	3293	19	655	64	114	20	0	0	0	0	0	0	0
VMBIOME_JB2_00091	Feces	male	Sigmodon_hispidus	13775	11333	421	232	2245	61	255	0	54	97	0	0	0	0	0	0	0
VMBIOME_JB2_00092	Feces	male	Sigmodon_hispidus	10487	8470	2160	138	3217	134	1362	0	7	0	0	0	0	0	0	0	0
VMBIOME_JB2_00093	Feces	male	Sigmodon_hispidus	12621	6888	889	638	4469	374	274	0	72	60	0	0	0	0	0	0	0
VMBIOME_JB2_00094	Feces	male	Sigmodon_hispidus	11147	10656	1266	270	7118	4	139	0	48	14	0	0	0	0	1	0	0
VMBIOME_JB2_00095	Feces	male	Sigmodon_hispidus	14737	11910	1945	1215	5759	91	739	703	278	75	0	0	0	0	0	0	0
VMBIOME_JB2_00096	Feces	female	Sigmodon_hispidus	4770	8440	391	94	4499	0	42	1	44	73	0	0	0	0	0	0	0
VMBIOME_JB2_00097	Feces	female	Sigmodon_hispidus	2944	4864	449	95	1406	93	1	0	14	36	0	0	0	0	0	0	0
VMBIOME_JB2_00098	Feces	female	Sigmodon_hispidus	4442	6631	272	350	1976	3	5	0	36	0	0	0	0	0	0	0	0
VMBIOME_JB2_00099	Feces	female	Sigmodon_hispidus	4030	4239	308	595	1537	186	1	0	21	29	0	0	0	0	0	0	0
VMBIOME_JB2_00100	Feces	female	Sigmodon_fulviventer	5106	7065	458	73	2278	32	29	16	52	28	0	0	0	0	0	0	0
VMBIOME_JB2_00101	Feces	male	Sigmodon_fulviventer	5680	7363	172	162	2197	0	185	473	20	0	0	0	0	0	0	0	0
VMBIOME_JB2_00102	Feces	male	Sigmodon_fulviventer	9741	23215	1398	95	3724	12	26	236	155	22	0	0	0	0	0	0	0
VMBIOME_JB2_00103	Feces	male	Sigmodon_fulviventer	6024	13910	1169	31	1367	27	920	192	16	41	0	0	0	0	0	0	0
VMBIOME_JB2_00104	Feces	female	Sigmodon_hispidus	10841	4576	345	404	1774	35	97	0	51	0	0	0	0	0	1	0	0
VMBIOME_JB2_00105	Feces	female	Sigmodon_hispidus	14087	7912	388	5021	8278	263	154	0	266	0	0	0	0	0	0	0	0
VMBIOME_JB2_00106	Feces	female	Sigmodon_hispidus	15643	13047	854	898	6814	833	140	0	129	110	0	0	0	0	0	0	0
VMBIOME_JB2_00107	Feces	female	Sigmodon_hispidus	11753	6900	838	40	2467	9	1049	0	36	0	0	0	0	0	0	0	0
VMBIOME_JB2_00108	Feces	female	Sigmodon_hispidus	9847	12446	773	334	5702	0	381	0	63	0	0	0	0	0	0	0	0
VMBIOME_JB2_00109	Feces	male	Sigmodon_fulviventer	5650	11575	904	119	1171	65	81	116	4	0	0	0	0	0	0	0	0
VMBIOME_JB2_00110	Feces	male	Sigmodon_fulviventer	6143	11873	873	10	1326	54	912	433	100	20	0	0	0	0	0	0	0
VMBIOME_JB2_00111	Feces	male	Sigmodon_fulviventer	8871	13824	1051	19	1284	42	521	152	69	21	0	0	0	0	0	0	0
VMBIOME_JB2_00112	Feces	male	Sigmodon_fulviventer	7486	4586	633	15	1059	1	136	164	13	107	0	0	0	0	0	0	0
VMBIOME_JB2_00113	Feces	male	Sigmodon_fulviventer	3655	11854	745	5	1045	24	659	82	4	9	0	0	0	0	0	0	0
VMBIOME_JB2_00114	Feces	female	Sigmodon_fulviventer	7508	7411	453	16	791	6	72	63	20	53	0	0	0	0	0	0	0
VMBIOME_JB2_00115	Feces	female	Sigmodon_fulviventer	8085	8821	638	16	1415	55	195	24	82	65	0	0	0	0	0	0	0
VMBIOME_JB2_00116	Feces	male	Sigmodon_fulviventer	5675	10017	467	137	1826	83	129	46	16	8	0	0	0	0	0	0	0
VMBIOME_JB2_00117	Feces	male	Sigmodon_fulviventer	9454	15459	1171	16	1316	0	291	59	140	2	0	0	0	0	0	0	0
VMBIOME_JB2_00118	Feces	male	Sigmodon_hispidus	7086	12788	661	152	3186	52	405	0	46	95	0	0	0	0	0	0	0
VMBIOME_JB2_00119	Feces	male	Sigmodon_hispidus	10008	13953	2003	147	6524	99	505	0	63	68	0	0	0	0	0	0	0
VMBIOME_JB2_00120	Feces	male	Sigmodon_hispidus	4326	9487	462	154	2030	18	555	41	26	30	0	0	0	0	0	0	0
VMBIOME_JB2_00121	Feces	male	Sigmodon_hispidus	5721	12327	292	375	2741	32	0	0	37	15	0	0	0	0	0	0	0
VMBIOME_JB2_00122	Feces	male	Sigmodon_hispidus	5833	9418	801	444	3147	9	252	41	41	4	0	0	0	0	0	0	0
VMBIOME_JB2_00123	Feces	female	Sigmodon_hispidus	5227	6320	292	80	1134	26	36	2	45	51	0	0	0	0	0	0	0
VMBIOME_JB2_00124	Feces	female	Sigmodon_hispidus	7170	6692	618	442	2038	18	10	0	70	105	0	0	0	0	0	0	0
VMBIOME_JB2_00125	Feces	female	Sigmodon_hispidus	7447	9612	461	603	3059	8	1	0	25	69	0	0	0	0	0	0	0
VMBIOME_JB2_00127	Feces	female	Sigmodon_fulviventer	4725	9911	656	42	2487	8	195	31	50	11	0	0	0	0	0	0	0
VMBIOME_JB2_00128	Feces	male	Sigmodon_fulviventer	9439	4160	498	6	1157	19	185	11	20	388	0	0	0	0	0	0	0
VMBIOME_JB2_00129	Feces	male	Sigmodon_fulviventer	9053	17039	711	19	2534	27	2	112	66	30	0	0	0	0	0	0	0
VMBIOME_JB2_00130	Feces	male	Sigmodon_fulviventer	12952	14385	990	125	1108	38	174	103	163	28	0	0	0	0	0	0	0
VMBIOME_JB2_00131	Feces	female	Sigmodon_hispidus	8453	12442	1029	2105	13472	34	71	0	118	0	0	0	0	0	2	0	0
VMBIOME_JB2_00132	Feces	female	Sigmodon_hispidus	8851	8277	727	217	1681	148	708	0	80	0	0	0	0	0	0	0	0
VMBIOME_JB2_00133	Feces	female	Sigmodon_hispidus	1498	715	117	0	227	6	16	0	133	0	0	0	0	0	0	0	0
VMBIOME_JB2_00134	Feces	female	Sigmodon_hispidus	4438	4692	535	57	1283	3	365	1	10	0	0	0	0	0	0	0	0
VMBIOME_JB2_00135	Feces	female	Sigmodon_hispidus	6516	5935	397	278	4069	82	472	0	31	3	0	0	0	0	0	0	0
VMBIOME_JB2_00163	Nose	female	Sigmodon_fulviventer	2531	496	3220	727	7	4357	0	0	0	0	0	0	0	0	0	0	0
VMBIOME_JB2_00164	Nose	male	Sigmodon_fulviventer	13059	1407	26610	1408	110	9034	0	0	0	0	127	0	0	0	0	0	0
VMBIOME_JB2_00165	Nose	male	Sigmodon_fulviventer	14607	1226	50292	3306	25	6922	0	90	8	0	632	0	0	0	0	0	0
VMBIOME_JB2_00166	Nose	male	Sigmodon_fulviventer	7371	1666	16075	3614	162	29290	0	0	1	0	3	0	0	0	0	0	0
VMBIOME_JB2_00167	Nose	female	Sigmodon_hispidus	8023	10997	27563	8668	893	20516	0	0	1	0	0	0	0	0	0	0	0
VMBIOME_JB2_00168	Nose	female	Sigmodon_hispidus	4779	18585	48149	4319	859	9533	0	0	14	0	0	0	0	0	0	0	0
VMBIOME_JB2_00169	Nose	female	Sigmodon_hispidus	4670	2260	70992	5042	1680	6017	0	0	35	0	42	0	0	0	0	0	0
VMBIOME_JB2_00170	Nose	female	Sigmodon_hispidus	4795	13986	16679	34944	53	2436	0	0	0	0	0	0	0	0	0	0	0
VMBIOME_JB2_00171	Nose	female	Sigmodon_hispidus	1712	52151	26354	1135	353	4133	0	0	46	0	0	0	0	0	0	0	0
VMBIOME_JB2_00172	Ear	female	Sigmodon_fulviventer	1064	16	232	18	2	10	0	0	1	0	0	0	0	0	0	0	0
VMBIOME_JB2_00173	Ear	male	Sigmodon_fulviventer	22184	6399	9491	1621	1441	2222	0	0	0	0	0	0	0	0	0	0	0
VMBIOME_JB2_00175	Ear	male	Sigmodon_fulviventer	2472	3	390	11	0	4	0	0	0	0	0	0	0	0	0	0	0
VMBIOME_JB2_00176	Ear	female	Sigmodon_hispidus	244	2083	12	15726	2	500	0	0	0	0	0	0	0	0	0	0	0
VMBIOME_JB2_00177	Ear	female	Sigmodon_hispidus	393	137	303	1844	0	1	0	0	0	0	0	0	0	0	0	0	0
VMBIOME_JB2_00178	Ear	female	Sigmodon_hispidus	2271	4306	668	46836	0	58	0	0	0	0	0	0	0	0	0	0	0
VMBIOME_JB2_00179	Ear	female	Sigmodon_hispidus	1215	3487	1839	57794	62	1160	0	0	0	0	0	0	47	0	0	0	0
VMBIOME_JB2_00180	Ear	female	Sigmodon_hispidus	234	23855	29347	24891	0	192	0	0	0	0	0	0	0	0	0	0	0
VMBIOME_JB2_00181	Skin	female	Sigmodon_fulviventer	6184	227	1698	418	1	1471	0	0	0	0	0	0	0	0	0	0	0
VMBIOME_JB2_00182	Skin	male	Sigmodon_fulviventer	39388	2030	14239	3337	6149	4130	448	0	220	0	812	0	0	0	0	0	0
VMBIOME_JB2_00183	Skin	male	Sigmodon_fulviventer	21766	1386	6353	2894	311	5428	0	0	0	0	0	0	0	0	0	0	0
VMBIOME_JB2_00184	Skin	male	Sigmodon_fulviventer	24336	1636	5386	1538	1	664	0	0	0	0	0	0	0	0	0	0	0
VMBIOME_JB2_00185	Skin	female	Sigmodon_hispidus	2839	2516	1928	4852	1	1412	0	0	0	0	0	0	0	0	0	0	0
VMBIOME_JB2_00186	Skin	female	Sigmodon_hispidus	5226	5738	4595	18704	166	46	0	0	31	0	0	0	0	0	0	0	0
VMBIOME_JB2_00187	Skin	female	Sigmodon_hispidus	816	2843	1925	6678	86	188	0	0	0	0	1	0	0	0	0	0	0
VMBIOME_JB2_00189	Skin	female	Sigmodon_hispidus	2325	11380	13399	39434	3	367	0	0	0	0	0	0	0	0	0	0	0
VMBIOME_JB2_00190	Nose	male	Sigmodon_fulviventer	16505	1317	5319	5777	48	7228	0	0	0	0	6	0	0	0	0	0	0
VMBIOME_JB2_00191	Nose	male	Sigmodon_fulviventer	7930	1338	7126	12525	17	14013	135	0	0	116	0	0	0	0	0	0	0
VMBIOME_JB2_00192	Nose	male	Sigmodon_fulviventer	12540	219	11969	6226	17	9645	0	0	3	0	0	0	0	0	0	0	0
VMBIOME_JB2_00193	Nose	male	Sigmodon_fulviventer	9943	638	5767	7685	293	25272	0	0	0	0	13	0	0	0	0	0	0
VMBIOME_JB2_00194	Nose	male	Sigmodon_fulviventer	12942	2871	16802	9417	285	20134	0	0	54	0	1	0	0	88	0	0	0
VMBIOME_JB2_00195	Nose	female	Sigmodon_fulviventer	10077	230	481	1334	1	117	0	0	0	0	0	0	0	0	0	0	0
VMBIOME_JB2_00196	Nose	female	Sigmodon_fulviventer	21522	148	7226	34826	3	12303	0	0	0	0	335	0	0	0	0	0	0
VMBIOME_JB2_00197	Nose	male	Sigmodon_fulviventer	497	3	539	9	401	4	0	0	0	0	0	0	0	0	0	0	0
VMBIOME_JB2_00198	Nose	male	Sigmodon_fulviventer	22578	506	20890	19951	171	6612	0	0	0	0	0	0	0	0	0	0	0
VMBIOME_JB2_00199	Nose	male	Sigmodon_hispidus	4592	2078	56828	4061	66	15721	0	0	0	0	0	0	0	0	0	0	0
VMBIOME_JB2_00200	Nose	male	Sigmodon_hispidus	8874	16877	57741	758	16	13514	0	0	0	0	0	0	0	0	0	0	0
VMBIOME_JB2_00201	Nose	male	Sigmodon_hispidus	4327	2978	58889	1334	150	3694	0	0	0	0	0	0	0	0	0	0	0
VMBIOME_JB2_00202	Nose	male	Sigmodon_hispidus	2931	2190	72209	522	24	3040	0	0	0	0	1	0	0	0	0	0	0
VMBIOME_JB2_00203	Nose	male	Sigmodon_hispidus	2021	1087	29447	1089	2	4549	0	0	0	0	0	0	0	0	0	0	0
VMBIOME_JB2_00204	Nose	female	Sigmodon_hispidus	3364	2047	37109	3795	8	2592	0	0	0	0	0	0	0	0	0	0	0
VMBIOME_JB2_00205	Nose	female	Sigmodon_hispidus	312	451	66777	843	1	3382	0	0	0	0	0	0	0	0	0	0	0
VMBIOME_JB2_00206	Nose	female	Sigmodon_hispidus	2876	396	70376	1691	5	2148	29	0	0	0	0	0	0	0	0	0	0
VMBIOME_JB2_00207	Nose	female	Sigmodon_hispidus	495	772	87588	237	19	3401	0	0	0	0	0	0	0	0	0	0	0
VMBIOME_JB2_00208	Nose	female	Sigmodon_fulviventer	5366	86	1965	3627	80	5757	68	0	0	0	70	0	0	0	0	0	0
VMBIOME_JB2_00209	Nose	male	Sigmodon_fulviventer	42895	3839	11883	2585	6578	874	54	0	136	0	397	0	0	1	0	34	0
VMBIOME_JB2_00210	Nose	male	Sigmodon_fulviventer	2529	9	825	1122	56	15	0	0	0	0	0	0	0	0	0	0	0
VMBIOME_JB2_00211	Nose	male	Sigmodon_fulviventer	4333	511	7025	1698	240	977	0	0	0	0	0	0	0	0	0	0	0
VMBIOME_JB2_00212	Nose	female	Sigmodon_hispidus	2505	20350	25080	2031	167	18381	0	0	0	0	0	0	0	0	0	0	0
VMBIOME_JB2_00213	Nose	female	Sigmodon_hispidus	4788	7889	46350	420	34	2901	3	0	0	0	0	0	0	0	0	0	0
VMBIOME_JB2_00214	Nose	female	Sigmodon_hispidus	8035	1806	43497	862	233	10236	0	0	0	0	0	0	0	0	0	0	0
VMBIOME_JB2_00215	Nose	female	Sigmodon_hispidus	3659	14185	20024	15285	232	8596	0	0	0	0	0	1	0	0	0	0	0
VMBIOME_JB2_00216	Nose	female	Sigmodon_hispidus	1370	30613	24670	180	9	6452	0	0	0	0	0	0	0	0	0	0	0
VMBIOME_JB2_00217	Ear	male	Sigmodon_fulviventer	5722	403	1327	1141	30	117	0	0	0	0	0	0	0	0	0	0	0
VMBIOME_JB2_00220	Ear	male	Sigmodon_fulviventer	7599	74	589	1137	94	15	0	0	0	0	0	168	0	0	0	0	0
VMBIOME_JB2_00221	Ear	male	Sigmodon_fulviventer	6999	1410	2817	285	9	34	0	0	0	0	0	0	0	0	0	0	0
VMBIOME_JB2_00223	Ear	female	Sigmodon_fulviventer	6580	3	829	12	0	271	0	0	0	0	0	0	0	0	0	0	0
VMBIOME_JB2_00224	Ear	male	Sigmodon_fulviventer	42996	238	351	1992	12	1246	0	0	0	0	0	178	0	0	0	0	0
VMBIOME_JB2_00225	Ear	male	Sigmodon_fulviventer	12599	31	1226	755	0	406	0	0	0	0	0	0	0	0	0	0	0
VMBIOME_JB2_00226	Ear	male	Sigmodon_hispidus	1426	769	1942	67519	301	539	129	0	0	0	0	0	0	0	0	0	0
VMBIOME_JB2_00227	Ear	male	Sigmodon_hispidus	5532	5467	13615	2230	8	1494	0	0	0	0	0	0	0	0	0	0	0
VMBIOME_JB2_00228	Ear	male	Sigmodon_hispidus	1479	177	3189	15389	776	1081	0	0	0	0	0	0	0	0	0	0	0
VMBIOME_JB2_00229	Ear	male	Sigmodon_hispidus	4725	2164	9255	1282	4	1167	0	0	0	0	0	0	0	263	0	0	0
VMBIOME_JB2_00230	Ear	male	Sigmodon_hispidus	1573	1549	2571	15751	2	175	0	0	0	0	0	0	0	1	0	0	0
VMBIOME_JB2_00231	Ear	female	Sigmodon_hispidus	2192	2156	6168	16591	0	2414	0	0	0	0	0	0	0	0	0	0	0
VMBIOME_JB2_00232	Ear	female	Sigmodon_hispidus	762	1365	6350	906	0	1508	0	0	0	0	0	0	0	0	0	0	0
VMBIOME_JB2_00233	Ear	female	Sigmodon_hispidus	3280	859	3772	4700	275	3138	0	0	0	0	0	0	0	0	0	0	0
VMBIOME_JB2_00234	Ear	female	Sigmodon_hispidus	1528	422	4766	3027	0	563	0	0	0	0	0	0	0	0	0	0	0
VMBIOME_JB2_00235	Ear	female	Sigmodon_fulviventer	11817	641	1666	4097	120	792	0	0	0	0	71	0	0	0	0	0	0
VMBIOME_JB2_00236	Ear	male	Sigmodon_fulviventer	15288	1243	755	1112	654	155	0	0	0	0	0	0	0	0	0	0	0
VMBIOME_JB2_00237	Ear	male	Sigmodon_fulviventer	11576	490	707	832	1	601	0	0	0	0	1	0	0	0	0	0	0
VMBIOME_JB2_00238	Ear	male	Sigmodon_fulviventer	2816	54	39	218	3	198	0	0	0	0	0	0	0	0	0	0	0
VMBIOME_JB2_00239	Ear	female	Sigmodon_hispidus	2692	1981	1649	5067	33	2142	0	0	0	0	0	0	0	0	0	0	0
VMBIOME_JB2_00240	Ear	female	Sigmodon_hispidus	3018	12456	7900	25251	143	247	0	0	2	0	2	0	0	0	0	0	0
VMBIOME_JB2_00241	Ear	female	Sigmodon_hispidus	456	233	2613	5327	66	795	0	0	0	0	0	0	0	0	0	0	0
VMBIOME_JB2_00242	Ear	female	Sigmodon_hispidus	4247	4289	10758	15747	186	1490	0	0	0	0	0	0	0	0	0	0	0
VMBIOME_JB2_00243	Ear	female	Sigmodon_hispidus	1127	21663	25137	2183	0	439	0	0	0	0	0	0	0	0	0	0	0
VMBIOME_JB2_00244	Skin	male	Sigmodon_fulviventer	31743	2513	5676	3762	1324	5500	0	0	0	0	0	0	0	0	0	0	0
VMBIOME_JB2_00245	Skin	male	Sigmodon_fulviventer	9784	283	2585	1803	499	412	0	0	0	0	0	0	0	0	0	0	0
VMBIOME_JB2_00246	Skin	male	Sigmodon_fulviventer	14902	2109	2685	2150	1470	161	0	0	4	0	1	0	0	0	0	0	0
VMBIOME_JB2_00247	Skin	male	Sigmodon_fulviventer	16860	1807	3807	3196	1068	3166	0	0	0	0	0	0	0	0	0	0	0
VMBIOME_JB2_00248	Skin	male	Sigmodon_fulviventer	12868	633	4401	1841	33	554	0	0	0	0	0	0	0	0	0	0	0
VMBIOME_JB2_00249	Skin	female	Sigmodon_fulviventer	5600	257	2190	655	418	115	0	0	0	0	0	0	0	0	0	0	0
VMBIOME_JB2_00250	Skin	female	Sigmodon_fulviventer	5981	76	4365	539	69	1	0	0	0	0	461	0	0	0	0	0	0
VMBIOME_JB2_00251	Skin	male	Sigmodon_fulviventer	4887	56	1360	1212	370	420	0	0	0	0	331	0	0	0	0	0	0
VMBIOME_JB2_00252	Skin	male	Sigmodon_fulviventer	3447	337	1974	754	4	324	0	0	0	0	0	0	0	0	0	0	0
VMBIOME_JB2_00253	Skin	male	Sigmodon_hispidus	3608	13	1781	10951	58	1	0	0	0	0	0	0	0	0	0	0	0
VMBIOME_JB2_00254	Skin	male	Sigmodon_hispidus	3392	1674	8128	13101	617	368	0	0	0	0	0	0	0	0	0	0	0
VMBIOME_JB2_00255	Skin	male	Sigmodon_hispidus	1736	1012	983	1808	157	108	0	0	0	0	0	176	0	0	0	0	0
VMBIOME_JB2_00256	Skin	male	Sigmodon_hispidus	1876	680	3439	1122	358	1385	0	0	0	0	1	0	0	0	0	0	0
VMBIOME_JB2_00257	Skin	male	Sigmodon_hispidus	1815	5	1721	1191	2	943	0	0	0	0	0	0	0	0	0	0	0
VMBIOME_JB2_00261	Nose	male	Sigmodon_fulviventer	1258	83	1394	50	74	91	0	0	0	0	0	0	0	0	0	0	0
VMBIOME_JB2_00262	Nose	female	Sigmodon_hispidus	666	353	195	392	0	94	0	0	0	0	12	0	0	0	0	0	0
VMBIOME_JB2_00264	Nose	female	Sigmodon_hispidus	159	6716	5525	12224	0	173	0	0	0	0	0	0	0	0	0	0	0
VMBIOME_JB2_00265	Nose	female	Sigmodon_hispidus	3	426	134	3955	0	77	0	0	0	0	0	0	0	0	0	0	0
VMBIOME_JB2_00266	Ear	female	Sigmodon_fulviventer	367	822	436	5404	1	474	0	0	0	0	0	0	0	0	0	0	0
VMBIOME_JB2_00267	Ear	female	Sigmodon_fulviventer	498	2854	3210	9317	1	67	0	0	0	0	0	0	0	0	0	0	0
VMBIOME_JB2_00268	Ear	male	Sigmodon_fulviventer	1021	2432	708	12996	0	5	0	0	0	0	0	0	0	0	0	0	0
VMBIOME_JB2_00269	Ear	male	Sigmodon_fulviventer	2431	4	292	1556	0	174	0	0	4	0	0	0	0	0	0	0	0
VMBIOME_JB2_00270	Ear	female	Sigmodon_hispidus	18702	97	7602	4126	13	4970	0	0	0	0	0	0	0	0	0	0	0
VMBIOME_JB2_00271	Ear	female	Sigmodon_hispidus	1690	121	1257	381	69	30	0	0	1	0	0	0	0	0	0	0	0
VMBIOME_JB2_00272	Ear	female	Sigmodon_hispidus	962	1	143	617	0	17	0	0	0	0	0	0	0	0	0	0	0
VMBIOME_JB2_00273	Ear	female	Sigmodon_hispidus	25	249	483	1927	0	279	0	0	0	0	0	0	0	0	0	0	0
VMBIOME_JB2_00274	Skin	female	Sigmodon_fulviventer	687	219	1744	8550	63	302	0	0	0	0	0	0	0	0	0	0	0
VMBIOME_JB2_00275	Skin	female	Sigmodon_fulviventer	3158	3155	5022	11389	22	1127	0	0	50	0	0	0	0	0	0	0	0
VMBIOME_JB2_00276	Skin	male	Sigmodon_fulviventer	1175	2716	3267	45489	29	2366	0	0	0	0	0	0	0	0	0	0	0
VMBIOME_JB2_00277	Skin	male	Sigmodon_fulviventer	137	35	185	5319	11	42	0	0	0	0	0	0	0	0	0	0	0
VMBIOME_JB2_00279	Skin	female	Sigmodon_hispidus	1444	151	3147	7971	1	1049	0	0	0	0	0	0	0	0	0	0	0
VMBIOME_JB2_00280	Skin	female	Sigmodon_hispidus	630	4460	22604	1094	8	3	0	0	0	0	0	0	0	0	0	0	0
VMBIOME_JB2_00281	Skin	female	Sigmodon_hispidus	94	26	204	17240	0	53	0	0	0	0	0	0	0	0	0	0	0
VMBIOME_JB2_00282	Skin	female	Sigmodon_hispidus	962	22	93	13	6	15	0	0	1	0	0	0	0	0	0	0	0
VMBIOME_JB2_00283	Skin	female	Sigmodon_hispidus	10084	1085	2277	4880	316	1383	0	0	0	0	0	0	0	0	0	0	0
VMBIOME_JB2_00284	Skin	female	Sigmodon_hispidus	5689	437	1027	663	10	1285	0	0	0	0	269	0	0	0	0	0	0
VMBIOME_JB2_00285	Skin	female	Sigmodon_fulviventer	2422	223	2950	109	5	166	0	0	0	0	117	0	0	0	0	0	0
VMBIOME_JB2_00286	Skin	male	Sigmodon_fulviventer	2237	74	605	933	47	118	0	0	0	0	0	0	0	0	0	0	0
VMBIOME_JB2_00287	Skin	male	Sigmodon_fulviventer	931	11	525	554	1	118	0	0	0	0	4	0	0	0	0	1	0
VMBIOME_JB2_00289	Skin	female	Sigmodon_hispidus	2079	162	317	1135	3	724	0	0	0	0	0	0	0	0	0	0	0
VMBIOME_JB2_00290	Skin	female	Sigmodon_hispidus	1674	190	221	328	113	333	0	0	0	0	0	0	0	0	0	0	0
VMBIOME_JB2_00291	Skin	female	Sigmodon_hispidus	1386	50016	24905	378	8	420	0	0	0	0	0	0	0	0	0	0	0
VMBIOME_JB2_00292	Skin	female	Sigmodon_hispidus	1097	5221	82332	7246	25	7193	0	0	0	0	10	0	0	0	0	0	0
VMBIOME_JB2_00293	Skin	female	Sigmodon_hispidus	7449	6541	71598	974	75	4936	71	0	8	0	0	0	0	0	0	0	0
VMBIOME_JB2_00294	Nose	male	Sigmodon_fulviventer	5016	13493	16697	1123	9	1683	0	0	0	0	0	0	0	0	0	0	0
VMBIOME_JB2_00295	Nose	male	Sigmodon_fulviventer	1452	1127	2675	85	16	100	0	0	0	0	0	0	0	0	0	0	0
VMBIOME_JB2_00296	Nose	male	Sigmodon_fulviventer	5008	1160	11162	2523	0	1633	0	0	94	0	150	0	0	0	0	0	0
VMBIOME_JB2_00297	Nose	male	Sigmodon_fulviventer	4876	1327	8666	1918	350	9606	43	0	0	0	23	0	0	0	0	0	0
VMBIOME_JB2_00298	Nose	male	Sigmodon_fulviventer	14488	5173	51483	701	5205	1296	2	0	119	0	33	0	0	0	0	0	0
VMBIOME_JB2_00299	Nose	female	Sigmodon_fulviventer	453	7	484	55	2	1375	0	0	0	0	0	0	0	0	0	0	0
VMBIOME_JB2_00300	Nose	female	Sigmodon_fulviventer	942	1042	29484	2820	143	2144	0	0	0	0	0	0	0	0	0	0	0
VMBIOME_JB2_00301	Nose	male	Sigmodon_fulviventer	4896	581	46381	3328	1	3098	0	0	0	0	0	0	0	0	1	0	0
VMBIOME_JB2_00302	Nose	male	Sigmodon_fulviventer	3429	1559	54071	3998	439	5870	0	0	0	0	0	0	0	0	0	0	0
VMBIOME_JB2_00303	Nose	male	Sigmodon_hispidus	5943	7753	60139	1850	213	6219	0	0	0	0	0	0	0	0	0	0	0
VMBIOME_JB2_00304	Nose	male	Sigmodon_hispidus	6919	786	60315	5375	10	2053	0	0	0	0	0	0	0	0	0	0	0
VMBIOME_JB2_00305	Nose	male	Sigmodon_hispidus	14835	1756	60380	1888	84	3793	0	0	0	0	0	0	0	0	0	0	0
VMBIOME_JB2_00306	Nose	male	Sigmodon_hispidus	6545	4046	45301	3153	40	28215	0	0	0	0	0	0	0	0	0	0	0
VMBIOME_JB2_00307	Nose	male	Sigmodon_hispidus	4103	23773	54633	206	15	2782	22	0	1	0	0	0	0	0	0	0	0
VMBIOME_JB2_00308	Nose	female	Sigmodon_hispidus	9987	1121	70845	2277	1	167	0	0	0	0	0	0	0	0	0	0	0
VMBIOME_JB2_00309	Nose	female	Sigmodon_hispidus	22887	248	6545	3487	184	3888	0	0	2	0	7	0	0	0	0	0	0
VMBIOME_JB2_00310	Nose	female	Sigmodon_hispidus	5764	701	16521	1155	144	56	0	0	77	0	159	0	0	0	0	0	0
VMBIOME_JB2_00311	Nose	female	Sigmodon_hispidus	5475	230	25859	2463	12	215	0	0	0	0	5348	0	0	0	0	0	0
VMBIOME_JB2_00312	Nose	female	Sigmodon_fulviventer	890	311	355	81	0	32	0	0	0	0	0	0	0	0	0	7	0
VMBIOME_JB2_00313	Nose	male	Sigmodon_fulviventer	3596	233	5177	808	2	280	0	0	0	0	29	0	0	0	0	0	0
VMBIOME_JB2_00314	Nose	male	Sigmodon_fulviventer	739	65	2183	621	26	1553	0	0	0	0	1	0	0	0	0	0	0
VMBIOME_JB2_00315	Nose	male	Sigmodon_fulviventer	2052	124	5578	2037	0	664	0	0	0	0	162	0	0	1	0	0	0
VMBIOME_JB2_00316	Nose	female	Sigmodon_hispidus	2631	208	1255	1241	328	9822	0	0	0	0	0	0	0	0	0	0	0
VMBIOME_JB2_00317	Nose	female	Sigmodon_hispidus	5874	1548	386	1474	77	1353	0	0	0	0	0	0	0	0	0	0	0
VMBIOME_JB2_00318	Nose	female	Sigmodon_hispidus	2417	17243	10273	4158	14	922	42	0	65	0	0	0	0	144	0	0	0
VMBIOME_JB2_00319	Nose	female	Sigmodon_hispidus	474	169	727	1363	321	8	0	0	0	0	0	0	0	0	0	0	0
VMBIOME_JB2_00320	Nose	female	Sigmodon_hispidus	434	162	525	1518	1	35	0	0	0	0	0	0	0	0	0	0	0
VMBIOME_JB2_00321	Ear	male	Sigmodon_fulviventer	4620	3879	6791	2308	1044	504	0	0	0	0	6	0	0	0	0	0	0
VMBIOME_JB2_00322	Ear	male	Sigmodon_fulviventer	2494	1081	1302	12069	271	437	0	0	0	0	0	0	0	0	0	0	0
VMBIOME_JB2_00323	Ear	male	Sigmodon_fulviventer	1390	396	343	108	511	5	40	0	6	0	1	0	0	0	0	0	0
VMBIOME_JB2_00324	Ear	male	Sigmodon_fulviventer	765	312	289	84	7	3	0	0	0	0	0	0	0	0	0	0	0
VMBIOME_JB2_00325	Ear	male	Sigmodon_fulviventer	2260	784	294	110	243	2	8	0	0	0	3	0	0	0	0	0	0
VMBIOME_JB2_00327	Ear	female	Sigmodon_fulviventer	319	134	2166	2108	27	186	0	0	0	0	0	0	0	0	0	0	0
VMBIOME_JB2_00328	Ear	male	Sigmodon_fulviventer	701	164	1300	358	43	82	0	0	0	0	0	71	0	0	0	0	1
VMBIOME_JB2_00329	Ear	male	Sigmodon_fulviventer	1528	103	2299	990	309	598	0	0	0	0	0	0	0	0	0	0	0
VMBIOME_JB2_00330	Ear	male	Sigmodon_hispidus	704	207	446	600	5	63	0	0	0	0	0	0	0	0	0	0	0
VMBIOME_JB2_00331	Ear	male	Sigmodon_hispidus	3727	3135	8476	10676	191	609	0	0	0	0	0	0	0	0	0	0	0
VMBIOME_JB2_00332	Ear	male	Sigmodon_hispidus	913	675	565	1444	1	345	0	0	0	0	0	0	0	0	0	0	0
VMBIOME_JB2_00333	Ear	male	Sigmodon_hispidus	2004	2726	7411	5287	119	11	0	0	4	0	0	0	0	0	0	0	0
VMBIOME_JB2_00334	Ear	male	Sigmodon_hispidus	820	5	343	138	0	174	0	0	0	0	0	0	0	0	0	0	0
VMBIOME_JB2_00335	Ear	female	Sigmodon_hispidus	1476	5484	3521	74	107	2	0	0	0	0	0	0	0	0	0	0	0
VMBIOME_JB2_00337	Ear	female	Sigmodon_hispidus	4671	339	1654	245	0	11	0	0	0	0	22	0	0	0	0	0	0
VMBIOME_JB2_00338	Ear	female	Sigmodon_hispidus	82	41	374	2515	0	143	0	0	0	0	0	0	0	0	0	0	0
VMBIOME_JB2_00339	Ear	female	Sigmodon_fulviventer	427	357	218	18074	65	335	0	0	0	0	0	0	0	0	0	0	0
VMBIOME_JB2_00340	Ear	male	Sigmodon_fulviventer	824	1963	968	22377	2	422	0	0	0	0	0	0	0	0	0	0	0
VMBIOME_JB2_00341	Ear	male	Sigmodon_fulviventer	810	4319	1031	27921	0	53	1	0	0	0	0	0	0	0	0	0	0
VMBIOME_JB2_00342	Ear	male	Sigmodon_fulviventer	3297	46	221	367	1	444	0	0	0	0	0	0	0	0	0	0	0
VMBIOME_JB2_00343	Ear	female	Sigmodon_hispidus	880	169	166	4555	51	5	0	0	0	0	0	0	0	0	0	0	0
VMBIOME_JB2_00344	Ear	female	Sigmodon_hispidus	4179	294	1417	374	0	47	0	0	0	0	39	0	0	0	0	0	0
VMBIOME_JB2_00345	Ear	female	Sigmodon_hispidus	741	11	122	113	84	56	0	0	0	0	0	0	0	0	0	0	0
VMBIOME_JB2_00346	Ear	female	Sigmodon_hispidus	3343	30869	16166	927	47	38251	0	0	0	0	0	0	0	0	0	0	0
VMBIOME_JB2_00347	Ear	female	Sigmodon_hispidus	5166	2936	75081	1773	7	10503	0	0	0	0	0	0	0	0	0	0	0
VMBIOME_JB2_00348	Skin	male	Sigmodon_fulviventer	1145	9731	12399	5652	6	3829	0	0	0	0	0	0	0	0	0	0	0
VMBIOME_JB2_00349	Skin	male	Sigmodon_fulviventer	6236	7747	67575	2255	109	2337	0	0	0	0	0	0	0	0	0	0	0
VMBIOME_JB2_00350	Skin	male	Sigmodon_fulviventer	843	152	556	268	332	357	0	0	0	0	0	0	2	0	0	0	0
VMBIOME_JB2_00351	Skin	male	Sigmodon_fulviventer	4181	4980	3068	787	62	4517	0	0	0	0	0	0	0	0	7	0	0
VMBIOME_JB2_00352	Skin	male	Sigmodon_fulviventer	818	431	1408	233	0	2460	0	0	0	0	31	0	0	0	0	0	0
VMBIOME_JB2_00354	Skin	female	Sigmodon_fulviventer	1597	152	1494	326	27	491	0	0	0	0	0	23	131	0	0	0	0
VMBIOME_JB2_00355	Skin	male	Sigmodon_fulviventer	770	1068	2111	22	19	10	0	0	3	0	0	0	0	0	0	0	0
VMBIOME_JB2_00357	Skin	male	Sigmodon_hispidus	96	111	875	571	0	143	0	0	0	0	0	0	0	0	0	0	0
VMBIOME_JB2_00362	Skin	female	Sigmodon_hispidus	575	446	70	310	0	49	0	0	0	0	2	0	0	0	0	0	0
VMBIOME_JB2_00366	Skin	female	Sigmodon_fulviventer	712	49	325	52	0	10	0	0	0	0	0	0	0	0	0	0	0
VMBIOME_JB2_00368	Skin	male	Sigmodon_fulviventer	1788	208	2243	124	390	40	0	0	0	0	3	0	0	0	0	0	0
VMBIOME_JB2_00369	Skin	male	Sigmodon_fulviventer	1122	1013	524	11	493	8	0	0	0	0	1	0	0	0	0	0	0
VMBIOME_JB2_00370	Skin	female	Sigmodon_hispidus	308	91	57	1156	34	20	0	0	0	0	0	0	0	0	0	0	0
VMBIOME_JB2_00371	Skin	female	Sigmodon_hispidus	353	682	391	1554	12	104	0	0	0	0	0	0	0	0	0	0	0
VMBIOME_JB2_00372	Skin	female	Sigmodon_hispidus	1045	635	731	23534	20	5	0	0	0	0	0	0	0	0	418	0	0
VMBIOME_JB2_00374	Skin	female	Sigmodon_hispidus	1142	8173	9415	5415	48	471	0	0	0	0	0	0	0	0	0	0	0

## Sheet: cohort2_class
SampleID	SampleType	Gender	Species	Clostridia	Gammaproteobacteria	Bacteroidia	Actinobacteria	Bacilli	Bacteria_unclassified	Mollicutes	Bacteroidetes_unclassified	Sphingobacteriia	Betaproteobacteria	Erysipelotrichia	Alphaproteobacteria	Epsilonproteobacteria	Flavobacteriia	Verrucomicrobiae	Firmicutes_unclassified	Proteobacteria_unclassified	Elusimicrobia	Candidatus_Saccharibacteria_unclassified	Spirochaetia	Fusobacteriia	Deltaproteobacteria	Negativicutes	Cytophagia	Deinococci	Planctomycetia	Deferribacteres	Acidobacteria_Gp4	Chlamydiia	Acidobacteria_Gp6	Verrucomicrobia_unclassified	Armatimonadetes_unclassified	Spartobacteria	Actinobacteria_unclassified
VMBIOME_JB2_00001	Feces	male	Sigmodon_fulviventer	76263	8	61308	2452	103	10324	0	13881	0	2592	4825	931	6101	0	742	385	916	2735	203	0	0	120	0	0	0	0	0	0	0	0	0	0	0	0
VMBIOME_JB2_00002	Feces	male	Sigmodon_fulviventer	64303	2	44772	236	50	6311	79	11841	0	527	1299	1094	2139	0	3115	563	1923	513	856	151	0	108	0	0	0	0	3	0	0	0	2	0	0	0
VMBIOME_JB2_00003	Feces	male	Sigmodon_fulviventer	57360	21	32808	117	6	6302	572	17113	0	593	1353	767	1438	0	1066	390	642	355	313	403	0	137	0	0	0	0	0	0	0	0	4	0	0	0
VMBIOME_JB2_00004	Feces	male	Sigmodon_fulviventer	100284	4	93586	1026	62	4478	7	14300	0	305	2030	237	1587	0	572	599	1078	2458	190	3	0	143	0	0	0	0	0	0	0	0	0	0	0	0
VMBIOME_JB2_00005	Feces	male	Sigmodon_fulviventer	21119	11	20289	558	35	4445	10	3179	2	314	1270	455	910	0	1374	209	312	69	233	15	0	87	0	0	0	0	0	0	0	0	1	0	0	0
VMBIOME_JB2_00006	Feces	female	Sigmodon_fulviventer	11219	8	12250	504	116	2309	12	5750	5	269	2258	155	1938	0	3630	653	776	1014	479	57	0	111	0	0	0	0	0	0	0	0	1	0	0	0
VMBIOME_JB2_00007	Feces	female	Sigmodon_fulviventer	17591	17	12198	148	360	3277	6	6222	0	123	22	684	1342	0	485	288	1011	195	106	623	0	199	0	0	0	0	1	0	0	0	0	0	0	0
VMBIOME_JB2_00008	Feces	male	Sigmodon_fulviventer	14465	3	7473	195	29	3178	43	2915	3	208	436	381	561	0	150	303	349	333	108	567	0	185	0	0	0	0	0	0	0	0	0	0	0	0
VMBIOME_JB2_00009	Feces	male	Sigmodon_fulviventer	19268	7	25222	1089	295	7516	12	12592	13	329	1488	687	874	1	2112	984	1106	136	276	202	0	159	0	0	0	0	0	0	0	0	5	0	0	0
VMBIOME_JB2_00010	Feces	male	Sigmodon_hispidus	21966	0	10333	331	76	3666	10	2396	0	25	869	65	968	0	603	1082	456	38	226	553	0	235	0	0	0	0	0	0	0	0	0	0	0	0
VMBIOME_JB2_00011	Feces	male	Sigmodon_hispidus	43829	126	40367	1392	1091	20256	72	17817	0	603	9541	218	2679	0	845	2579	314	4	332	375	0	142	0	0	0	0	0	0	0	0	0	0	0	0
VMBIOME_JB2_00012	Feces	male	Sigmodon_hispidus	87124	12	96772	4685	3014	53616	10	40483	0	1605	23523	543	8158	0	3514	3975	863	35	514	736	0	447	0	0	0	0	4	0	0	0	0	0	0	0
VMBIOME_JB2_00013	Feces	male	Sigmodon_hispidus	33371	568	41133	2082	1103	13765	107	14414	0	304	21696	32	896	0	3	1064	561	21	178	117	0	325	0	0	0	0	3	0	0	0	0	0	0	0
VMBIOME_JB2_00014	Feces	male	Sigmodon_hispidus	86503	45	66417	5610	1013	32564	221	21747	2	1210	18916	164	4460	0	398	2461	768	102	403	384	0	263	0	0	0	0	2	0	0	0	0	0	0	0
VMBIOME_JB2_00015	Feces	female	Sigmodon_hispidus	52270	108	65629	3406	5219	26966	40	23805	0	1256	6263	147	7118	0	4205	1235	2242	44	755	40	0	453	0	0	0	0	0	0	0	0	0	0	0	0
VMBIOME_JB2_00016	Feces	female	Sigmodon_hispidus	13956	129	18318	2684	329	7170	69	7239	0	604	809	74	1494	0	1171	510	625	5	194	52	0	169	0	0	0	0	0	0	0	0	0	0	0	0
VMBIOME_JB2_00017	Feces	female	Sigmodon_hispidus	20592	20	16306	574	462	4513	16	4307	2	139	358	3	857	0	102	276	427	3	119	165	0	168	0	0	0	0	0	0	0	0	0	0	0	0
VMBIOME_JB2_00018	Feces	female	Sigmodon_hispidus	18059	71	18138	116	533	2989	101	4001	7	42	207	82	189	0	253	366	419	128	225	133	0	166	0	0	0	0	0	0	0	0	0	0	0	0
VMBIOME_JB2_00019	Feces	female	Sigmodon_fulviventer	12563	1	15331	327	333	7379	2	7195	0	282	356	430	1256	0	1224	641	295	943	244	55	0	102	0	0	0	0	0	0	0	0	1	0	0	0
VMBIOME_JB2_00020	Feces	male	Sigmodon_fulviventer	12840	15	14219	98	61	5400	6	5112	0	98	266	2045	485	0	359	342	1104	1005	199	452	0	76	0	0	0	0	0	0	0	0	0	0	0	0
VMBIOME_JB2_00021	Feces	male	Sigmodon_fulviventer	12917	3	12826	45	43	4255	56	6726	0	124	813	663	420	0	547	459	815	348	152	121	0	103	0	0	0	0	0	0	0	0	1	0	0	0
VMBIOME_JB2_00022	Feces	male	Sigmodon_fulviventer	17183	2	13826	158	229	3979	4	3875	0	199	462	490	664	0	413	656	442	164	260	265	0	354	0	0	0	0	1	0	0	0	0	0	0	0
VMBIOME_JB2_00023	Feces	female	Sigmodon_hispidus	16246	0	11050	395	350	5840	1	1837	0	40	511	276	693	0	85	653	664	11	409	22	0	149	0	0	0	0	0	0	0	0	0	0	0	0
VMBIOME_JB2_00024	Feces	female	Sigmodon_hispidus	43991	1	48153	803	437	13786	1	7517	1	23	3696	1694	2798	3	5800	4103	1158	0	498	0	0	407	0	0	0	0	5	0	0	0	2	0	0	0
VMBIOME_JB2_00025	Feces	female	Sigmodon_hispidus	62809	9	41143	446	2335	26317	2087	8473	1	162	5248	2198	4461	0	4	4763	2083	0	711	232	0	472	0	0	0	0	7	0	0	0	0	0	0	0
VMBIOME_JB2_00026	Feces	female	Sigmodon_hispidus	32172	206	23442	535	1840	22590	132	5007	0	125	1255	971	1863	0	141	1036	970	0	313	12	0	120	0	0	0	0	3	0	0	0	0	0	0	0
VMBIOME_JB2_00027	Feces	female	Sigmodon_hispidus	6485	138	27929	30	82	3065	0	1617	4	20	225	530	171	0	72	789	385	0	22	0	0	28	0	0	0	0	0	0	0	0	0	0	0	0
VMBIOME_JB2_00028	Feces	male	Sigmodon_fulviventer	20197	5	14939	394	197	1975	34	3289	0	296	596	252	498	0	214	204	482	22	22	80	0	16	0	0	0	0	0	0	0	0	0	0	0	2
VMBIOME_JB2_00029	Feces	male	Sigmodon_fulviventer	19745	7	8189	94	152	2439	34	2272	0	111	797	227	1032	0	356	240	305	245	139	1049	0	130	0	0	0	0	0	0	0	0	0	0	0	0
VMBIOME_JB2_00030	Feces	male	Sigmodon_fulviventer	15750	4	6762	65	7	2024	99	3305	0	231	845	102	212	0	121	147	469	194	28	10	0	37	0	0	0	0	0	0	0	0	0	0	0	0
VMBIOME_JB2_00031	Feces	male	Sigmodon_fulviventer	19313	0	4566	229	34	1308	1632	1274	0	77	615	70	466	0	42	196	31	17	19	4	0	14	0	0	0	0	0	0	0	0	0	0	0	0
VMBIOME_JB2_00032	Feces	male	Sigmodon_fulviventer	14931	3	3261	15	20	2014	3	2341	0	58	173	259	208	0	86	93	276	54	5	75	0	13	0	0	0	0	0	0	0	0	0	0	0	0
VMBIOME_JB2_00033	Feces	female	Sigmodon_fulviventer	12167	0	7500	34	188	2100	2	2574	0	74	372	691	343	0	5367	250	399	584	21	106	0	42	0	0	0	0	0	0	0	0	0	0	0	0
VMBIOME_JB2_00034	Feces	female	Sigmodon_fulviventer	12207	0	13505	44	199	3210	125	7463	0	181	1040	230	142	0	411	536	533	58	59	325	0	53	0	0	0	0	0	0	0	0	0	0	0	0
VMBIOME_JB2_00035	Feces	male	Sigmodon_fulviventer	13134	0	5931	332	48	2128	23	2398	0	190	1328	596	554	0	954	421	393	314	5	120	0	36	0	0	0	0	0	0	0	0	0	0	0	0
VMBIOME_JB2_00036	Feces	male	Sigmodon_fulviventer	18450	5	8155	237	86	2883	42	4569	0	330	1025	544	742	0	853	718	273	121	100	43	0	52	0	0	0	0	0	0	0	0	0	0	0	0
VMBIOME_JB2_00037	Feces	male	Sigmodon_hispidus	21056	13	42430	2080	2072	13776	188	9467	0	46	1203	62	5086	2	813	4674	908	0	360	197	0	117	0	0	0	0	0	0	0	0	0	0	0	0
VMBIOME_JB2_00038	Feces	male	Sigmodon_hispidus	21073	137	9904	189	264	4326	85	1881	8	41	364	207	1039	0	9	516	508	1	147	15	0	157	0	0	0	0	0	0	0	0	0	0	0	0
VMBIOME_JB2_00039	Feces	male	Sigmodon_hispidus	10084	20	13205	478	478	5113	20	3030	0	41	336	45	1237	1	491	918	152	0	202	49	0	32	0	0	0	0	0	0	0	0	0	0	0	0
VMBIOME_JB2_00040	Feces	male	Sigmodon_hispidus	13803	440	17402	645	12	1662	88	4450	0	59	169	5	808	0	4447	324	632	0	47	14	0	92	0	0	0	0	0	0	0	0	1	0	0	0
VMBIOME_JB2_00041	Feces	male	Sigmodon_hispidus	11161	2	12420	658	74	7823	5	2099	0	86	770	24	1381	0	1801	651	113	49	108	116	0	61	0	0	0	0	1	0	0	0	0	0	0	0
VMBIOME_JB2_00042	Feces	female	Sigmodon_hispidus	8052	53	15762	419	403	6439	2	4217	2	35	981	0	917	0	6	373	243	0	312	45	0	55	0	0	0	0	0	0	0	0	0	0	0	0
VMBIOME_JB2_00043	Feces	female	Sigmodon_hispidus	499	14	385	3	1	172	8	55	0	0	2	1	22	0	4	41	4	1	4	0	0	0	0	0	0	0	0	0	0	0	0	0	0	0
VMBIOME_JB2_00044	Feces	female	Sigmodon_hispidus	12702	6	9448	115	110	1352	242	1770	0	26	47	0	357	0	0	382	503	0	59	217	0	203	0	0	0	0	0	0	0	0	0	0	0	0
VMBIOME_JB2_00045	Feces	female	Sigmodon_hispidus	4025	10	15024	265	478	3847	165	1898	0	57	582	0	201	0	0	185	60	0	62	1	0	16	0	0	0	0	0	0	0	0	0	0	0	0
VMBIOME_JB2_00046	Feces	female	Sigmodon_fulviventer	8783	1	5795	118	106	4653	16	3487	0	184	218	313	323	0	234	455	279	157	35	16	0	14	0	0	0	0	0	0	0	0	0	0	0	0
VMBIOME_JB2_00047	Feces	male	Sigmodon_fulviventer	12996	1	10652	27	19	1996	504	4283	0	114	133	149	406	0	279	264	239	51	41	67	0	25	0	0	0	0	0	0	0	0	0	0	0	0
VMBIOME_JB2_00048	Feces	male	Sigmodon_fulviventer	13007	1	4749	10	487	1304	25	3351	0	10	496	97	562	0	67	552	386	8	62	137	0	79	0	0	0	0	0	0	0	0	0	0	0	0
VMBIOME_JB2_00049	Feces	male	Sigmodon_fulviventer	40781	0	26773	356	250	6278	1048	13956	0	183	808	46	1771	0	99	681	122	5	304	60	0	58	0	0	0	0	0	0	0	0	0	0	0	0
VMBIOME_JB2_00050	Feces	female	Sigmodon_hispidus	14973	2	17429	1324	1375	6320	51	4978	3	72	851	41	2012	0	2	681	392	0	372	0	0	106	0	0	0	0	0	0	0	0	0	0	0	0
VMBIOME_JB2_00051	Feces	female	Sigmodon_hispidus	15116	15	21397	130	103	3548	101	2004	2	130	370	72	2132	0	89	575	84	1	283	1	0	52	0	0	0	0	0	0	0	0	0	0	0	0
VMBIOME_JB2_00052	Feces	female	Sigmodon_hispidus	4221	11	5432	47	8	1169	1	701	0	92	37	4	153	0	2	255	69	0	157	34	0	1	0	0	0	0	0	0	0	0	1	0	0	0
VMBIOME_JB2_00053	Feces	female	Sigmodon_hispidus	9855	78	22868	489	493	5536	47	2661	2	639	429	1125	1121	0	3523	319	61	5	47	0	0	31	4	0	0	0	0	0	0	0	1	0	0	0
VMBIOME_JB2_00054	Feces	female	Sigmodon_hispidus	11010	8	19693	152	81	1537	8	5795	14	26	343	100	702	0	90	440	289	0	123	0	0	121	0	0	0	0	0	0	0	0	0	0	0	0
VMBIOME_JB2_00055	Feces	male	Sigmodon_fulviventer	8187	2	15732	97	206	4501	3	10956	0	246	602	1243	431	0	299	279	343	899	40	25	0	10	0	0	0	0	0	0	0	0	0	0	0	0
VMBIOME_JB2_00056	Feces	male	Sigmodon_fulviventer	8599	0	9193	30	107	2309	29	5314	0	34	128	633	596	0	1953	197	402	185	112	87	0	17	0	0	0	0	0	0	0	0	2	0	0	0
VMBIOME_JB2_00057	Feces	male	Sigmodon_fulviventer	5591	0	7478	17	4	2088	20	4750	0	39	79	570	181	0	214	176	485	210	18	147	0	20	0	0	0	0	0	0	0	0	0	0	0	0
VMBIOME_JB2_00058	Feces	male	Sigmodon_fulviventer	11703	3	5190	66	61	582	6	3271	0	8	281	46	155	0	8	92	53	19	61	9	0	24	0	0	0	0	0	0	0	0	0	0	0	0
VMBIOME_JB2_00059	Feces	male	Sigmodon_fulviventer	10414	0	5254	4	2	931	56	2983	0	22	6	107	246	0	481	89	374	211	15	30	0	22	0	0	0	0	1	0	0	0	0	0	0	0
VMBIOME_JB2_00060	Feces	female	Sigmodon_fulviventer	18218	0	4897	20	5	1967	168	1383	0	11	146	241	250	0	176	279	229	102	33	296	0	67	0	0	0	0	0	0	0	0	0	0	0	0
VMBIOME_JB2_00061	Feces	female	Sigmodon_fulviventer	39828	0	51151	616	2082	9796	2278	23281	0	531	2843	2020	828	0	1173	3059	1455	612	273	117	0	309	0	0	0	0	0	0	0	0	0	0	0	0
VMBIOME_JB2_00062	Feces	male	Sigmodon_fulviventer	32760	2	30298	349	1024	12472	127	22108	0	584	4023	1143	1109	0	1678	3180	2192	431	196	198	0	182	0	0	0	0	0	0	0	0	0	0	0	0
VMBIOME_JB2_00064	Feces	male	Sigmodon_hispidus	15709	0	14763	671	1860	3730	83	2907	0	13	1679	40	1837	0	62	1082	1032	2	514	756	0	103	0	0	0	0	0	0	0	0	0	0	0	0
VMBIOME_JB2_00065	Feces	male	Sigmodon_hispidus	15574	0	8594	130	248	4850	139	1163	0	93	267	1	675	0	4	621	83	1	28	50	0	84	0	0	0	0	0	0	0	0	0	0	0	0
VMBIOME_JB2_00066	Feces	male	Sigmodon_hispidus	7690	0	7999	317	213	2991	132	1245	0	21	402	45	464	0	309	678	72	0	74	32	0	14	0	0	0	0	0	0	0	0	0	0	0	0
VMBIOME_JB2_00067	Feces	male	Sigmodon_hispidus	6764	1	10525	885	664	4979	113	1576	0	35	901	64	575	2	294	772	102	0	159	46	0	15	0	0	0	0	0	0	0	0	0	0	0	0
VMBIOME_JB2_00068	Feces	male	Sigmodon_hispidus	5744	0	6872	351	367	5128	20	862	0	57	390	92	308	0	449	293	36	12	36	84	0	14	0	0	0	0	1	0	0	0	1	0	0	0
VMBIOME_JB2_00069	Feces	female	Sigmodon_hispidus	7429	95	7172	283	586	5090	2	1397	2	18	703	17	233	0	1	380	88	0	61	39	0	45	0	0	0	0	0	0	0	0	0	0	0	0
VMBIOME_JB2_00070	Feces	female	Sigmodon_hispidus	9852	16	16270	314	196	4789	202	2222	0	42	860	0	135	0	0	301	136	0	78	98	0	29	0	0	0	0	0	0	0	0	0	0	0	0
VMBIOME_JB2_00071	Feces	female	Sigmodon_hispidus	9321	0	16454	295	440	4387	243	2916	0	28	99	3	224	0	5	229	143	0	34	151	0	90	0	0	0	0	0	0	0	0	0	0	0	0
VMBIOME_JB2_00072	Feces	female	Sigmodon_hispidus	7514	1	8891	281	883	4046	56	900	0	34	355	9	322	0	0	216	71	0	17	40	0	46	0	0	0	0	0	0	0	0	0	0	0	0
VMBIOME_JB2_00073	Feces	female	Sigmodon_fulviventer	14068	3	11489	126	183	5952	1571	8344	0	120	891	442	515	0	1718	967	567	303	152	57	0	38	0	0	0	0	0	0	0	0	0	0	0	0
VMBIOME_JB2_00074	Feces	male	Sigmodon_fulviventer	27635	1	18021	35	119	3971	11	7945	0	141	418	535	285	0	499	576	233	148	32	61	0	16	0	0	0	0	0	0	0	0	0	0	0	0
VMBIOME_JB2_00075	Feces	male	Sigmodon_fulviventer	12589	0	9080	47	27	2632	63	3606	0	91	326	738	194	0	165	792	493	149	30	96	0	63	0	0	0	0	0	0	0	0	1	0	0	0
VMBIOME_JB2_00076	Feces	male	Sigmodon_fulviventer	7822	0	5573	9	696	994	16	2147	0	6	235	392	223	0	618	437	231	110	33	94	0	17	0	0	0	0	0	0	0	0	0	0	0	0
VMBIOME_JB2_00077	Feces	female	Sigmodon_hispidus	17257	9	6876	396	1073	4931	60	2232	0	44	878	195	600	0	689	704	128	0	77	17	0	81	0	0	0	0	0	0	0	0	0	0	0	0
VMBIOME_JB2_00078	Feces	female	Sigmodon_hispidus	13318	1	7262	220	260	2800	376	1422	2	28	728	94	619	0	841	842	174	0	68	12	0	28	0	0	0	0	0	0	0	0	0	0	0	0
VMBIOME_JB2_00079	Feces	female	Sigmodon_hispidus	15467	0	7966	351	236	5886	185	1076	0	73	1069	42	1215	0	16	696	186	4	56	200	0	93	0	0	0	0	1	0	0	0	0	0	0	0
VMBIOME_JB2_00080	Feces	female	Sigmodon_hispidus	7328	8	4780	144	264	6604	37	950	0	142	160	140	449	0	1356	280	57	2	4	6	0	11	0	0	0	0	0	0	0	0	0	0	0	0
VMBIOME_JB2_00081	Feces	female	Sigmodon_hispidus	10241	40	8254	170	158	2458	28	2051	1	17	205	149	252	0	2813	825	162	1	34	9	0	50	0	0	0	0	0	0	0	0	0	0	0	0
VMBIOME_JB2_00082	Feces	male	Sigmodon_fulviventer	6470	3	6010	91	204	2906	17	2522	0	159	622	362	129	0	221	241	211	223	20	23	0	28	0	0	0	0	0	0	0	0	1	0	0	0
VMBIOME_JB2_00083	Feces	male	Sigmodon_fulviventer	13713	0	3520	25	22	1161	67	1832	0	18	205	119	291	0	546	215	292	91	19	541	0	79	0	0	0	0	0	0	0	0	0	0	0	0
VMBIOME_JB2_00084	Feces	male	Sigmodon_fulviventer	11307	0	10496	52	241	3481	12	3720	0	220	1221	1443	353	0	498	252	498	221	82	80	0	50	0	0	0	0	0	0	0	0	0	0	0	0
VMBIOME_JB2_00085	Feces	male	Sigmodon_fulviventer	20857	3	20459	29	428	5062	99	6412	0	205	1636	440	301	0	52	449	659	1150	249	0	0	11	0	0	0	0	0	0	0	0	0	0	0	0
VMBIOME_JB2_00086	Feces	male	Sigmodon_fulviventer	20123	0	11964	12	26	1653	22	5173	0	11	1239	613	327	0	4687	511	818	453	33	58	0	35	0	0	0	0	0	0	0	0	0	0	0	0
VMBIOME_JB2_00087	Feces	female	Sigmodon_fulviventer	15267	1	9919	68	30	3128	39	2546	0	55	562	554	221	0	831	416	387	124	46	275	0	75	0	0	0	0	0	0	0	0	1	0	0	0
VMBIOME_JB2_00088	Feces	female	Sigmodon_fulviventer	13121	0	14306	41	63	2652	4362	7628	0	85	883	1625	331	0	206	691	1085	105	397	54	0	189	0	0	0	0	2	0	0	0	0	0	0	0
VMBIOME_JB2_00089	Feces	male	Sigmodon_fulviventer	12056	0	5666	242	15	5189	81	3282	0	57	2022	151	149	0	395	780	219	153	23	52	0	31	0	0	0	0	0	0	0	0	0	0	0	0
VMBIOME_JB2_00090	Feces	male	Sigmodon_fulviventer	9363	3	12516	47	6	3293	19	6193	0	166	1129	1139	296	0	654	418	902	64	114	20	0	61	0	0	0	0	0	0	0	0	1	0	0	0
VMBIOME_JB2_00091	Feces	male	Sigmodon_hispidus	13325	0	9326	232	7	2245	61	2007	0	3	64	29	266	0	255	379	107	0	54	97	0	16	0	0	0	0	0	0	0	0	0	0	0	0
VMBIOME_JB2_00092	Feces	male	Sigmodon_hispidus	9782	1	7664	138	3	3217	134	806	0	271	579	1430	392	0	1362	123	34	0	7	0	0	32	0	0	0	0	0	0	0	0	0	0	0	0
VMBIOME_JB2_00093	Feces	male	Sigmodon_hispidus	10498	0	5124	638	212	4469	374	1761	3	29	1437	27	718	0	272	474	82	0	72	60	0	33	0	0	0	0	0	0	0	0	2	0	0	0
VMBIOME_JB2_00094	Feces	male	Sigmodon_hispidus	9682	484	9613	270	10	7118	4	1043	0	31	962	0	552	0	139	493	183	0	48	14	0	16	0	0	0	0	1	0	0	0	0	0	0	0
VMBIOME_JB2_00095	Feces	male	Sigmodon_hispidus	12668	0	9642	1215	9	5759	91	2268	0	22	889	423	1222	0	739	1171	231	703	278	75	0	47	0	0	0	0	0	0	0	0	0	0	0	0
VMBIOME_JB2_00096	Feces	female	Sigmodon_hispidus	4225	21	7310	94	201	4499	0	1130	0	42	151	20	200	0	42	193	103	1	44	73	0	5	0	0	0	0	0	0	0	0	0	0	0	0
VMBIOME_JB2_00097	Feces	female	Sigmodon_hispidus	2627	22	3927	95	3	1406	93	937	0	10	221	318	43	0	1	93	28	0	14	36	0	28	0	0	0	0	0	0	0	0	0	0	0	0
VMBIOME_JB2_00098	Feces	female	Sigmodon_hispidus	3577	0	5336	350	276	1976	3	1295	0	0	419	5	259	0	5	170	8	0	36	0	0	0	0	0	0	0	0	0	0	0	0	0	0	0
VMBIOME_JB2_00099	Feces	female	Sigmodon_hispidus	3503	0	3295	595	68	1537	186	944	0	4	327	0	207	0	1	132	78	0	21	29	0	19	0	0	0	0	0	0	0	0	0	0	0	0
VMBIOME_JB2_00100	Feces	female	Sigmodon_fulviventer	3737	0	4783	73	40	2278	32	2282	0	58	1008	197	54	0	29	321	109	16	52	28	0	40	0	0	0	0	0	0	0	0	0	0	0	0
VMBIOME_JB2_00101	Feces	male	Sigmodon_fulviventer	5057	0	5856	162	82	2197	0	1507	0	27	307	54	38	0	185	234	45	473	20	0	0	8	0	0	0	0	0	0	0	0	0	0	0	0
VMBIOME_JB2_00102	Feces	male	Sigmodon_fulviventer	8217	2	14942	95	203	3724	12	8270	3	96	415	556	146	0	26	906	490	236	155	22	0	108	0	0	0	0	0	0	0	0	0	0	0	0
VMBIOME_JB2_00103	Feces	male	Sigmodon_fulviventer	4651	0	8734	31	159	1367	27	5176	0	16	975	244	87	0	920	239	786	192	16	41	0	36	0	0	0	0	0	0	0	0	0	0	0	0
VMBIOME_JB2_00104	Feces	female	Sigmodon_hispidus	9933	2	3257	404	130	1774	35	1319	0	13	390	56	108	0	97	388	131	0	51	0	0	35	0	0	0	0	1	0	0	0	0	0	0	0
VMBIOME_JB2_00105	Feces	female	Sigmodon_hispidus	8560	2	6388	5021	2867	8278	263	1524	0	1	1858	44	158	0	154	802	140	0	266	0	0	43	0	0	0	0	0	0	0	0	0	0	0	0
VMBIOME_JB2_00106	Feces	female	Sigmodon_hispidus	10267	5	10809	898	399	6814	833	2238	0	21	4572	82	403	0	140	405	287	0	129	110	0	56	0	0	0	0	0	0	0	0	0	0	0	0
VMBIOME_JB2_00107	Feces	female	Sigmodon_hispidus	11270	172	6169	40	92	2467	9	731	0	13	74	129	311	0	1049	317	115	0	36	0	0	98	0	0	0	0	0	0	0	0	0	0	0	0
VMBIOME_JB2_00108	Feces	female	Sigmodon_hispidus	8695	57	10482	334	25	5702	0	1964	0	20	466	80	410	0	381	661	133	0	63	0	0	73	0	0	0	0	0	0	0	0	0	0	0	0
VMBIOME_JB2_00109	Feces	male	Sigmodon_fulviventer	5132	0	8471	119	8	1171	65	3104	0	131	427	48	71	0	81	83	644	116	4	0	0	10	0	0	0	0	0	0	0	0	0	0	0	0
VMBIOME_JB2_00110	Feces	male	Sigmodon_fulviventer	5582	2	7814	10	12	1326	54	4059	0	8	368	212	48	0	909	181	572	433	100	20	0	31	0	0	0	0	0	0	0	0	3	0	0	0
VMBIOME_JB2_00111	Feces	male	Sigmodon_fulviventer	8194	1	9687	19	27	1284	42	4137	0	35	414	359	302	0	521	236	342	152	69	21	0	12	0	0	0	0	0	0	0	0	0	0	0	0
VMBIOME_JB2_00112	Feces	male	Sigmodon_fulviventer	6843	0	3020	15	171	1059	1	1566	0	62	433	120	156	0	136	39	271	164	13	107	0	24	0	0	0	0	0	0	0	0	0	0	0	0
VMBIOME_JB2_00113	Feces	male	Sigmodon_fulviventer	3550	0	7595	5	0	1045	24	4258	0	11	19	187	256	1	659	86	270	82	4	9	0	21	0	0	0	0	0	0	0	0	0	0	0	0
VMBIOME_JB2_00114	Feces	female	Sigmodon_fulviventer	7181	0	5186	16	84	791	6	2225	0	16	36	154	121	0	72	207	128	63	20	53	0	34	0	0	0	0	0	0	0	0	0	0	0	0
VMBIOME_JB2_00115	Feces	female	Sigmodon_fulviventer	7142	0	5488	16	588	1415	55	3333	0	34	119	289	60	0	195	236	237	24	82	65	0	18	0	0	0	0	0	0	0	0	0	0	0	0
VMBIOME_JB2_00116	Feces	male	Sigmodon_fulviventer	4881	0	5745	137	79	1826	83	4272	0	29	394	125	100	0	128	321	173	46	16	8	0	40	0	0	0	0	0	0	0	0	1	0	0	0
VMBIOME_JB2_00117	Feces	male	Sigmodon_fulviventer	8758	0	8758	16	312	1316	0	6701	0	22	50	389	128	0	291	334	610	59	140	2	0	22	0	0	0	0	0	0	0	0	0	0	0	0
VMBIOME_JB2_00118	Feces	male	Sigmodon_hispidus	6505	1	11387	152	29	3186	52	1401	0	4	246	318	206	0	405	306	118	0	46	95	0	14	0	0	0	0	0	0	0	0	0	0	0	0
VMBIOME_JB2_00119	Feces	male	Sigmodon_hispidus	7776	390	11581	147	586	6524	99	2372	0	69	1133	385	895	0	505	513	214	0	63	68	0	50	0	0	0	0	0	0	0	0	0	0	0	0
VMBIOME_JB2_00120	Feces	male	Sigmodon_hispidus	3945	1	6821	154	4	2030	18	2666	0	5	79	93	263	0	555	298	87	41	26	30	0	13	0	0	0	0	0	0	0	0	0	0	0	0
VMBIOME_JB2_00121	Feces	male	Sigmodon_hispidus	4362	0	11015	375	16	2741	32	1312	0	52	1222	0	172	0	0	121	45	0	37	15	0	23	0	0	0	0	0	0	0	0	0	0	0	0
VMBIOME_JB2_00122	Feces	male	Sigmodon_hispidus	4830	0	7871	444	250	3147	9	1547	0	11	286	60	673	0	252	467	51	41	41	4	0	6	0	0	0	0	0	0	0	0	0	0	0	0
VMBIOME_JB2_00123	Feces	female	Sigmodon_hispidus	4788	14	5456	80	174	1134	26	864	0	5	35	5	99	0	36	230	143	2	45	51	0	26	0	0	0	0	0	0	0	0	0	0	0	0
VMBIOME_JB2_00124	Feces	female	Sigmodon_hispidus	5660	19	5055	442	275	2038	18	1637	0	5	991	0	441	0	10	244	97	0	70	105	0	56	0	0	0	0	0	0	0	0	0	0	0	0
VMBIOME_JB2_00125	Feces	female	Sigmodon_hispidus	6043	0	7814	603	800	3059	8	1798	0	2	155	0	409	0	1	449	39	0	25	69	0	11	0	0	0	0	0	0	0	0	0	0	0	0
VMBIOME_JB2_00127	Feces	female	Sigmodon_fulviventer	3302	0	6144	42	1	2487	8	3767	0	45	1116	308	139	0	195	306	144	31	50	11	0	20	0	0	0	0	0	0	0	0	0	0	0	0
VMBIOME_JB2_00128	Feces	male	Sigmodon_fulviventer	9096	0	2815	6	3	1157	19	1345	0	9	65	86	55	0	185	275	275	11	20	388	0	73	0	0	0	0	0	0	0	0	0	0	0	0
VMBIOME_JB2_00129	Feces	male	Sigmodon_fulviventer	8283	7	7826	19	21	2534	27	9204	9	14	75	256	58	0	2	674	358	112	66	30	0	18	0	0	0	0	0	0	0	0	0	0	0	0
VMBIOME_JB2_00130	Feces	male	Sigmodon_fulviventer	9820	16	12068	125	1179	1108	38	2317	0	14	985	138	551	0	174	968	255	103	163	28	0	16	0	0	0	0	0	0	0	0	0	0	0	0
VMBIOME_JB2_00131	Feces	female	Sigmodon_hispidus	3369	32	9669	2105	436	13472	34	2773	0	34	3887	280	533	0	71	761	61	0	118	0	0	89	0	0	0	0	2	0	0	0	0	0	0	0
VMBIOME_JB2_00132	Feces	female	Sigmodon_hispidus	7674	4	6187	217	430	1681	148	2090	0	2	305	244	298	0	708	442	141	0	80	0	0	38	0	0	0	0	0	0	0	0	0	0	0	0
VMBIOME_JB2_00133	Feces	female	Sigmodon_hispidus	1003	0	501	0	36	227	6	214	0	20	192	1	86	0	16	267	10	0	133	0	0	0	0	0	0	0	0	0	0	0	0	0	0	0
VMBIOME_JB2_00134	Feces	female	Sigmodon_hispidus	4251	40	4129	57	55	1283	3	563	0	16	51	300	131	0	365	81	31	1	10	0	0	17	0	0	0	0	0	0	0	0	0	0	0	0
VMBIOME_JB2_00135	Feces	female	Sigmodon_hispidus	5895	90	4948	278	6	4069	82	987	0	41	228	91	129	0	472	387	34	0	31	3	0	12	0	0	0	0	0	0	0	0	0	0	0	0
VMBIOME_JB2_00163	Nose	female	Sigmodon_fulviventer	1	2666	258	727	1961	7	4357	9	1	554	568	0	0	228	0	1	0	0	0	0	0	0	0	0	0	0	0	0	0	0	0	0	0	0
VMBIOME_JB2_00164	Nose	male	Sigmodon_fulviventer	3150	25756	892	1408	9313	110	9034	505	10	175	552	233	235	0	0	3	211	0	0	0	127	0	41	0	0	0	0	0	0	0	0	0	0	0
VMBIOME_JB2_00165	Nose	male	Sigmodon_fulviventer	1065	50142	1185	3306	13265	25	6922	0	4	146	204	0	3	0	0	0	1	90	8	0	632	0	73	37	0	0	0	0	0	0	0	0	0	0
VMBIOME_JB2_00166	Nose	male	Sigmodon_fulviventer	852	5047	523	3614	6504	162	29290	0	561	10495	0	0	532	582	0	15	0	0	1	0	3	1	0	0	0	0	0	0	0	0	0	0	0	0
VMBIOME_JB2_00167	Nose	female	Sigmodon_hispidus	182	23446	1	8668	6754	893	20516	276	10311	3927	917	26	164	409	0	170	0	0	1	0	0	0	0	0	0	0	0	0	0	0	0	0	0	0
VMBIOME_JB2_00168	Nose	female	Sigmodon_hispidus	473	45870	94	4319	3856	859	9533	0	16273	2208	435	1	70	2218	0	15	0	0	14	0	0	0	0	0	0	0	0	0	0	0	0	0	0	0
VMBIOME_JB2_00169	Nose	female	Sigmodon_hispidus	224	70484	78	5042	3764	1680	6017	38	1829	508	628	0	0	315	0	54	0	0	35	0	42	0	0	0	0	0	0	0	0	0	0	0	0	0
VMBIOME_JB2_00170	Nose	female	Sigmodon_hispidus	169	15689	399	34944	4612	53	2436	54	12680	990	3	0	0	853	0	11	0	0	0	0	0	0	0	0	0	0	0	0	0	0	0	0	0	0
VMBIOME_JB2_00171	Nose	female	Sigmodon_hispidus	1027	25603	1575	1135	677	353	4133	199	48735	729	6	22	0	1642	0	2	0	0	46	0	0	0	0	0	0	0	0	0	0	0	0	0	0	0
VMBIOME_JB2_00172	Ear	female	Sigmodon_fulviventer	0	230	7	18	1064	2	10	0	8	2	0	0	0	1	0	0	0	0	1	0	0	0	0	0	0	0	0	0	0	0	0	0	0	0
VMBIOME_JB2_00173	Ear	male	Sigmodon_fulviventer	4971	7721	6313	1621	16726	1441	2222	84	2	809	460	0	552	0	0	27	409	0	0	0	0	0	0	0	0	0	0	0	0	0	0	0	0	0
VMBIOME_JB2_00175	Ear	male	Sigmodon_fulviventer	1	229	0	11	2471	0	4	0	3	27	0	134	0	0	0	0	0	0	0	0	0	0	0	0	0	0	0	0	0	0	0	0	0	0
VMBIOME_JB2_00176	Ear	female	Sigmodon_hispidus	0	12	0	15726	243	2	500	0	2082	0	1	0	0	1	0	0	0	0	0	0	0	0	0	0	0	0	0	0	0	0	0	0	0	0
VMBIOME_JB2_00177	Ear	female	Sigmodon_hispidus	0	232	0	1844	393	0	1	0	137	0	0	71	0	0	0	0	0	0	0	0	0	0	0	0	0	0	0	0	0	0	0	0	0	0
VMBIOME_JB2_00178	Ear	female	Sigmodon_hispidus	763	566	3	46836	1350	0	58	0	3035	100	158	0	2	1268	0	0	0	0	0	0	0	0	0	0	0	0	0	0	0	0	0	0	0	0
VMBIOME_JB2_00179	Ear	female	Sigmodon_hispidus	1	1728	1	57794	1212	62	1160	0	3306	111	0	0	0	180	0	2	0	0	0	0	0	0	0	0	0	47	0	0	0	0	0	0	0	0
VMBIOME_JB2_00180	Ear	female	Sigmodon_hispidus	44	29097	19	24891	189	0	192	0	22645	250	0	0	0	1191	0	1	0	0	0	0	0	0	0	0	0	0	0	0	0	0	0	0	0	0
VMBIOME_JB2_00181	Skin	female	Sigmodon_fulviventer	1	1492	0	418	5180	1	1471	0	226	205	1001	1	0	1	0	2	0	0	0	0	0	0	0	0	0	0	0	0	0	0	0	0	0	0
VMBIOME_JB2_00182	Skin	male	Sigmodon_fulviventer	3991	13527	1712	3337	31920	6149	4130	5	311	590	3238	122	0	2	448	239	0	0	220	0	812	0	0	0	0	0	0	0	0	0	0	0	0	0
VMBIOME_JB2_00183	Skin	male	Sigmodon_fulviventer	61	4812	119	2894	21649	311	5428	979	6	1333	51	208	0	282	0	5	0	0	0	0	0	0	0	0	0	0	0	0	0	0	0	0	0	0
VMBIOME_JB2_00184	Skin	male	Sigmodon_fulviventer	626	3609	748	1538	22010	1	664	738	4	1470	1700	0	307	0	0	0	0	0	0	0	0	0	0	146	0	0	0	0	0	0	0	0	0	0
VMBIOME_JB2_00185	Skin	female	Sigmodon_hispidus	2153	1301	1080	4852	278	1	1412	206	1229	405	407	0	222	1	0	1	0	0	0	0	0	0	0	0	0	0	0	0	0	0	0	0	0	0
VMBIOME_JB2_00186	Skin	female	Sigmodon_hispidus	4355	2831	317	18704	862	166	46	0	4912	918	0	46	800	509	0	9	0	0	31	0	0	0	0	0	0	0	0	0	0	0	0	0	0	0
VMBIOME_JB2_00187	Skin	female	Sigmodon_hispidus	10	1798	3	6678	702	86	188	0	2838	78	104	47	0	2	0	0	2	0	0	0	1	0	0	0	0	0	0	0	0	0	0	0	0	0
VMBIOME_JB2_00189	Skin	female	Sigmodon_hispidus	63	13071	251	39434	1831	3	367	0	11125	328	431	0	0	4	0	0	0	0	0	0	0	0	0	0	0	0	0	0	0	0	0	0	0	0
VMBIOME_JB2_00190	Nose	male	Sigmodon_fulviventer	2929	3687	649	5777	11976	48	7228	609	57	1631	1593	0	1	2	0	7	0	0	0	0	6	0	0	0	0	0	0	0	0	0	0	0	0	0
VMBIOME_JB2_00191	Nose	male	Sigmodon_fulviventer	383	6677	1325	12525	7089	17	14013	7	6	423	308	26	0	0	135	0	0	0	0	116	0	0	150	0	0	0	0	0	0	0	0	0	0	0
VMBIOME_JB2_00192	Nose	male	Sigmodon_fulviventer	3400	10125	194	6226	8978	17	9645	1	24	1844	141	0	0	0	0	21	0	0	3	0	0	0	0	0	0	0	0	0	0	0	0	0	0	0
VMBIOME_JB2_00193	Nose	male	Sigmodon_fulviventer	2089	3311	613	7685	7798	293	25272	23	1	2266	23	0	190	1	0	33	0	0	0	0	13	0	0	0	0	0	0	0	0	0	0	0	0	0
VMBIOME_JB2_00194	Nose	male	Sigmodon_fulviventer	1036	13277	911	9417	11666	285	20134	1549	1	2195	238	1000	330	370	0	2	0	0	54	0	1	0	0	40	0	0	0	88	0	0	0	0	0	0
VMBIOME_JB2_00195	Nose	female	Sigmodon_fulviventer	21	374	224	1334	9774	1	117	1	5	107	282	0	0	0	0	0	0	0	0	0	0	0	0	0	0	0	0	0	0	0	0	0	0	0
VMBIOME_JB2_00196	Nose	female	Sigmodon_fulviventer	15	6111	66	34826	21506	3	12303	76	4	1000	1	115	0	2	0	0	0	0	0	0	335	0	0	0	0	0	0	0	0	0	0	0	0	0
VMBIOME_JB2_00197	Nose	male	Sigmodon_fulviventer	335	376	1	9	15	401	4	0	2	163	147	0	0	0	0	0	0	0	0	0	0	0	0	0	0	0	0	0	0	0	0	0	0	0
VMBIOME_JB2_00198	Nose	male	Sigmodon_fulviventer	1	20169	118	19951	22441	171	6612	113	0	677	132	0	44	275	0	4	0	0	0	0	0	0	0	0	0	0	0	0	0	0	0	0	0	0
VMBIOME_JB2_00199	Nose	male	Sigmodon_hispidus	7	53750	416	4061	4585	66	15721	129	180	2496	0	3	579	1353	0	0	0	0	0	0	0	0	0	0	0	0	0	0	0	0	0	0	0	0
VMBIOME_JB2_00200	Nose	male	Sigmodon_hispidus	0	52151	0	758	8873	16	13514	0	13343	5581	0	0	9	3534	0	1	0	0	0	0	0	0	0	0	0	0	0	0	0	0	0	0	0	0
VMBIOME_JB2_00201	Nose	male	Sigmodon_hispidus	18	56323	117	1334	4071	150	3694	40	336	1938	191	109	319	2485	0	2	200	0	0	0	0	0	45	0	0	0	0	0	0	0	0	0	0	0
VMBIOME_JB2_00202	Nose	male	Sigmodon_hispidus	57	70124	41	522	2857	24	3040	5	19	2081	13	0	4	2125	0	4	0	0	0	0	1	0	0	0	0	0	0	0	0	0	0	0	0	0
VMBIOME_JB2_00203	Nose	male	Sigmodon_hispidus	0	28664	4	1089	2021	2	4549	0	0	783	0	0	0	1083	0	0	0	0	0	0	0	0	0	0	0	0	0	0	0	0	0	0	0	0
VMBIOME_JB2_00204	Nose	female	Sigmodon_hispidus	45	36417	0	3795	3319	8	2592	0	1683	542	0	150	0	364	0	0	0	0	0	0	0	0	0	0	0	0	0	0	0	0	0	0	0	0
VMBIOME_JB2_00205	Nose	female	Sigmodon_hispidus	1	66160	0	843	311	1	3382	0	59	528	0	0	89	392	0	0	0	0	0	0	0	0	0	0	0	0	0	0	0	0	0	0	0	0
VMBIOME_JB2_00206	Nose	female	Sigmodon_hispidus	66	70056	27	1691	2810	5	2148	0	4	319	0	1	0	365	29	0	0	0	0	0	0	0	0	0	0	0	0	0	0	0	0	0	0	0
VMBIOME_JB2_00207	Nose	female	Sigmodon_hispidus	15	86737	198	237	479	19	3401	11	252	850	1	1	0	311	0	0	0	0	0	0	0	0	0	0	0	0	0	0	0	0	0	0	0	0
VMBIOME_JB2_00208	Nose	female	Sigmodon_fulviventer	139	1214	85	3627	5058	80	5757	0	1	750	166	1	0	0	68	3	0	0	0	0	70	0	0	0	0	0	0	0	0	0	0	0	0	0
VMBIOME_JB2_00209	Nose	male	Sigmodon_fulviventer	28927	11653	3210	2585	10606	6578	874	628	0	62	2506	36	49	1	53	820	17	0	136	0	397	66	36	0	0	0	0	0	34	1	1	0	0	0
VMBIOME_JB2_00210	Nose	male	Sigmodon_fulviventer	230	824	7	1122	2298	56	15	0	1	1	0	0	0	1	0	1	0	0	0	0	0	0	0	0	0	0	0	0	0	0	0	0	0	0
VMBIOME_JB2_00211	Nose	male	Sigmodon_fulviventer	284	6829	398	1698	3802	240	977	1	36	143	128	52	1	76	0	7	0	0	0	0	0	0	112	0	0	0	0	0	0	0	0	0	0	0
VMBIOME_JB2_00212	Nose	female	Sigmodon_hispidus	72	22463	90	2031	2414	167	18381	2	19257	2316	19	8	293	898	0	0	0	0	0	0	0	0	0	103	0	0	0	0	0	0	0	0	0	0
VMBIOME_JB2_00213	Nose	female	Sigmodon_hispidus	257	43448	68	420	4476	34	2901	0	7183	2821	7	1	80	582	3	0	0	0	0	0	0	0	48	56	0	0	0	0	0	0	0	0	0	0
VMBIOME_JB2_00214	Nose	female	Sigmodon_hispidus	902	41791	963	862	6945	233	10236	280	59	1448	175	0	248	504	0	13	10	0	0	0	0	0	0	0	0	0	0	0	0	0	0	0	0	0
VMBIOME_JB2_00215	Nose	female	Sigmodon_hispidus	835	16464	2328	15285	2815	232	8596	315	10703	3269	1	7	257	839	0	8	27	0	0	0	0	0	0	0	1	0	0	0	0	0	0	0	0	0
VMBIOME_JB2_00216	Nose	female	Sigmodon_hispidus	20	23606	21	180	1235	9	6452	0	30201	1041	70	10	13	391	0	0	0	0	0	0	0	0	45	0	0	0	0	0	0	0	0	0	0	0
VMBIOME_JB2_00217	Ear	male	Sigmodon_fulviventer	614	615	395	1141	4480	30	117	2	5	712	626	0	0	1	0	2	0	0	0	0	0	0	0	0	0	0	0	0	0	0	0	0	0	0
VMBIOME_JB2_00220	Ear	male	Sigmodon_fulviventer	627	584	64	1137	6494	94	15	4	6	5	474	0	0	0	0	4	0	0	0	0	0	0	0	0	168	0	0	0	0	0	0	0	0	0
VMBIOME_JB2_00221	Ear	male	Sigmodon_fulviventer	353	2348	821	285	6590	9	34	214	9	429	53	40	0	366	0	3	0	0	0	0	0	0	0	0	0	0	0	0	0	0	0	0	0	0
VMBIOME_JB2_00223	Ear	female	Sigmodon_fulviventer	1120	348	0	12	5440	0	271	0	2	481	19	0	0	1	0	1	0	0	0	0	0	0	0	0	0	0	0	0	0	0	0	0	0	0
VMBIOME_JB2_00224	Ear	male	Sigmodon_fulviventer	4690	14	57	1992	36357	12	1246	179	2	337	1934	0	0	0	0	0	0	0	0	0	0	0	15	0	178	0	0	0	0	0	0	0	0	0
VMBIOME_JB2_00225	Ear	male	Sigmodon_fulviventer	333	755	31	755	11862	0	406	0	0	313	188	158	0	0	0	0	0	0	0	0	0	0	216	0	0	0	0	0	0	0	0	0	0	0
VMBIOME_JB2_00226	Ear	male	Sigmodon_hispidus	148	1047	0	67519	1278	301	539	33	75	895	0	0	0	661	129	0	0	0	0	0	0	0	0	0	0	0	0	0	0	0	0	0	0	0
VMBIOME_JB2_00227	Ear	male	Sigmodon_hispidus	1	13560	0	2230	5524	8	1494	0	5232	55	0	0	0	235	0	7	0	0	0	0	0	0	0	0	0	0	0	0	0	0	0	0	0	0
VMBIOME_JB2_00228	Ear	male	Sigmodon_hispidus	68	1540	97	15389	1263	776	1081	0	7	1646	121	3	0	73	0	27	0	0	0	0	0	0	0	0	0	0	0	0	0	0	0	0	0	0
VMBIOME_JB2_00229	Ear	male	Sigmodon_hispidus	36	7838	236	1282	4594	4	1167	135	33	967	2	449	0	1760	0	24	1	0	0	0	0	0	69	0	0	0	0	263	0	0	0	0	0	0
VMBIOME_JB2_00230	Ear	male	Sigmodon_hispidus	0	2232	618	15751	1573	2	175	0	2	339	0	0	0	929	0	0	0	0	0	0	0	0	0	0	0	0	0	1	0	0	0	0	0	0
VMBIOME_JB2_00231	Ear	female	Sigmodon_hispidus	0	5382	185	16591	2192	0	2414	0	1910	786	0	0	0	61	0	0	0	0	0	0	0	0	0	0	0	0	0	0	0	0	0	0	0	0
VMBIOME_JB2_00232	Ear	female	Sigmodon_hispidus	2	5828	5	906	760	0	1508	0	383	385	0	137	0	977	0	0	0	0	0	0	0	0	0	0	0	0	0	0	0	0	0	0	0	0
VMBIOME_JB2_00233	Ear	female	Sigmodon_hispidus	474	3354	216	4700	2382	275	3138	13	3	403	424	15	0	627	0	0	0	0	0	0	0	0	0	0	0	0	0	0	0	0	0	0	0	0
VMBIOME_JB2_00234	Ear	female	Sigmodon_hispidus	4	4162	1	3027	1507	0	563	0	149	216	17	0	388	272	0	0	0	0	0	0	0	0	0	0	0	0	0	0	0	0	0	0	0	0
VMBIOME_JB2_00235	Ear	female	Sigmodon_fulviventer	2434	1587	257	4097	9188	120	792	384	0	54	191	25	0	0	0	4	0	0	0	0	71	0	0	0	0	0	0	0	0	0	0	0	0	0
VMBIOME_JB2_00236	Ear	male	Sigmodon_fulviventer	6737	328	930	1112	8393	654	155	263	10	304	106	122	0	40	0	52	1	0	0	0	0	0	0	0	0	0	0	0	0	0	0	0	0	0
VMBIOME_JB2_00237	Ear	male	Sigmodon_fulviventer	745	365	154	832	10529	1	601	126	9	181	302	161	0	201	0	0	0	0	0	0	1	0	0	0	0	0	0	0	0	0	0	0	0	0
VMBIOME_JB2_00238	Ear	male	Sigmodon_fulviventer	783	35	49	218	2019	3	198	2	3	3	14	1	0	0	0	0	0	0	0	0	0	0	0	0	0	0	0	0	0	0	0	0	0	0
VMBIOME_JB2_00239	Ear	female	Sigmodon_hispidus	844	1162	31	5067	1848	33	2142	1	1312	327	0	159	1	637	0	0	0	0	0	0	0	0	0	0	0	0	0	0	0	0	0	0	0	0
VMBIOME_JB2_00240	Ear	female	Sigmodon_hispidus	616	7544	0	25251	2392	143	247	0	12325	356	1	0	0	131	0	9	0	0	2	0	2	0	0	0	0	0	0	0	0	0	0	0	0	0
VMBIOME_JB2_00241	Ear	female	Sigmodon_hispidus	0	2539	2	5327	453	66	795	0	2	74	1	0	0	229	0	2	0	0	0	0	0	0	0	0	0	0	0	0	0	0	0	0	0	0
VMBIOME_JB2_00242	Ear	female	Sigmodon_hispidus	509	10237	1155	15747	3609	186	1490	314	2609	343	129	178	0	211	0	0	0	0	0	0	0	0	0	0	0	0	0	0	0	0	0	0	0	0
VMBIOME_JB2_00243	Ear	female	Sigmodon_hispidus	100	25107	0	2183	1025	0	439	0	21631	0	2	0	30	32	0	0	0	0	0	0	0	0	0	0	0	0	0	0	0	0	0	0	0	0
VMBIOME_JB2_00244	Skin	male	Sigmodon_fulviventer	7940	4503	1536	3762	21068	1324	5500	356	59	730	2197	372	71	562	0	538	0	0	0	0	0	0	0	0	0	0	0	0	0	0	0	0	0	0
VMBIOME_JB2_00245	Skin	male	Sigmodon_fulviventer	1751	2250	75	1803	7522	499	412	208	0	73	501	81	181	0	0	10	0	0	0	0	0	0	0	0	0	0	0	0	0	0	0	0	0	0
VMBIOME_JB2_00246	Skin	male	Sigmodon_fulviventer	3370	1158	1431	2150	10984	1470	161	413	1	557	444	966	0	111	0	104	4	0	4	0	1	0	0	153	0	0	0	0	0	0	0	0	0	0
VMBIOME_JB2_00247	Skin	male	Sigmodon_fulviventer	2947	3354	1796	3196	12742	1068	3166	10	1	89	872	297	67	0	0	218	0	0	0	0	0	0	81	0	0	0	0	0	0	0	0	0	0	0
VMBIOME_JB2_00248	Skin	male	Sigmodon_fulviventer	1050	3821	379	1841	11484	33	554	114	16	520	332	0	60	124	0	2	0	0	0	0	0	0	0	0	0	0	0	0	0	0	0	0	0	0
VMBIOME_JB2_00249	Skin	female	Sigmodon_fulviventer	63	1527	145	655	5282	418	115	0	112	88	255	557	18	0	0	0	0	0	0	0	0	0	0	0	0	0	0	0	0	0	0	0	0	0
VMBIOME_JB2_00250	Skin	female	Sigmodon_fulviventer	637	4084	35	539	4743	69	1	39	2	174	371	107	0	0	0	6	0	0	0	0	461	0	224	0	0	0	0	0	0	0	0	0	0	0
VMBIOME_JB2_00251	Skin	male	Sigmodon_fulviventer	2	937	50	1212	4640	370	420	0	5	423	237	0	0	1	0	8	0	0	0	0	331	0	0	0	0	0	0	0	0	0	0	0	0	0
VMBIOME_JB2_00252	Skin	male	Sigmodon_fulviventer	155	1693	241	754	3290	4	324	0	2	244	2	37	0	0	0	0	0	0	0	0	0	0	0	94	0	0	0	0	0	0	0	0	0	0
VMBIOME_JB2_00253	Skin	male	Sigmodon_hispidus	503	1692	7	10951	3104	58	1	0	3	88	0	1	0	3	0	1	0	0	0	0	0	0	0	0	0	0	0	0	0	0	0	0	0	0
VMBIOME_JB2_00254	Skin	male	Sigmodon_hispidus	424	6753	734	13101	2343	617	368	0	853	1251	196	124	0	87	0	17	0	0	0	0	0	0	412	0	0	0	0	0	0	0	0	0	0	0
VMBIOME_JB2_00255	Skin	male	Sigmodon_hispidus	234	432	365	1808	1179	157	108	0	646	309	287	50	192	1	0	0	0	0	0	0	0	0	36	0	176	0	0	0	0	0	0	0	0	0
VMBIOME_JB2_00256	Skin	male	Sigmodon_hispidus	798	659	0	1122	943	358	1385	0	680	1778	91	773	207	0	0	44	0	0	0	0	1	22	0	0	0	0	0	0	0	0	0	0	0	0
VMBIOME_JB2_00257	Skin	male	Sigmodon_hispidus	188	1275	0	1191	1627	2	943	0	5	446	0	0	0	0	0	0	0	0	0	0	0	0	0	0	0	0	0	0	0	0	0	0	0	0
VMBIOME_JB2_00261	Nose	male	Sigmodon_fulviventer	332	1167	70	50	924	74	91	3	2	110	2	116	1	8	0	0	0	0	0	0	0	0	0	0	0	0	0	0	0	0	0	0	0	0
VMBIOME_JB2_00262	Nose	female	Sigmodon_hispidus	18	189	100	392	620	0	94	2	245	6	28	0	0	6	0	0	0	0	0	0	12	0	0	0	0	0	0	0	0	0	0	0	0	0
VMBIOME_JB2_00264	Nose	female	Sigmodon_hispidus	125	5270	6	12224	34	0	173	2	6659	241	0	14	0	49	0	0	0	0	0	0	0	0	0	0	0	0	0	0	0	0	0	0	0	0
VMBIOME_JB2_00265	Nose	female	Sigmodon_hispidus	0	118	0	3955	3	0	77	76	350	16	0	0	0	0	0	0	0	0	0	0	0	0	0	0	0	0	0	0	0	0	0	0	0	0
VMBIOME_JB2_00266	Ear	female	Sigmodon_fulviventer	17	358	0	5404	350	1	474	0	775	78	0	0	0	47	0	0	0	0	0	0	0	0	0	0	0	0	0	0	0	0	0	0	0	0
VMBIOME_JB2_00267	Ear	female	Sigmodon_fulviventer	206	3166	0	9317	274	1	67	0	2559	44	0	0	0	295	0	18	0	0	0	0	0	0	0	0	0	0	0	0	0	0	0	0	0	0
VMBIOME_JB2_00268	Ear	male	Sigmodon_fulviventer	60	382	1	12996	934	0	5	0	1876	326	27	0	0	555	0	0	0	0	0	0	0	0	0	0	0	0	0	0	0	0	0	0	0	0
VMBIOME_JB2_00269	Ear	male	Sigmodon_fulviventer	74	256	0	1556	2310	0	174	0	4	36	47	0	0	0	0	0	0	0	4	0	0	0	0	0	0	0	0	0	0	0	0	0	0	0
VMBIOME_JB2_00270	Ear	female	Sigmodon_hispidus	1849	6271	71	4126	16308	13	4970	25	1	1059	541	272	0	0	0	4	0	0	0	0	0	0	0	0	0	0	0	0	0	0	0	0	0	0
VMBIOME_JB2_00271	Ear	female	Sigmodon_hispidus	425	1249	87	381	1121	69	30	30	0	8	143	0	0	0	0	0	0	0	1	0	0	0	1	4	0	0	0	0	0	0	0	0	0	0
VMBIOME_JB2_00272	Ear	female	Sigmodon_hispidus	4	28	0	617	916	0	17	0	1	115	42	0	0	0	0	0	0	0	0	0	0	0	0	0	0	0	0	0	0	0	0	0	0	0
VMBIOME_JB2_00273	Ear	female	Sigmodon_hispidus	0	400	11	1927	25	0	279	0	15	77	0	6	0	223	0	0	0	0	0	0	0	0	0	0	0	0	0	0	0	0	0	0	0	0
VMBIOME_JB2_00274	Skin	female	Sigmodon_fulviventer	51	1534	4	8550	625	63	302	0	2	200	10	10	0	213	0	1	0	0	0	0	0	0	0	0	0	0	0	0	0	0	0	0	0	0
VMBIOME_JB2_00275	Skin	female	Sigmodon_fulviventer	504	3545	154	11389	2100	22	1127	11	2245	1317	552	12	148	745	0	2	0	0	50	0	0	0	0	0	0	0	0	0	0	0	0	0	0	0
VMBIOME_JB2_00276	Skin	male	Sigmodon_fulviventer	1	2185	527	45489	1174	29	2366	0	2072	1081	0	1	0	117	0	0	0	0	0	0	0	0	0	0	0	0	0	0	0	0	0	0	0	0
VMBIOME_JB2_00277	Skin	male	Sigmodon_fulviventer	1	135	0	5319	131	11	42	0	19	50	4	0	0	16	0	1	0	0	0	0	0	0	0	0	0	0	0	0	0	0	0	0	0	0
VMBIOME_JB2_00279	Skin	female	Sigmodon_hispidus	130	2294	15	7971	1314	1	1049	15	2	853	0	0	0	119	0	0	0	0	0	0	0	0	0	0	0	0	0	0	0	0	0	0	0	0
VMBIOME_JB2_00280	Skin	female	Sigmodon_hispidus	1	21767	0	1094	629	8	3	1	4450	837	0	0	0	9	0	0	0	0	0	0	0	0	0	0	0	0	0	0	0	0	0	0	0	0
VMBIOME_JB2_00281	Skin	female	Sigmodon_hispidus	0	185	0	17240	94	0	53	0	25	19	0	0	0	1	0	0	0	0	0	0	0	0	0	0	0	0	0	0	0	0	0	0	0	0
VMBIOME_JB2_00282	Skin	female	Sigmodon_hispidus	113	63	5	13	844	6	15	14	1	0	5	28	0	2	0	0	2	0	1	0	0	0	0	0	0	0	0	0	0	0	0	0	0	0
VMBIOME_JB2_00283	Skin	female	Sigmodon_hispidus	594	804	602	4880	7573	316	1383	388	9	895	1859	578	0	86	0	58	0	0	0	0	0	0	0	0	0	0	0	0	0	0	0	0	0	0
VMBIOME_JB2_00284	Skin	female	Sigmodon_hispidus	442	800	428	663	4890	10	1285	0	8	227	349	0	0	1	0	0	0	0	0	0	269	0	8	0	0	0	0	0	0	0	0	0	0	0
VMBIOME_JB2_00285	Skin	female	Sigmodon_fulviventer	320	2387	0	109	2099	5	166	213	10	563	3	0	0	0	0	0	0	0	0	0	117	0	0	0	0	0	0	0	0	0	0	0	0	0
VMBIOME_JB2_00286	Skin	male	Sigmodon_fulviventer	5	53	55	933	2229	47	118	0	12	541	3	0	11	7	0	0	0	0	0	0	0	0	0	0	0	0	0	0	0	0	0	0	0	0
VMBIOME_JB2_00287	Skin	male	Sigmodon_fulviventer	3	485	3	554	908	1	118	0	8	40	1	0	0	0	0	0	0	0	0	0	4	0	19	0	0	0	0	0	1	0	0	0	0	0
VMBIOME_JB2_00289	Skin	female	Sigmodon_hispidus	27	303	95	1135	1839	3	724	44	22	14	213	0	0	1	0	0	0	0	0	0	0	0	0	0	0	0	0	0	0	0	0	0	0	0
VMBIOME_JB2_00290	Skin	female	Sigmodon_hispidus	219	204	130	328	1424	113	333	51	6	17	30	0	0	3	0	1	0	0	0	0	0	0	0	0	0	0	0	0	0	0	0	0	0	0
VMBIOME_JB2_00291	Skin	female	Sigmodon_hispidus	6	24800	12	378	1380	8	420	13	49525	48	0	19	38	466	0	0	0	0	0	0	0	0	0	0	0	0	0	0	0	0	0	0	0	0
VMBIOME_JB2_00292	Skin	female	Sigmodon_hispidus	55	79647	13	7246	1036	25	7193	1	3481	2411	5	16	258	1726	0	1	0	0	0	0	10	0	0	0	0	0	0	0	0	0	0	0	0	0
VMBIOME_JB2_00293	Skin	female	Sigmodon_hispidus	387	70043	106	974	6970	75	4936	11	5321	1507	90	0	48	1103	71	2	0	0	8	0	0	0	0	0	0	0	0	0	0	0	0	0	0	0
VMBIOME_JB2_00294	Nose	male	Sigmodon_fulviventer	1	15943	1	1123	4690	9	1683	1	13435	754	175	0	0	56	0	138	0	0	0	0	0	0	12	0	0	0	0	0	0	0	0	0	0	0
VMBIOME_JB2_00295	Nose	male	Sigmodon_fulviventer	104	2643	27	85	1348	16	100	0	464	31	0	1	0	636	0	0	0	0	0	0	0	0	0	0	0	0	0	0	0	0	0	0	0	0
VMBIOME_JB2_00296	Nose	male	Sigmodon_fulviventer	2539	10829	818	2523	2383	0	1633	28	2	1	31	26	0	312	0	55	20	0	94	0	150	286	0	0	0	0	0	0	0	0	0	0	0	0
VMBIOME_JB2_00297	Nose	male	Sigmodon_fulviventer	1206	7477	572	1918	3406	350	9606	423	5	537	133	348	232	327	43	131	3	0	0	0	23	69	0	0	0	0	0	0	0	0	0	0	0	0
VMBIOME_JB2_00298	Nose	male	Sigmodon_fulviventer	10525	50869	3313	701	1816	5205	1296	1858	2	352	1777	208	0	0	2	370	16	0	119	0	33	38	0	0	0	0	0	0	0	0	0	0	0	0
VMBIOME_JB2_00299	Nose	female	Sigmodon_fulviventer	14	430	1	55	385	2	1375	1	5	54	54	0	0	0	0	0	0	0	0	0	0	0	0	0	0	0	0	0	0	0	0	0	0	0
VMBIOME_JB2_00300	Nose	female	Sigmodon_fulviventer	24	29027	73	2820	910	143	2144	3	505	387	2	0	70	461	0	6	0	0	0	0	0	0	0	0	0	0	0	0	0	0	0	0	0	0
VMBIOME_JB2_00301	Nose	male	Sigmodon_fulviventer	0	45455	290	3328	4896	1	3098	0	48	733	0	0	193	243	0	0	0	0	0	0	0	0	0	0	0	0	1	0	0	0	0	0	0	0
VMBIOME_JB2_00302	Nose	male	Sigmodon_fulviventer	410	53291	109	3998	2699	439	5870	61	651	652	315	23	105	738	0	5	0	0	0	0	0	0	0	0	0	0	0	0	0	0	0	0	0	0
VMBIOME_JB2_00303	Nose	male	Sigmodon_hispidus	55	59002	140	1850	5880	213	6219	28	7165	1137	5	0	0	420	0	3	0	0	0	0	0	0	0	0	0	0	0	0	0	0	0	0	0	0
VMBIOME_JB2_00304	Nose	male	Sigmodon_hispidus	75	59915	0	5375	6744	10	2053	0	39	308	98	0	92	747	0	2	0	0	0	0	0	0	0	0	0	0	0	0	0	0	0	0	0	0
VMBIOME_JB2_00305	Nose	male	Sigmodon_hispidus	94	58890	123	1888	14735	84	3793	0	1146	1409	1	81	0	487	0	5	0	0	0	0	0	0	0	0	0	0	0	0	0	0	0	0	0	0
VMBIOME_JB2_00306	Nose	male	Sigmodon_hispidus	3	40734	75	3153	6501	40	28215	25	1	4563	35	0	4	3945	0	6	0	0	0	0	0	0	0	0	0	0	0	0	0	0	0	0	0	0
VMBIOME_JB2_00307	Nose	male	Sigmodon_hispidus	184	51875	115	206	3916	15	2782	0	22021	2668	2	89	0	1637	0	0	1	0	1	0	0	0	1	0	0	0	0	0	0	0	0	0	22	0
VMBIOME_JB2_00308	Nose	female	Sigmodon_hispidus	59	70506	3	2277	9928	1	167	0	280	199	0	140	0	838	0	0	0	0	0	0	0	0	0	0	0	0	0	0	0	0	0	0	0	0
VMBIOME_JB2_00309	Nose	female	Sigmodon_hispidus	228	6097	231	3487	22581	184	3888	8	7	376	78	71	1	2	0	0	0	0	2	0	7	0	0	0	0	0	0	0	0	0	0	0	0	0
VMBIOME_JB2_00310	Nose	female	Sigmodon_hispidus	414	16184	638	1155	4756	144	56	36	26	84	474	253	0	1	0	5	0	0	77	0	159	0	115	0	0	0	0	0	0	0	0	0	0	0
VMBIOME_JB2_00311	Nose	female	Sigmodon_hispidus	109	25684	3	2463	5365	12	215	12	6	102	1	0	73	209	0	0	0	0	0	0	5348	0	0	0	0	0	0	0	0	0	0	0	0	0
VMBIOME_JB2_00312	Nose	female	Sigmodon_fulviventer	38	153	260	81	714	0	32	51	0	144	138	0	58	0	0	0	0	0	0	0	0	0	0	0	0	0	0	0	7	0	0	0	0	0
VMBIOME_JB2_00313	Nose	male	Sigmodon_fulviventer	292	5058	229	808	3267	2	280	0	3	119	36	0	0	1	0	1	0	0	0	0	29	0	0	0	0	0	0	0	0	0	0	0	0	0
VMBIOME_JB2_00314	Nose	male	Sigmodon_fulviventer	233	1624	65	621	497	26	1553	0	0	355	9	14	190	0	0	0	0	0	0	0	1	0	0	0	0	0	0	0	0	0	0	0	0	0
VMBIOME_JB2_00315	Nose	male	Sigmodon_fulviventer	296	5506	0	2037	1483	0	664	106	14	43	272	29	0	4	0	1	0	0	0	0	162	0	0	0	0	0	0	0	0	1	0	0	0	0
VMBIOME_JB2_00316	Nose	female	Sigmodon_hispidus	820	639	173	1241	1689	328	9822	31	4	535	119	15	66	0	0	3	0	0	0	0	0	0	0	0	0	0	0	0	0	0	0	0	0	0
VMBIOME_JB2_00317	Nose	female	Sigmodon_hispidus	44	101	1509	1474	5702	77	1353	36	3	275	127	10	0	0	0	1	0	0	0	0	0	0	0	0	0	0	0	0	0	0	0	0	0	0
VMBIOME_JB2_00318	Nose	female	Sigmodon_hispidus	156	9050	5	4158	2091	14	922	6	16760	1207	170	16	0	472	42	0	0	0	65	0	0	0	0	0	0	0	0	0	0	144	0	0	0	0
VMBIOME_JB2_00319	Nose	female	Sigmodon_hispidus	3	613	105	1363	457	321	8	1	62	5	4	89	20	1	0	10	0	0	0	0	0	0	0	0	0	0	0	0	0	0	0	0	0	0
VMBIOME_JB2_00320	Nose	female	Sigmodon_hispidus	124	459	0	1518	306	1	35	0	87	6	2	39	21	75	0	2	0	0	0	0	0	0	0	0	0	0	0	0	0	0	0	0	0	0
VMBIOME_JB2_00321	Ear	male	Sigmodon_fulviventer	994	2776	672	2308	2770	1044	504	357	2289	3110	839	484	420	561	0	17	1	0	0	0	6	0	0	0	0	0	0	0	0	0	0	0	0	0
VMBIOME_JB2_00322	Ear	male	Sigmodon_fulviventer	700	662	57	12069	1326	271	437	51	951	299	457	43	298	22	0	11	0	0	0	0	0	0	0	0	0	0	0	0	0	0	0	0	0	0
VMBIOME_JB2_00323	Ear	male	Sigmodon_fulviventer	802	74	280	108	387	511	5	113	3	269	127	0	0	0	40	55	0	0	6	0	1	0	19	0	0	0	0	0	0	0	0	0	0	0
VMBIOME_JB2_00324	Ear	male	Sigmodon_fulviventer	71	80	306	84	693	7	3	6	0	122	1	87	0	0	0	0	0	0	0	0	0	0	0	0	0	0	0	0	0	0	0	0	0	0
VMBIOME_JB2_00325	Ear	male	Sigmodon_fulviventer	891	226	664	110	1317	243	2	92	10	11	41	15	40	18	8	8	0	0	0	0	3	2	3	0	0	0	0	0	0	0	0	0	0	0
VMBIOME_JB2_00327	Ear	female	Sigmodon_fulviventer	31	1436	35	2108	190	27	186	53	1	480	97	25	225	45	0	1	0	0	0	0	0	0	0	0	0	0	0	0	0	0	0	0	0	0
VMBIOME_JB2_00328	Ear	male	Sigmodon_fulviventer	263	170	131	358	437	43	82	23	0	821	1	298	5	9	0	0	6	0	0	0	0	0	0	1	71	0	0	0	0	0	0	1	0	0
VMBIOME_JB2_00329	Ear	male	Sigmodon_fulviventer	5	1505	73	990	1263	309	598	29	0	541	254	86	167	1	0	6	0	0	0	0	0	0	0	0	0	0	0	0	0	0	0	0	0	0
VMBIOME_JB2_00330	Ear	male	Sigmodon_hispidus	1	442	0	600	591	5	63	0	207	0	87	4	0	0	0	25	0	0	0	0	0	0	0	0	0	0	0	0	0	0	0	0	0	0
VMBIOME_JB2_00331	Ear	male	Sigmodon_hispidus	34	5175	265	10676	3629	191	609	114	2750	1943	60	79	1279	6	0	4	0	0	0	0	0	0	0	0	0	0	0	0	0	0	0	0	0	0
VMBIOME_JB2_00332	Ear	male	Sigmodon_hispidus	0	399	281	1444	796	1	345	0	393	144	117	22	0	1	0	0	0	0	0	0	0	0	0	0	0	0	0	0	0	0	0	0	0	0
VMBIOME_JB2_00333	Ear	male	Sigmodon_hispidus	1	5979	251	5287	1915	119	11	8	2384	965	86	13	451	83	0	2	3	0	4	0	0	0	0	0	0	0	0	0	0	0	0	0	0	0
VMBIOME_JB2_00334	Ear	male	Sigmodon_hispidus	0	26	0	138	820	0	174	0	1	143	0	174	0	4	0	0	0	0	0	0	0	0	0	0	0	0	0	0	0	0	0	0	0	0
VMBIOME_JB2_00335	Ear	female	Sigmodon_hispidus	265	176	559	74	602	107	2	296	271	648	609	2689	0	3858	0	0	8	0	0	0	0	0	0	500	0	0	0	0	0	0	0	0	0	0
VMBIOME_JB2_00337	Ear	female	Sigmodon_hispidus	467	1579	13	245	3821	0	11	0	12	6	218	69	0	314	0	165	0	0	0	0	22	0	0	0	0	0	0	0	0	0	0	0	0	0
VMBIOME_JB2_00338	Ear	female	Sigmodon_hispidus	5	359	2	2515	77	0	143	0	37	15	0	0	0	2	0	0	0	0	0	0	0	0	0	0	0	0	0	0	0	0	0	0	0	0
VMBIOME_JB2_00339	Ear	female	Sigmodon_fulviventer	0	86	0	18074	426	65	335	0	354	107	1	25	0	3	0	0	0	0	0	0	0	0	0	0	0	0	0	0	0	0	0	0	0	0
VMBIOME_JB2_00340	Ear	male	Sigmodon_fulviventer	0	625	1	22377	824	2	422	0	1936	338	0	5	0	26	0	0	0	0	0	0	0	0	0	0	0	0	0	0	0	0	0	0	0	0
VMBIOME_JB2_00341	Ear	male	Sigmodon_fulviventer	413	764	0	27921	397	0	53	0	4240	267	0	0	0	79	1	0	0	0	0	0	0	0	0	0	0	0	0	0	0	0	0	0	0	0
VMBIOME_JB2_00342	Ear	male	Sigmodon_fulviventer	1	208	20	367	3296	1	444	0	26	13	0	0	0	0	0	0	0	0	0	0	0	0	0	0	0	0	0	0	0	0	0	0	0	0
VMBIOME_JB2_00343	Ear	female	Sigmodon_hispidus	0	17	0	4555	849	51	5	0	3	106	31	43	0	166	0	0	0	0	0	0	0	0	0	0	0	0	0	0	0	0	0	0	0	0
VMBIOME_JB2_00344	Ear	female	Sigmodon_hispidus	756	1016	214	374	3423	0	47	22	58	291	0	109	0	0	0	0	0	0	0	0	39	1	0	0	0	0	0	0	0	0	0	0	0	0
VMBIOME_JB2_00345	Ear	female	Sigmodon_hispidus	15	112	6	113	455	84	56	0	0	3	264	6	1	5	0	7	0	0	0	0	0	0	0	0	0	0	0	0	0	0	0	0	0	0
VMBIOME_JB2_00346	Ear	female	Sigmodon_hispidus	33	5220	37	927	3295	47	38251	7	19501	10742	3	17	187	11323	0	3	0	0	0	0	0	0	9	1	0	0	0	0	0	0	0	0	0	0
VMBIOME_JB2_00347	Ear	female	Sigmodon_hispidus	66	73737	1	1773	5095	7	10503	0	1454	1344	5	0	0	1481	0	0	0	0	0	0	0	0	0	0	0	0	0	0	0	0	0	0	0	0
VMBIOME_JB2_00348	Skin	male	Sigmodon_fulviventer	40	12009	4	5652	880	6	3829	15	9314	199	225	28	163	398	0	0	0	0	0	0	0	0	0	0	0	0	0	0	0	0	0	0	0	0
VMBIOME_JB2_00349	Skin	male	Sigmodon_fulviventer	2	66297	25	2255	6197	109	2337	0	4698	1126	35	152	0	1634	0	2	0	0	0	0	0	0	0	1390	0	0	0	0	0	0	0	0	0	0
VMBIOME_JB2_00350	Skin	male	Sigmodon_fulviventer	209	160	66	268	552	332	357	80	4	261	76	31	104	2	0	6	0	0	0	0	0	0	0	0	0	2	0	0	0	0	0	0	0	0
VMBIOME_JB2_00351	Skin	male	Sigmodon_fulviventer	1774	1506	4931	787	2332	62	4517	15	30	1038	71	0	514	4	0	4	2	0	0	0	0	8	0	0	0	0	7	0	0	0	0	0	0	0
VMBIOME_JB2_00352	Skin	male	Sigmodon_fulviventer	2	1326	289	233	702	0	2460	3	4	79	113	0	3	135	0	1	0	0	0	0	31	0	0	0	0	0	0	0	0	0	0	0	0	0
VMBIOME_JB2_00354	Skin	female	Sigmodon_fulviventer	498	1459	123	326	961	27	491	19	8	35	132	0	0	2	0	6	0	0	0	0	0	0	0	0	23	131	0	0	0	0	0	0	0	0
VMBIOME_JB2_00355	Skin	male	Sigmodon_fulviventer	68	504	240	22	142	19	10	1	12	227	489	1380	0	815	0	71	0	0	3	0	0	0	0	0	0	0	0	0	0	0	0	0	0	0
VMBIOME_JB2_00357	Skin	male	Sigmodon_hispidus	0	795	0	571	95	0	143	0	111	79	1	0	1	0	0	0	0	0	0	0	0	0	0	0	0	0	0	0	0	0	0	0	0	0
VMBIOME_JB2_00362	Skin	female	Sigmodon_hispidus	2	62	0	310	570	0	49	31	413	8	3	0	0	2	0	0	0	0	0	0	2	0	0	0	0	0	0	0	0	0	0	0	0	0
VMBIOME_JB2_00366	Skin	female	Sigmodon_fulviventer	30	307	29	52	682	0	10	0	5	7	0	8	3	15	0	0	0	0	0	0	0	0	0	0	0	0	0	0	0	0	0	0	0	0
VMBIOME_JB2_00368	Skin	male	Sigmodon_fulviventer	85	1918	193	124	1604	390	40	11	2	325	89	0	0	2	0	10	0	0	0	0	3	0	0	0	0	0	0	0	0	0	0	0	0	0
VMBIOME_JB2_00369	Skin	male	Sigmodon_fulviventer	135	486	765	11	630	493	8	1	4	36	356	0	2	243	0	1	0	0	0	0	1	0	0	0	0	0	0	0	0	0	0	0	0	0
VMBIOME_JB2_00370	Skin	female	Sigmodon_hispidus	60	39	0	1156	247	34	20	0	90	1	1	6	0	1	0	0	11	0	0	0	0	0	0	0	0	0	0	0	0	0	0	0	0	0
VMBIOME_JB2_00371	Skin	female	Sigmodon_hispidus	75	348	32	1554	276	12	104	0	649	13	2	13	0	1	0	0	0	0	0	0	0	17	0	0	0	0	0	0	0	0	0	0	0	0
VMBIOME_JB2_00372	Skin	female	Sigmodon_hispidus	0	501	367	23534	1043	20	5	12	256	230	2	0	0	0	0	0	0	0	0	0	0	0	0	0	0	0	418	0	0	0	0	0	0	0
VMBIOME_JB2_00374	Skin	female	Sigmodon_hispidus	161	9202	45	5415	808	48	471	0	8066	198	173	15	0	62	0	0	0	0	0	0	0	0	0	0	0	0	0	0	0	0	0	0	0	0

## Sheet: cohort2_order
SampleID	SampleType	Gender	Species	Clostridiales	Bacteroidales	Actinomycetales	Lactobacillales	Enterobacteriales	Pasteurellales	Bacteria_unclassified	Mycoplasmatales	Bacteroidetes_unclassified	Sphingobacteriales	Bacillales	Erysipelotrichales	Neisseriales	Campylobacterales	Flavobacteriales	Verrucomicrobiales	Firmicutes_unclassified	Pseudomonadales	Burkholderiales	Proteobacteria_unclassified	Alphaproteobacteria_unclassified	Bifidobacteriales	Sphingomonadales	Clostridia_unclassified	Anaeroplasmatales	Elusimicrobiales	Betaproteobacteria_unclassified	Candidatus_Saccharibacteria_unclassified	Coriobacteriales	Spirochaetales	Fusobacteriales	Rhizobiales	Caulobacterales	Desulfovibrionales	Rhodobacterales	Selenomonadales	Cytophagales	Rhodospirillales	Xanthomonadales	Thermales	Deinococcales	Vibrionales	Planctomycetales	Solirubrobacterales	Deltaproteobacteria_unclassified	Deferribacterales
VMBIOME_JB2_00001	Feces	male	Sigmodon_fulviventer	76005	61308	0	103	5	3	10324	0	13881	0	0	4825	0	6101	0	742	385	0	4	916	931	2284	0	258	0	2735	2588	203	168	0	0	0	0	118	0	0	0	0	0	0	0	0	0	0	0	0
VMBIOME_JB2_00002	Feces	male	Sigmodon_fulviventer	63899	44772	0	50	0	2	6311	2	11841	0	0	1299	0	2139	0	3115	563	0	7	1923	1094	200	0	404	77	513	520	856	36	151	0	0	0	108	0	0	0	0	0	0	0	0	0	0	0	3
VMBIOME_JB2_00003	Feces	male	Sigmodon_fulviventer	57181	32808	2	6	0	21	6302	3	17113	0	0	1353	0	1438	0	1066	390	0	5	642	767	97	0	179	569	355	588	313	18	403	0	0	0	137	0	0	0	0	0	0	0	0	0	0	0	0
VMBIOME_JB2_00004	Feces	male	Sigmodon_fulviventer	99787	93586	5	61	0	4	4478	5	14300	0	1	2030	2	1587	0	572	599	0	3	1078	237	980	0	497	2	2458	300	190	41	3	0	0	0	143	0	0	0	0	0	0	0	0	0	0	0	0
VMBIOME_JB2_00005	Feces	male	Sigmodon_fulviventer	21025	20289	1	35	9	2	4445	4	3179	2	0	1270	0	910	0	1374	209	0	2	312	455	525	0	94	6	69	312	233	32	15	0	0	0	85	0	0	0	0	0	0	0	0	0	0	2	0
VMBIOME_JB2_00006	Feces	female	Sigmodon_fulviventer	11095	12250	0	116	8	0	2309	7	5750	5	0	2258	0	1938	0	3630	653	0	3	776	155	132	0	124	5	1014	266	479	372	57	0	0	0	71	0	0	0	0	0	0	0	0	0	0	39	0
VMBIOME_JB2_00007	Feces	female	Sigmodon_fulviventer	17324	12198	1	360	17	0	3277	0	6222	0	0	22	0	1342	0	485	288	0	15	1011	684	25	0	267	6	195	108	106	122	623	0	0	0	184	0	0	0	0	0	0	0	0	0	0	15	1
VMBIOME_JB2_00008	Feces	male	Sigmodon_fulviventer	14249	7473	8	29	3	0	3178	0	2915	3	0	436	0	561	0	150	303	0	10	349	381	112	0	216	43	333	198	108	75	567	0	0	0	125	0	0	0	0	0	0	0	0	0	0	60	0
VMBIOME_JB2_00009	Feces	male	Sigmodon_fulviventer	18504	25222	1	295	2	5	7516	1	12592	13	0	1488	0	874	1	2112	984	0	1	1106	687	329	0	764	11	136	328	276	759	202	0	0	0	156	0	0	0	0	0	0	0	0	0	0	3	0
VMBIOME_JB2_00010	Feces	male	Sigmodon_hispidus	20551	10333	0	76	0	0	3666	0	2396	0	0	869	0	968	0	603	1082	0	10	456	65	228	0	1415	10	38	15	226	103	553	0	0	0	228	0	0	0	0	0	0	0	0	0	0	7	0
VMBIOME_JB2_00011	Feces	male	Sigmodon_hispidus	42902	40367	0	1091	126	0	20256	0	17817	0	0	9541	2	2679	0	845	2579	0	50	314	218	496	0	927	72	4	551	332	896	375	0	0	0	142	0	0	0	0	0	0	0	0	0	0	0	0
VMBIOME_JB2_00012	Feces	male	Sigmodon_hispidus	85211	96772	4	3012	10	2	53616	0	40483	0	2	23523	0	8158	0	3514	3975	0	21	863	543	1500	0	1913	10	35	1584	514	3180	736	0	0	0	442	0	0	0	0	0	0	0	0	0	0	5	4
VMBIOME_JB2_00013	Feces	male	Sigmodon_hispidus	33221	41133	0	1103	565	3	13765	0	14414	0	0	21696	0	896	0	3	1064	0	10	561	32	1683	0	150	107	21	294	178	399	117	0	0	0	324	0	0	0	0	0	0	0	0	0	0	1	3
VMBIOME_JB2_00014	Feces	male	Sigmodon_hispidus	83586	66417	6	1009	42	3	32564	0	21747	2	4	18916	1	4460	0	398	2461	0	9	768	164	3606	0	2917	221	102	1200	403	1998	384	0	0	0	263	0	0	0	0	0	0	0	0	0	0	0	2
VMBIOME_JB2_00015	Feces	female	Sigmodon_hispidus	51543	65629	4	5219	108	0	26966	2	23805	0	0	6263	0	7118	0	4205	1235	0	4	2242	147	1984	0	727	38	44	1252	755	1418	40	0	0	0	448	0	0	0	0	0	0	0	0	0	0	5	0
VMBIOME_JB2_00016	Feces	female	Sigmodon_hispidus	13780	18318	7	329	129	0	7170	0	7239	0	0	809	0	1494	0	1171	510	0	3	625	74	2164	0	176	69	5	601	194	513	52	0	0	0	169	0	0	0	0	0	0	0	0	0	0	0	0
VMBIOME_JB2_00017	Feces	female	Sigmodon_hispidus	20139	16306	17	462	18	2	4513	0	4307	2	0	358	0	857	0	102	276	0	14	427	1	457	2	453	16	3	125	119	100	165	0	0	0	168	0	0	0	0	0	0	0	0	0	0	0	0
VMBIOME_JB2_00018	Feces	female	Sigmodon_hispidus	17688	18138	13	533	69	2	2989	0	4001	7	0	207	0	189	0	253	366	0	17	419	82	68	0	371	101	128	25	225	35	133	0	0	0	165	0	0	0	0	0	0	0	0	0	0	1	0
VMBIOME_JB2_00019	Feces	female	Sigmodon_fulviventer	12486	15331	1	333	0	1	7379	0	7195	0	0	356	0	1256	0	1224	641	0	2	295	430	200	0	77	2	943	280	244	126	55	0	0	0	100	0	0	0	0	0	0	0	0	0	0	2	0
VMBIOME_JB2_00020	Feces	male	Sigmodon_fulviventer	12757	14219	1	61	5	10	5400	1	5112	0	0	266	0	485	0	359	342	0	13	1104	2045	78	0	83	5	1005	85	199	19	452	0	0	0	76	0	0	0	0	0	0	0	0	0	0	0	0
VMBIOME_JB2_00021	Feces	male	Sigmodon_fulviventer	12602	12826	3	40	0	3	4255	2	6726	0	3	813	0	420	0	547	459	0	0	815	663	15	0	315	54	348	124	152	27	121	0	0	0	58	0	0	0	0	0	0	0	0	0	0	45	0
VMBIOME_JB2_00022	Feces	male	Sigmodon_fulviventer	16929	13826	0	229	2	0	3979	0	3875	0	0	462	0	664	0	413	656	0	6	442	490	86	0	254	4	164	193	260	72	265	0	0	0	351	0	0	0	0	0	0	0	0	0	0	3	1
VMBIOME_JB2_00023	Feces	female	Sigmodon_hispidus	16085	11050	5	350	0	0	5840	0	1837	0	0	511	0	693	0	85	653	0	2	664	276	319	0	161	1	11	38	409	71	22	0	0	0	147	0	0	0	0	0	0	0	0	0	0	2	0
VMBIOME_JB2_00024	Feces	female	Sigmodon_hispidus	42289	48153	1	433	0	0	13786	0	7517	1	4	3696	0	2798	3	5800	4103	1	3	1158	1694	647	0	1702	1	0	20	498	155	0	0	0	0	404	0	0	0	0	0	0	0	0	0	0	3	5
VMBIOME_JB2_00025	Feces	female	Sigmodon_hispidus	61829	41143	4	2330	6	0	26317	0	8473	1	5	5248	0	4461	0	4	4763	0	23	2083	2198	247	0	980	2084	0	139	711	195	232	0	0	0	463	0	0	0	0	3	0	0	0	0	0	9	7
VMBIOME_JB2_00026	Feces	female	Sigmodon_hispidus	31777	23442	0	1840	206	0	22590	0	5007	0	0	1255	0	1863	0	141	1036	0	12	970	971	445	0	395	132	0	113	313	90	12	0	0	0	116	0	0	0	0	0	0	0	0	0	0	4	3
VMBIOME_JB2_00027	Feces	female	Sigmodon_hispidus	6460	27929	7	82	138	0	3065	0	1617	4	0	225	0	171	0	72	789	0	9	385	530	4	0	25	0	0	11	22	19	0	0	0	0	26	0	0	0	0	0	0	0	0	0	0	2	0
VMBIOME_JB2_00028	Feces	male	Sigmodon_fulviventer	20039	14939	0	197	5	0	1975	0	3289	0	0	596	0	498	0	214	204	0	2	482	252	361	0	158	34	22	294	22	33	80	0	0	0	16	0	0	0	0	0	0	0	0	0	0	0	0
VMBIOME_JB2_00029	Feces	male	Sigmodon_fulviventer	19506	8189	7	152	7	0	2439	0	2272	0	0	797	0	1032	0	356	240	0	14	305	227	61	0	239	34	245	97	139	26	1049	0	0	0	121	0	0	0	0	0	0	0	0	0	0	9	0
VMBIOME_JB2_00030	Feces	male	Sigmodon_fulviventer	15671	6762	0	7	0	4	2024	0	3305	0	0	845	0	212	0	121	147	0	6	469	102	42	0	79	99	194	225	28	23	10	0	0	0	37	0	0	0	0	0	0	0	0	0	0	0	0
VMBIOME_JB2_00031	Feces	male	Sigmodon_fulviventer	19258	4566	1	34	0	0	1308	5	1274	0	0	615	2	466	0	42	196	0	2	31	69	217	0	55	1627	17	73	19	11	4	0	1	0	14	0	0	0	0	0	0	0	0	0	0	0	0
VMBIOME_JB2_00032	Feces	male	Sigmodon_fulviventer	14833	3261	1	19	0	3	2014	1	2341	0	1	173	0	208	0	86	93	0	2	276	259	14	0	98	2	54	56	5	0	75	0	0	0	12	0	0	0	0	0	0	0	0	0	0	1	0
VMBIOME_JB2_00033	Feces	female	Sigmodon_fulviventer	12077	7500	0	187	0	0	2100	0	2574	0	1	372	0	343	0	5367	250	0	1	399	691	9	0	90	2	584	73	21	25	106	0	0	0	34	0	0	0	0	0	0	0	0	0	0	8	0
VMBIOME_JB2_00034	Feces	female	Sigmodon_fulviventer	11949	13505	10	199	0	0	3210	4	7463	0	0	1040	0	142	0	411	536	0	101	533	230	3	0	258	121	58	80	59	31	325	0	0	0	5	0	0	0	0	0	0	0	0	0	0	48	0
VMBIOME_JB2_00035	Feces	male	Sigmodon_fulviventer	13026	5931	0	48	0	0	2128	0	2398	0	0	1328	0	554	0	954	421	0	2	393	596	300	0	108	23	314	188	5	32	120	0	0	0	36	0	0	0	0	0	0	0	0	0	0	0	0
VMBIOME_JB2_00036	Feces	male	Sigmodon_fulviventer	18273	8155	3	86	0	5	2883	0	4569	0	0	1025	0	742	0	853	718	0	5	273	544	12	0	177	42	121	325	100	222	43	0	0	0	51	0	0	0	0	0	0	0	0	0	0	1	0
VMBIOME_JB2_00037	Feces	male	Sigmodon_hispidus	19505	42430	1	2072	8	5	13776	0	9467	0	0	1203	0	5086	2	813	4674	0	8	908	62	1343	0	1551	188	0	38	360	736	197	0	0	0	112	0	0	0	0	0	0	0	0	0	0	5	0
VMBIOME_JB2_00038	Feces	male	Sigmodon_hispidus	20444	9904	0	264	127	10	4326	5	1881	8	0	364	0	1039	0	9	516	0	3	508	207	169	0	629	80	1	38	147	20	15	0	0	0	154	0	0	0	0	0	0	0	0	0	0	3	0
VMBIOME_JB2_00039	Feces	male	Sigmodon_hispidus	9643	13205	3	478	11	9	5113	1	3030	0	0	336	0	1237	1	491	918	0	3	152	45	129	0	441	19	0	38	202	346	49	0	0	0	32	0	0	0	0	0	0	0	0	0	0	0	0
VMBIOME_JB2_00040	Feces	male	Sigmodon_hispidus	13747	17402	0	10	440	0	1662	0	4450	0	2	169	2	808	0	4447	324	0	2	632	5	511	0	56	88	0	55	47	134	14	0	0	0	92	0	0	0	0	0	0	0	0	0	0	0	0
VMBIOME_JB2_00041	Feces	male	Sigmodon_hispidus	10847	12420	3	73	0	2	7823	3	2099	0	1	770	0	1381	0	1801	651	0	0	113	24	416	0	314	2	49	86	108	239	116	0	0	0	59	0	0	0	0	0	0	0	0	0	0	2	1
VMBIOME_JB2_00042	Feces	female	Sigmodon_hispidus	7994	15762	0	403	51	2	6439	1	4217	2	0	981	0	917	0	6	373	0	0	243	0	166	0	58	1	0	35	312	253	45	0	0	0	54	0	0	0	0	0	0	0	0	0	0	0	0
VMBIOME_JB2_00043	Feces	female	Sigmodon_hispidus	493	385	0	1	14	0	172	3	55	0	0	2	0	22	0	4	41	0	0	4	1	3	0	6	5	1	0	4	0	0	0	0	0	0	0	0	0	0	0	0	0	0	0	0	0	0
VMBIOME_JB2_00044	Feces	female	Sigmodon_hispidus	12628	9448	0	110	6	0	1352	0	1770	0	0	47	0	357	0	0	382	0	12	503	0	67	0	74	242	0	14	59	48	217	0	0	0	201	0	0	0	0	0	0	0	0	0	0	2	0
VMBIOME_JB2_00045	Feces	female	Sigmodon_hispidus	4002	15024	0	478	10	0	3847	0	1898	0	0	582	0	201	0	0	185	0	24	60	0	237	0	23	165	0	33	62	28	1	0	0	0	16	0	0	0	0	0	0	0	0	0	0	0	0
VMBIOME_JB2_00046	Feces	female	Sigmodon_fulviventer	8726	5795	0	104	0	1	4653	3	3487	0	2	218	0	323	0	234	455	0	0	279	313	69	0	57	13	157	184	35	49	16	0	0	0	14	0	0	0	0	0	0	0	0	0	0	0	0
VMBIOME_JB2_00047	Feces	male	Sigmodon_fulviventer	12957	10652	0	19	0	1	1996	0	4283	0	0	133	0	406	0	279	264	0	0	239	149	15	0	39	504	51	114	41	12	67	0	0	0	25	0	0	0	0	0	0	0	0	0	0	0	0
VMBIOME_JB2_00048	Feces	male	Sigmodon_fulviventer	12895	4749	0	487	0	0	1304	0	3351	0	0	496	0	562	0	67	552	1	5	386	97	0	0	112	25	8	5	62	10	137	0	0	0	78	0	0	0	0	0	0	0	0	0	0	1	0
VMBIOME_JB2_00049	Feces	male	Sigmodon_fulviventer	40683	26773	0	250	0	0	6278	0	13956	0	0	808	0	1771	0	99	681	0	6	122	46	307	0	98	1048	5	177	304	49	60	0	0	0	56	0	0	0	0	0	0	0	0	0	0	2	0
VMBIOME_JB2_00050	Feces	female	Sigmodon_hispidus	14686	17429	0	1375	2	0	6320	4	4978	3	0	851	0	2012	0	2	681	0	29	392	39	1106	0	287	47	0	43	372	218	0	0	2	0	102	0	0	0	0	0	0	0	0	0	0	2	0
VMBIOME_JB2_00051	Feces	female	Sigmodon_hispidus	14971	21397	0	101	3	12	3548	0	2004	2	2	370	1	2132	0	89	575	0	52	84	72	103	0	145	101	1	77	283	27	1	0	0	0	50	0	0	0	0	0	0	0	0	0	0	2	0
VMBIOME_JB2_00052	Feces	female	Sigmodon_hispidus	4189	5432	0	8	11	0	1169	0	701	0	0	37	0	153	0	2	255	0	81	69	4	38	0	32	1	0	11	157	9	34	0	0	0	0	0	0	0	0	0	0	0	0	0	0	1	0
VMBIOME_JB2_00053	Feces	female	Sigmodon_hispidus	9722	22868	1	493	76	2	5536	5	2661	2	0	429	0	1121	0	3523	319	0	33	61	1125	282	0	133	42	5	606	47	206	0	0	0	0	31	0	4	0	0	0	0	0	0	0	0	0	0
VMBIOME_JB2_00054	Feces	female	Sigmodon_hispidus	10790	19693	0	81	3	5	1537	0	5795	14	0	343	0	702	0	90	440	0	4	289	100	97	0	220	8	0	22	123	55	0	0	0	0	119	0	0	0	0	0	0	0	0	0	0	2	0
VMBIOME_JB2_00055	Feces	male	Sigmodon_fulviventer	8121	15732	0	206	1	1	4501	0	10956	0	0	602	0	431	0	299	279	0	3	343	1243	64	0	66	3	899	243	40	33	25	0	0	0	8	0	0	0	0	0	0	0	0	0	0	0	0
VMBIOME_JB2_00056	Feces	male	Sigmodon_fulviventer	8494	9193	0	107	0	0	2309	0	5314	0	0	128	0	596	0	1953	197	0	4	402	633	14	0	105	29	185	30	112	16	87	0	0	0	13	0	0	0	0	0	0	0	0	0	0	4	0
VMBIOME_JB2_00057	Feces	male	Sigmodon_fulviventer	5559	7478	0	4	0	0	2088	0	4750	0	0	79	0	181	0	214	176	0	1	485	569	4	0	32	20	210	38	18	13	147	0	0	0	20	0	0	0	1	0	0	0	0	0	0	0	0
VMBIOME_JB2_00058	Feces	male	Sigmodon_fulviventer	11623	5190	0	61	0	3	582	0	3271	0	0	281	0	155	0	8	92	0	0	53	46	62	0	80	6	19	8	61	4	9	0	0	0	24	0	0	0	0	0	0	0	0	0	0	0	0
VMBIOME_JB2_00059	Feces	male	Sigmodon_fulviventer	10333	5254	0	2	0	0	931	0	2983	0	0	6	0	246	0	481	89	0	8	374	107	1	0	81	56	211	14	15	3	30	0	0	0	22	0	0	0	0	0	0	0	0	0	0	0	1
VMBIOME_JB2_00060	Feces	female	Sigmodon_fulviventer	17960	4897	0	5	0	0	1967	0	1383	0	0	146	0	250	0	176	279	0	6	229	241	8	0	258	168	102	5	33	12	296	0	0	0	59	0	0	0	0	0	0	0	0	0	0	8	0
VMBIOME_JB2_00061	Feces	female	Sigmodon_fulviventer	39352	51151	0	2082	0	0	9796	0	23281	0	0	2843	0	828	0	1173	3059	0	3	1455	2020	372	0	476	2278	612	528	273	244	117	0	0	0	207	0	0	0	0	0	0	0	0	0	0	102	0
VMBIOME_JB2_00062	Feces	male	Sigmodon_fulviventer	32490	30298	0	1022	2	0	12472	0	22108	0	2	4023	0	1109	0	1678	3180	0	9	2192	1143	103	0	270	127	431	575	196	246	198	0	0	0	135	0	0	0	0	0	0	0	0	0	0	44	0
VMBIOME_JB2_00064	Feces	male	Sigmodon_hispidus	15428	14763	6	1860	0	0	3730	0	2907	0	0	1679	0	1837	0	62	1082	0	6	1032	38	457	0	281	83	2	7	514	208	756	0	0	0	101	0	0	0	2	0	0	0	0	0	0	2	0
VMBIOME_JB2_00065	Feces	male	Sigmodon_hispidus	15521	8594	0	248	0	0	4850	0	1163	0	0	267	0	675	0	4	621	0	2	83	1	92	0	53	139	1	91	28	38	50	0	0	0	84	0	0	0	0	0	0	0	0	0	0	0	0
VMBIOME_JB2_00066	Feces	male	Sigmodon_hispidus	7649	7999	2	213	0	0	2991	0	1245	0	0	402	0	464	0	309	678	0	1	72	45	186	0	41	132	0	20	74	129	32	0	0	0	14	0	0	0	0	0	0	0	0	0	0	0	0
VMBIOME_JB2_00067	Feces	male	Sigmodon_hispidus	6708	10525	0	661	0	0	4979	2	1576	0	3	901	2	575	2	294	772	1	2	102	64	590	0	56	111	0	31	159	295	46	0	0	0	15	0	0	0	0	0	0	0	0	0	0	0	0
VMBIOME_JB2_00068	Feces	male	Sigmodon_hispidus	5607	6872	5	365	0	0	5128	0	862	0	2	390	0	308	0	449	293	0	1	36	92	206	0	137	20	12	56	36	140	84	0	0	0	14	0	0	0	0	0	0	0	0	0	0	0	1
VMBIOME_JB2_00069	Feces	female	Sigmodon_hispidus	7408	7172	4	586	95	0	5090	0	1397	2	0	703	1	233	0	1	380	0	0	88	17	164	0	21	2	0	17	61	115	39	0	0	0	45	0	0	0	0	0	0	0	0	0	0	0	0
VMBIOME_JB2_00070	Feces	female	Sigmodon_hispidus	9553	16270	0	196	16	0	4789	0	2222	0	0	860	0	135	0	0	301	0	13	136	0	254	0	299	202	0	29	78	60	98	0	0	0	29	0	0	0	0	0	0	0	0	0	0	0	0
VMBIOME_JB2_00071	Feces	female	Sigmodon_hispidus	9292	16454	0	440	0	0	4387	0	2916	0	0	99	0	224	0	5	229	0	3	143	3	256	0	29	243	0	25	34	39	151	0	0	0	90	0	0	0	0	0	0	0	0	0	0	0	0
VMBIOME_JB2_00072	Feces	female	Sigmodon_hispidus	7498	8891	2	883	1	0	4046	0	900	0	0	355	0	322	0	0	216	0	0	71	9	254	0	16	56	0	34	17	25	40	0	0	0	46	0	0	0	0	0	0	0	0	0	0	0	0
VMBIOME_JB2_00073	Feces	female	Sigmodon_fulviventer	13940	11489	0	183	0	3	5952	0	8344	0	0	891	0	515	0	1718	967	0	2	567	442	83	0	128	1571	303	118	152	43	57	0	0	0	38	0	0	0	0	0	0	0	0	0	0	0	0
VMBIOME_JB2_00074	Feces	male	Sigmodon_fulviventer	27569	18021	2	119	0	1	3971	0	7945	0	0	418	0	285	0	499	576	0	1	233	535	12	0	66	11	148	140	32	21	61	0	0	0	15	0	0	0	0	0	0	0	0	0	0	1	0
VMBIOME_JB2_00075	Feces	male	Sigmodon_fulviventer	12525	9080	0	27	0	0	2632	0	3606	0	0	326	0	194	0	165	792	0	0	493	738	2	0	64	63	149	91	30	45	96	0	0	0	63	0	0	0	0	0	0	0	0	0	0	0	0
VMBIOME_JB2_00076	Feces	male	Sigmodon_fulviventer	7777	5573	0	696	0	0	994	0	2147	0	0	235	0	223	0	618	437	0	0	231	392	5	0	45	15	110	6	33	4	94	0	0	0	16	0	0	0	0	0	0	0	0	0	0	0	0
VMBIOME_JB2_00077	Feces	female	Sigmodon_hispidus	17188	6876	0	1073	9	0	4931	0	2232	0	0	878	0	600	0	689	704	0	3	128	195	298	0	69	60	0	41	77	98	17	0	0	0	80	0	0	0	0	0	0	0	0	0	0	0	0
VMBIOME_JB2_00078	Feces	female	Sigmodon_hispidus	13167	7262	6	260	0	1	2800	0	1422	2	0	728	0	619	0	841	842	0	12	174	94	168	0	151	376	0	16	68	46	12	0	0	0	28	0	0	0	0	0	0	0	0	0	0	0	0
VMBIOME_JB2_00079	Feces	female	Sigmodon_hispidus	15369	7966	0	236	0	0	5886	0	1076	0	0	1069	0	1215	0	16	696	0	10	186	42	245	0	98	185	4	63	56	106	200	0	0	0	91	0	0	0	0	0	0	0	0	0	0	2	1
VMBIOME_JB2_00080	Feces	female	Sigmodon_hispidus	7267	4780	4	264	8	0	6604	0	950	0	0	160	0	449	0	1356	280	0	0	57	140	73	0	61	37	2	142	4	67	6	0	0	0	11	0	0	0	0	0	0	0	0	0	0	0	0
VMBIOME_JB2_00081	Feces	female	Sigmodon_hispidus	10191	8254	0	158	36	4	2458	0	2051	1	0	205	0	252	0	2813	825	0	6	162	149	136	0	50	28	1	11	34	34	9	0	0	0	50	0	0	0	0	0	0	0	0	0	0	0	0
VMBIOME_JB2_00082	Feces	male	Sigmodon_fulviventer	6420	6010	0	204	3	0	2906	1	2522	0	0	622	0	129	0	221	241	0	1	211	362	53	0	50	16	223	158	20	38	23	0	0	0	28	0	0	0	0	0	0	0	0	0	0	0	0
VMBIOME_JB2_00083	Feces	male	Sigmodon_fulviventer	13638	3520	0	22	0	0	1161	0	1832	0	0	205	0	291	0	546	215	0	2	292	119	19	0	75	67	91	16	19	6	541	0	0	0	74	0	0	0	0	0	0	0	0	0	0	5	0
VMBIOME_JB2_00084	Feces	male	Sigmodon_fulviventer	11201	10496	2	241	0	0	3481	0	3720	0	0	1221	0	353	0	498	252	0	2	498	1443	17	0	106	12	221	218	82	33	80	0	0	0	47	0	0	0	0	0	0	0	0	0	0	3	0
VMBIOME_JB2_00085	Feces	male	Sigmodon_fulviventer	20784	20459	0	428	3	0	5062	2	6412	0	0	1636	0	301	0	52	449	0	49	659	440	16	0	73	97	1150	156	249	13	0	0	0	0	11	0	0	0	0	0	0	0	0	0	0	0	0
VMBIOME_JB2_00086	Feces	male	Sigmodon_fulviventer	20080	11964	0	26	0	0	1653	0	5173	0	0	1239	0	327	0	4687	511	0	3	818	613	3	0	43	22	453	8	33	9	58	0	0	0	30	0	0	0	0	0	0	0	0	0	0	5	0
VMBIOME_JB2_00087	Feces	female	Sigmodon_fulviventer	15157	9919	1	29	0	1	3128	0	2546	0	1	562	0	221	0	831	416	0	0	387	554	4	0	110	39	124	55	46	63	275	0	0	0	66	0	0	0	0	0	0	0	0	0	0	9	0
VMBIOME_JB2_00088	Feces	female	Sigmodon_fulviventer	12950	14306	0	63	0	0	2652	0	7628	0	0	883	0	331	0	206	691	0	26	1085	1625	10	0	171	4362	105	59	397	31	54	0	0	0	42	0	0	0	0	0	0	0	0	0	0	147	2
VMBIOME_JB2_00089	Feces	male	Sigmodon_fulviventer	12011	5666	0	15	0	0	5189	0	3282	0	0	2022	0	149	0	395	780	0	0	219	151	187	0	45	81	153	57	23	55	52	0	0	0	24	0	0	0	0	0	0	0	0	0	0	7	0
VMBIOME_JB2_00090	Feces	male	Sigmodon_fulviventer	8908	12516	0	6	0	3	3293	0	6193	0	0	1129	0	296	0	654	418	0	14	902	1139	3	0	455	19	64	152	114	43	20	0	0	0	61	0	0	0	0	0	0	0	0	0	0	0	0
VMBIOME_JB2_00091	Feces	male	Sigmodon_hispidus	12897	9326	3	7	0	0	2245	0	2007	0	0	64	0	266	0	255	379	0	2	107	29	175	0	428	61	0	1	54	54	97	0	0	0	16	0	0	0	0	0	0	0	0	0	0	0	0
VMBIOME_JB2_00092	Feces	male	Sigmodon_hispidus	9761	7664	4	3	1	0	3217	0	806	0	0	579	0	392	0	1362	123	0	4	34	1430	107	0	21	134	0	267	7	27	0	0	0	0	32	0	0	0	0	0	0	0	0	0	0	0	0
VMBIOME_JB2_00093	Feces	male	Sigmodon_hispidus	10425	5124	0	212	0	0	4469	0	1761	3	0	1437	0	718	0	272	474	0	0	82	27	429	0	73	374	0	29	72	209	60	0	0	0	33	0	0	0	0	0	0	0	0	0	0	0	0
VMBIOME_JB2_00094	Feces	male	Sigmodon_hispidus	9664	9613	0	10	484	0	7118	0	1043	0	0	962	0	552	0	139	493	0	4	183	0	150	0	18	4	0	27	48	120	14	0	0	0	16	0	0	0	0	0	0	0	0	0	0	0	1
VMBIOME_JB2_00095	Feces	male	Sigmodon_hispidus	12399	9642	0	9	0	0	5759	0	2268	0	0	889	0	1222	0	739	1171	0	5	231	423	835	0	269	91	703	17	278	380	75	0	0	0	47	0	0	0	0	0	0	0	0	0	0	0	0
VMBIOME_JB2_00096	Feces	female	Sigmodon_hispidus	4144	7310	0	201	21	0	4499	0	1130	0	0	151	0	200	0	42	193	0	0	103	20	52	0	81	0	1	42	44	42	73	0	0	0	5	0	0	0	0	0	0	0	0	0	0	0	0
VMBIOME_JB2_00097	Feces	female	Sigmodon_hispidus	2610	3927	0	3	22	0	1406	0	937	0	0	221	0	43	0	1	93	0	0	28	318	52	0	17	93	0	10	14	43	36	0	0	0	28	0	0	0	0	0	0	0	0	0	0	0	0
VMBIOME_JB2_00098	Feces	female	Sigmodon_hispidus	3572	5336	0	276	0	0	1976	0	1295	0	0	419	0	259	0	5	170	0	0	8	5	297	0	5	3	0	0	36	53	0	0	0	0	0	0	0	0	0	0	0	0	0	0	0	0	0
VMBIOME_JB2_00099	Feces	female	Sigmodon_hispidus	3479	3295	0	68	0	0	1537	0	944	0	0	327	0	207	0	1	132	0	2	78	0	522	0	24	186	0	2	21	73	29	0	0	0	19	0	0	0	0	0	0	0	0	0	0	0	0
VMBIOME_JB2_00100	Feces	female	Sigmodon_fulviventer	3664	4783	0	40	0	0	2278	0	2282	0	0	1008	0	54	0	29	321	0	1	109	197	44	0	73	32	16	57	52	29	28	0	0	0	36	0	0	0	0	0	0	0	0	0	0	4	0
VMBIOME_JB2_00101	Feces	male	Sigmodon_fulviventer	5018	5856	0	82	0	0	2197	0	1507	0	0	307	0	38	0	185	234	0	0	45	54	120	0	39	0	473	27	20	42	0	0	0	0	8	0	0	0	0	0	0	0	0	0	0	0	0
VMBIOME_JB2_00102	Feces	male	Sigmodon_fulviventer	8163	14942	6	203	1	1	3724	0	8270	3	0	415	0	146	0	26	906	0	0	490	556	8	0	54	12	236	96	155	81	22	0	0	0	93	0	0	0	0	0	0	0	0	0	0	15	0
VMBIOME_JB2_00103	Feces	male	Sigmodon_fulviventer	4607	8734	2	159	0	0	1367	0	5176	0	0	975	0	87	0	920	239	0	0	786	244	6	0	44	27	192	16	16	23	41	0	0	0	36	0	0	0	0	0	0	0	0	0	0	0	0
VMBIOME_JB2_00104	Feces	female	Sigmodon_hispidus	9861	3257	0	130	2	0	1774	0	1319	0	0	390	0	108	0	97	388	0	5	131	56	313	0	72	35	0	8	51	91	0	0	0	0	34	0	0	0	0	0	0	0	0	0	0	1	1
VMBIOME_JB2_00105	Feces	female	Sigmodon_hispidus	8433	6388	1	2867	0	2	8278	0	1524	0	0	1858	0	158	0	154	802	0	1	140	44	4541	0	127	263	0	0	266	478	0	0	0	0	43	0	0	0	0	0	0	0	0	0	0	0	0
VMBIOME_JB2_00106	Feces	female	Sigmodon_hispidus	10156	10809	6	395	4	1	6814	0	2238	0	4	4572	0	403	0	140	405	0	3	287	82	478	0	111	833	0	18	129	414	110	0	0	0	56	0	0	0	0	0	0	0	0	0	0	0	0
VMBIOME_JB2_00107	Feces	female	Sigmodon_hispidus	11086	6169	0	92	172	0	2467	0	731	0	0	74	0	311	0	1049	317	0	5	115	129	29	0	184	9	0	8	36	11	0	0	0	0	98	0	0	0	0	0	0	0	0	0	0	0	0
VMBIOME_JB2_00108	Feces	female	Sigmodon_hispidus	8656	10482	3	25	56	1	5702	0	1964	0	0	466	0	410	0	381	661	0	0	133	80	282	0	39	0	0	20	63	49	0	0	0	0	73	0	0	0	0	0	0	0	0	0	0	0	0
VMBIOME_JB2_00109	Feces	male	Sigmodon_fulviventer	5103	8471	1	8	0	0	1171	0	3104	0	0	427	0	71	0	81	83	0	0	644	48	101	0	29	65	116	131	4	17	0	0	0	0	10	0	0	0	0	0	0	0	0	0	0	0	0
VMBIOME_JB2_00110	Feces	male	Sigmodon_fulviventer	5532	7814	0	12	2	0	1326	0	4059	0	0	368	0	48	0	909	181	0	1	572	212	3	0	50	54	433	7	100	7	20	0	0	0	5	0	0	0	0	0	0	0	0	0	0	24	0
VMBIOME_JB2_00111	Feces	male	Sigmodon_fulviventer	8152	9687	0	27	1	0	1284	0	4137	0	0	414	0	302	0	521	236	0	1	342	359	1	0	42	42	152	34	69	18	21	0	0	0	12	0	0	0	0	0	0	0	0	0	0	0	0
VMBIOME_JB2_00112	Feces	male	Sigmodon_fulviventer	6762	3020	0	171	0	0	1059	0	1566	0	0	433	0	156	0	136	39	0	2	271	120	0	0	81	1	164	60	13	15	107	0	0	0	24	0	0	0	0	0	0	0	0	0	0	0	0
VMBIOME_JB2_00113	Feces	male	Sigmodon_fulviventer	3532	7595	1	0	0	0	1045	0	4258	0	0	19	0	256	1	659	86	0	0	270	187	0	0	18	24	82	11	4	4	9	0	0	0	21	0	0	0	0	0	0	0	0	0	0	0	0
VMBIOME_JB2_00114	Feces	female	Sigmodon_fulviventer	7092	5186	5	84	0	0	791	0	2225	0	0	36	2	121	0	72	207	0	1	128	154	0	0	89	6	63	13	20	11	53	0	0	0	14	0	0	0	0	0	0	0	0	0	0	20	0
VMBIOME_JB2_00115	Feces	female	Sigmodon_fulviventer	6931	5488	3	588	0	0	1415	0	3333	0	0	119	0	60	0	195	236	0	1	237	289	4	0	211	55	24	33	82	9	65	0	0	0	6	0	0	0	0	0	0	0	0	0	0	12	0
VMBIOME_JB2_00116	Feces	male	Sigmodon_fulviventer	4833	5745	0	79	0	0	1826	0	4272	0	0	394	0	100	0	128	321	0	0	173	125	118	0	48	83	46	29	16	19	8	0	0	0	13	0	0	0	0	0	0	0	0	0	0	27	0
VMBIOME_JB2_00117	Feces	male	Sigmodon_fulviventer	8373	8758	2	312	0	0	1316	0	6701	0	0	50	0	128	0	291	334	0	5	610	389	2	0	385	0	59	17	140	12	2	0	0	0	19	0	0	0	0	0	0	0	0	0	0	3	0
VMBIOME_JB2_00118	Feces	male	Sigmodon_hispidus	6255	11387	2	29	1	0	3186	0	1401	0	0	246	0	206	0	405	306	0	0	118	318	123	0	250	52	0	4	46	27	95	0	0	0	14	0	0	0	0	0	0	0	0	0	0	0	0
VMBIOME_JB2_00119	Feces	male	Sigmodon_hispidus	7691	11581	1	585	390	0	6524	0	2372	0	0	1133	0	895	0	505	513	0	3	214	385	74	0	85	99	0	66	63	72	68	0	0	0	50	0	0	0	0	0	0	0	0	0	0	0	0
VMBIOME_JB2_00120	Feces	male	Sigmodon_hispidus	3824	6821	0	4	0	1	2030	0	2666	0	0	79	0	263	0	555	298	0	3	87	93	122	0	121	18	41	2	26	32	30	0	0	0	12	0	0	0	0	0	0	0	0	0	0	1	0
VMBIOME_JB2_00121	Feces	male	Sigmodon_hispidus	4321	11015	0	16	0	0	2741	0	1312	0	0	1222	0	172	0	0	121	0	0	45	0	233	0	41	32	0	52	37	142	15	0	0	0	23	0	0	0	0	0	0	0	0	0	0	0	0
VMBIOME_JB2_00122	Feces	male	Sigmodon_hispidus	4736	7871	0	250	0	0	3147	0	1547	0	0	286	0	673	0	252	467	0	0	51	60	294	0	94	9	41	11	41	150	4	0	0	0	6	0	0	0	0	0	0	0	0	0	0	0	0
VMBIOME_JB2_00123	Feces	female	Sigmodon_hispidus	4756	5456	0	174	14	0	1134	0	864	0	0	35	0	99	0	36	230	0	0	143	5	59	0	32	26	2	5	45	21	51	0	0	0	26	0	0	0	0	0	0	0	0	0	0	0	0
VMBIOME_JB2_00124	Feces	female	Sigmodon_hispidus	5621	5055	0	275	19	0	2038	0	1637	0	0	991	0	441	0	10	244	0	0	97	0	349	0	39	18	0	5	70	93	105	0	0	0	56	0	0	0	0	0	0	0	0	0	0	0	0
VMBIOME_JB2_00125	Feces	female	Sigmodon_hispidus	6014	7814	0	800	0	0	3059	0	1798	0	0	155	0	409	0	1	449	0	0	39	0	500	0	29	8	0	2	25	103	69	0	0	0	11	0	0	0	0	0	0	0	0	0	0	0	0
VMBIOME_JB2_00127	Feces	female	Sigmodon_fulviventer	3256	6144	0	1	0	0	2487	0	3767	0	0	1116	0	139	0	195	306	0	0	144	308	13	0	46	8	31	45	50	29	11	0	0	0	15	0	0	0	0	0	0	0	0	0	0	5	0
VMBIOME_JB2_00128	Feces	male	Sigmodon_fulviventer	8999	2815	0	3	0	0	1157	0	1345	0	0	65	0	55	0	185	275	0	6	275	86	4	0	97	19	11	3	20	2	388	0	0	0	71	0	0	0	0	0	0	0	0	0	0	1	0
VMBIOME_JB2_00129	Feces	male	Sigmodon_fulviventer	8235	7826	0	21	3	4	2534	0	9204	9	0	75	0	58	0	2	674	0	0	358	256	4	0	48	27	112	14	66	15	30	0	0	0	16	0	0	0	0	0	0	0	0	0	0	1	0
VMBIOME_JB2_00130	Feces	male	Sigmodon_fulviventer	9791	12068	0	1179	15	1	1108	0	2317	0	0	985	0	551	0	174	968	0	0	255	138	68	0	29	38	103	14	163	57	28	0	0	0	14	0	0	0	0	0	0	0	0	0	0	2	0
VMBIOME_JB2_00131	Feces	female	Sigmodon_hispidus	3308	9669	0	436	32	0	13472	1	2773	0	0	3887	1	533	0	71	761	0	0	61	280	1627	0	61	33	0	33	118	478	0	0	0	0	88	0	0	0	0	0	0	0	0	0	0	1	2
VMBIOME_JB2_00132	Feces	female	Sigmodon_hispidus	7629	6187	3	430	0	4	1681	0	2090	0	0	305	0	298	0	708	442	0	0	141	244	165	0	45	148	0	2	80	49	0	0	0	0	38	0	0	0	0	0	0	0	0	0	0	0	0
VMBIOME_JB2_00133	Feces	female	Sigmodon_hispidus	1002	501	0	36	0	0	227	0	214	0	0	192	0	86	0	16	267	0	11	10	1	0	0	1	6	0	9	133	0	0	0	0	0	0	0	0	0	0	0	0	0	0	0	0	0	0
VMBIOME_JB2_00134	Feces	female	Sigmodon_hispidus	4151	4129	0	55	34	6	1283	0	563	0	0	51	0	131	0	365	81	0	0	31	300	44	0	100	3	1	16	10	13	0	0	0	0	17	0	0	0	0	0	0	0	0	0	0	0	0
VMBIOME_JB2_00135	Feces	female	Sigmodon_hispidus	5889	4948	2	6	90	0	4069	1	987	0	0	228	0	129	0	472	387	0	0	34	91	222	0	6	81	0	41	31	54	3	0	0	0	10	0	0	0	0	0	0	0	0	0	0	2	0
VMBIOME_JB2_00163	Nose	female	Sigmodon_fulviventer	1	258	727	1865	135	2531	7	4357	9	1	96	568	486	0	228	0	1	0	64	0	0	0	0	0	0	0	4	0	0	0	0	0	0	0	0	0	0	0	0	0	0	0	0	0	0	0
VMBIOME_JB2_00164	Nose	male	Sigmodon_fulviventer	3150	892	1408	9028	8500	16701	110	9034	505	10	285	552	154	235	0	0	3	555	19	211	0	0	170	0	0	0	2	0	0	0	127	63	0	0	0	41	0	0	0	0	0	0	0	0	0	0
VMBIOME_JB2_00165	Nose	male	Sigmodon_fulviventer	1065	1185	3270	13265	218	49924	25	6922	0	4	0	204	1	3	0	0	0	0	144	1	0	0	0	0	0	90	1	8	36	0	632	0	0	0	0	73	37	0	0	0	0	0	0	0	0	0
VMBIOME_JB2_00166	Nose	male	Sigmodon_fulviventer	852	523	3590	6040	1877	3170	162	29289	0	561	462	0	10164	532	582	0	15	0	107	0	0	24	0	0	0	0	224	1	0	0	3	0	0	1	0	0	0	0	0	0	0	0	0	0	0	0
VMBIOME_JB2_00167	Nose	female	Sigmodon_hispidus	182	1	8412	4835	20497	2525	893	20514	276	10311	1919	917	3865	164	409	0	170	398	1	0	0	180	0	0	0	0	61	1	76	0	0	0	0	0	0	0	0	26	21	0	0	0	0	0	0	0
VMBIOME_JB2_00168	Nose	female	Sigmodon_hispidus	407	94	3824	2966	36813	9057	859	9532	0	16273	890	435	2116	70	2218	0	15	0	67	0	0	457	1	66	0	0	25	14	38	0	0	0	0	0	0	0	0	0	0	0	0	0	0	0	0	0
VMBIOME_JB2_00169	Nose	female	Sigmodon_hispidus	217	78	3816	3237	67388	3029	1680	6017	38	1829	527	628	492	0	315	0	54	67	1	0	0	1081	0	7	0	0	15	35	145	0	42	0	0	0	0	0	0	0	0	0	0	0	0	0	0	0
VMBIOME_JB2_00170	Nose	female	Sigmodon_hispidus	169	399	34944	2680	6016	9673	53	2436	54	12680	1931	3	958	0	853	0	11	0	0	0	0	0	0	0	0	0	32	0	0	0	0	0	0	0	0	0	0	0	0	0	0	0	0	0	0	0
VMBIOME_JB2_00171	Nose	female	Sigmodon_hispidus	1027	1575	1015	423	12157	13431	353	4133	199	48735	254	6	713	0	1642	0	2	15	7	0	22	71	0	0	0	0	9	46	49	0	0	0	0	0	0	0	0	0	0	0	0	0	0	0	0	0
VMBIOME_JB2_00172	Ear	female	Sigmodon_fulviventer	0	7	18	6	11	8	2	10	0	8	1058	0	1	0	1	0	0	211	1	0	0	0	0	0	0	0	0	1	0	0	0	0	0	0	0	0	0	0	0	0	0	0	0	0	0	0
VMBIOME_JB2_00173	Ear	male	Sigmodon_fulviventer	4962	6313	1621	16316	6926	795	1441	2222	84	2	410	460	0	552	0	0	27	0	431	409	0	0	0	9	0	0	378	0	0	0	0	0	0	0	0	0	0	0	0	0	0	0	0	0	0	0
VMBIOME_JB2_00175	Ear	male	Sigmodon_fulviventer	1	0	11	20	7	7	0	4	0	3	2451	0	1	0	0	0	0	215	26	0	0	0	102	0	0	0	0	0	0	0	0	32	0	0	0	0	0	0	0	0	0	0	0	0	0	0
VMBIOME_JB2_00176	Ear	female	Sigmodon_hispidus	0	0	15726	243	9	3	2	500	0	2082	0	1	0	0	1	0	0	0	0	0	0	0	0	0	0	0	0	0	0	0	0	0	0	0	0	0	0	0	0	0	0	0	0	0	0	0
VMBIOME_JB2_00177	Ear	female	Sigmodon_hispidus	0	0	1844	228	4	228	0	1	0	137	165	0	0	0	0	0	0	0	0	0	0	0	71	0	0	0	0	0	0	0	0	0	0	0	0	0	0	0	0	0	0	0	0	0	0	0
VMBIOME_JB2_00178	Ear	female	Sigmodon_hispidus	763	3	46833	1124	364	201	0	58	0	3035	226	158	97	2	1268	0	0	1	0	0	0	0	0	0	0	0	3	0	0	0	0	0	0	0	0	0	0	0	0	0	0	0	0	0	0	0
VMBIOME_JB2_00179	Ear	female	Sigmodon_hispidus	1	1	57794	827	1206	522	62	1160	0	3306	385	0	108	0	180	0	2	0	0	0	0	0	0	0	0	0	3	0	0	0	0	0	0	0	0	0	0	0	0	0	0	0	47	0	0	0
VMBIOME_JB2_00180	Ear	female	Sigmodon_hispidus	44	19	24891	189	15425	13672	0	192	0	22645	0	0	229	0	1191	0	1	0	11	0	0	0	0	0	0	0	10	0	0	0	0	0	0	0	0	0	0	0	0	0	0	0	0	0	0	0
VMBIOME_JB2_00181	Skin	female	Sigmodon_fulviventer	1	0	418	4748	23	1225	1	1471	0	226	432	1001	121	0	1	0	2	243	82	0	0	0	0	0	0	0	2	0	0	0	0	0	0	0	1	0	0	0	0	0	0	0	0	0	0	0
VMBIOME_JB2_00182	Skin	male	Sigmodon_fulviventer	3972	1712	3273	31665	9797	3730	6149	4130	5	311	255	3238	349	0	2	448	239	0	239	0	0	0	0	19	0	0	2	220	64	0	812	0	0	0	122	0	0	0	0	0	0	0	0	0	0	0
VMBIOME_JB2_00183	Skin	male	Sigmodon_fulviventer	61	119	2894	20899	360	4406	311	5428	979	6	750	51	318	0	282	0	5	46	1006	0	0	0	86	0	0	0	9	0	0	0	0	0	0	0	122	0	0	0	0	0	0	0	0	0	0	0
VMBIOME_JB2_00184	Skin	male	Sigmodon_fulviventer	626	748	1538	20805	412	3197	1	664	738	4	1205	1700	1447	307	0	0	0	0	0	0	0	0	0	0	0	0	23	0	0	0	0	0	0	0	0	0	146	0	0	0	0	0	0	0	0	0
VMBIOME_JB2_00185	Skin	female	Sigmodon_hispidus	2151	1080	4852	215	437	805	1	1412	206	1229	63	407	256	222	1	0	1	59	117	0	0	0	0	2	0	0	32	0	0	0	0	0	0	0	0	0	0	0	0	0	0	0	0	0	0	0
VMBIOME_JB2_00186	Skin	female	Sigmodon_hispidus	4354	317	18704	815	358	2473	166	46	0	4912	47	0	685	800	509	0	9	0	220	0	0	0	46	1	0	0	13	31	0	0	0	0	0	0	0	0	0	0	0	0	0	0	0	0	0	0
VMBIOME_JB2_00187	Skin	female	Sigmodon_hispidus	10	3	6678	579	304	1493	86	188	0	2838	123	104	6	0	2	0	0	1	71	2	0	0	0	0	0	0	1	0	0	0	1	0	3	0	0	0	0	44	0	0	0	0	0	0	0	0
VMBIOME_JB2_00189	Skin	female	Sigmodon_hispidus	63	251	39434	1603	3513	9558	3	367	0	11125	228	431	162	0	4	0	0	0	161	0	0	0	0	0	0	0	5	0	0	0	0	0	0	0	0	0	0	0	0	0	0	0	0	0	0	0
VMBIOME_JB2_00190	Nose	male	Sigmodon_fulviventer	2927	649	5125	11699	2885	274	48	7228	609	57	277	1593	1589	1	2	0	7	145	0	0	0	32	0	2	0	0	42	0	0	0	6	0	0	0	0	0	0	0	0	0	0	0	0	620	0	0
VMBIOME_JB2_00191	Nose	male	Sigmodon_fulviventer	383	1325	12524	6144	141	6536	17	14013	7	6	945	308	363	0	0	135	0	0	57	0	0	0	0	0	0	0	3	0	0	116	0	26	0	0	0	150	0	0	0	0	0	0	0	0	0	0
VMBIOME_JB2_00192	Nose	male	Sigmodon_fulviventer	3400	194	6226	6361	393	9732	17	9644	1	24	2617	141	1769	0	0	0	21	0	20	0	0	0	0	0	0	0	55	3	0	0	0	0	0	0	0	0	0	0	0	0	0	0	0	0	0	0
VMBIOME_JB2_00193	Nose	male	Sigmodon_fulviventer	2089	613	7669	7411	233	3061	293	25270	23	1	387	23	2241	190	1	0	33	2	3	0	0	0	0	0	0	0	22	0	16	0	13	0	0	0	0	0	0	0	15	0	0	0	0	0	0	0
VMBIOME_JB2_00194	Nose	male	Sigmodon_fulviventer	1036	911	9291	8654	142	13135	285	20133	1549	1	3012	238	1155	330	370	0	2	0	755	0	0	126	334	0	0	0	285	54	0	0	1	439	0	0	0	0	40	227	0	0	0	0	0	0	0	0
VMBIOME_JB2_00195	Nose	female	Sigmodon_fulviventer	21	224	1334	3484	74	241	1	117	1	5	6290	282	3	0	0	0	0	21	103	0	0	0	0	0	0	0	1	0	0	0	0	0	0	0	0	0	0	0	37	0	0	0	0	0	0	0
VMBIOME_JB2_00196	Nose	female	Sigmodon_fulviventer	15	66	34826	20752	147	5904	3	12303	76	4	754	1	984	0	2	0	0	0	0	0	0	0	0	0	0	0	16	0	0	0	335	115	0	0	0	0	0	0	0	0	0	0	0	0	0	0
VMBIOME_JB2_00197	Nose	male	Sigmodon_fulviventer	335	1	8	13	52	96	401	4	0	2	2	147	1	0	0	0	0	228	162	0	0	0	0	0	0	0	0	0	0	0	0	0	0	0	0	0	0	0	0	0	0	0	0	1	0	0
VMBIOME_JB2_00198	Nose	male	Sigmodon_fulviventer	1	118	19947	22227	192	19977	171	6610	113	0	214	132	636	44	275	0	4	0	0	0	0	0	0	0	0	0	41	0	4	0	0	0	0	0	0	0	0	0	0	0	0	0	0	0	0	0
VMBIOME_JB2_00199	Nose	male	Sigmodon_hispidus	2	416	4061	2656	42272	11474	66	15720	129	180	1928	0	2467	579	1353	0	0	2	1	0	0	0	3	5	0	0	28	0	0	0	0	0	0	0	0	0	0	0	2	0	0	0	0	0	0	0
VMBIOME_JB2_00200	Nose	male	Sigmodon_hispidus	0	0	758	8591	20329	31798	16	13514	0	13343	282	0	5501	9	3534	0	1	15	1	0	0	0	0	0	0	0	79	0	0	0	0	0	0	0	0	0	0	0	9	0	0	0	0	0	0	0
VMBIOME_JB2_00201	Nose	male	Sigmodon_hispidus	18	117	1254	3921	41056	15267	150	3694	40	336	150	191	1906	319	2485	0	2	0	3	200	1	80	0	0	0	0	29	0	0	0	0	0	108	0	0	45	0	0	0	0	0	0	0	0	0	0
VMBIOME_JB2_00202	Nose	male	Sigmodon_hispidus	57	41	506	2748	66270	3838	24	3040	5	19	109	13	2024	4	2125	0	4	16	4	0	0	16	0	0	0	0	53	0	0	0	1	0	0	0	0	0	0	0	0	0	0	0	0	0	0	0
VMBIOME_JB2_00203	Nose	male	Sigmodon_hispidus	0	4	1089	1992	12113	16551	2	4549	0	0	29	0	771	0	1083	0	0	0	0	0	0	0	0	0	0	0	12	0	0	0	0	0	0	0	0	0	0	0	0	0	0	0	0	0	0	0
VMBIOME_JB2_00204	Nose	female	Sigmodon_hispidus	45	0	3792	3308	32358	4010	8	2592	0	1683	11	0	473	0	364	0	0	0	66	0	0	0	0	0	0	0	3	0	3	0	0	0	0	0	0	0	0	150	23	0	0	0	0	0	0	0
VMBIOME_JB2_00205	Nose	female	Sigmodon_hispidus	1	0	843	219	62766	3342	1	3382	0	59	92	0	518	89	392	0	0	52	3	0	0	0	0	0	0	0	7	0	0	0	0	0	0	0	0	0	0	0	0	0	0	0	0	0	0	0
VMBIOME_JB2_00206	Nose	female	Sigmodon_hispidus	5	27	1690	2588	67069	2983	5	2148	0	4	222	0	318	0	365	29	0	4	0	0	0	0	0	61	0	0	1	0	0	0	0	0	0	0	0	0	0	1	0	0	0	0	0	0	0	0
VMBIOME_JB2_00207	Nose	female	Sigmodon_hispidus	15	198	237	443	86035	689	19	3401	11	252	36	1	815	0	311	0	0	13	15	0	0	0	0	0	0	0	20	0	0	0	0	0	1	0	0	0	0	0	0	0	0	0	0	0	0	0
VMBIOME_JB2_00208	Nose	female	Sigmodon_fulviventer	139	85	3627	2733	226	988	80	5757	0	1	2325	166	741	0	0	68	3	0	0	0	0	0	1	0	0	0	9	0	0	0	70	0	0	0	0	0	0	0	0	0	0	0	0	0	0	0
VMBIOME_JB2_00209	Nose	male	Sigmodon_fulviventer	28845	3210	2388	10571	121	11510	6578	874	628	0	35	2506	2	49	1	53	820	21	31	17	0	105	0	82	0	0	29	136	92	0	397	36	0	66	0	36	0	0	0	0	0	0	0	0	0	0
VMBIOME_JB2_00210	Nose	male	Sigmodon_fulviventer	230	7	1099	1773	184	640	56	15	0	1	525	0	1	0	1	0	1	0	0	0	0	0	0	0	0	0	0	0	0	0	0	0	0	0	0	0	0	0	0	0	0	0	0	23	0	0
VMBIOME_JB2_00211	Nose	male	Sigmodon_fulviventer	284	398	1698	3700	301	6273	240	977	1	36	102	128	102	1	76	0	7	255	41	0	0	0	0	0	0	0	0	0	0	0	0	52	0	0	0	112	0	0	0	0	0	0	0	0	0	0
VMBIOME_JB2_00212	Nose	female	Sigmodon_hispidus	72	90	2031	2399	18720	3711	167	18381	2	19257	15	19	2269	293	898	0	0	2	0	0	0	0	0	0	0	0	47	0	0	0	0	8	0	0	0	0	103	0	30	0	0	0	0	0	0	0
VMBIOME_JB2_00213	Nose	female	Sigmodon_hispidus	257	68	377	4340	3702	39705	34	2901	0	7183	136	7	2794	80	582	3	0	41	0	0	0	43	0	0	0	0	27	0	0	0	0	1	0	0	0	48	56	0	0	0	0	0	0	0	0	0
VMBIOME_JB2_00214	Nose	female	Sigmodon_hispidus	898	963	839	6808	40555	1163	233	10234	280	59	137	175	1415	248	504	0	13	73	16	10	0	20	0	4	0	0	17	0	3	0	0	0	0	0	0	0	0	0	0	0	0	0	0	0	0	0
VMBIOME_JB2_00215	Nose	female	Sigmodon_hispidus	835	2328	15285	1033	15545	915	232	8589	315	10703	1782	1	3201	257	839	0	8	4	25	27	7	0	0	0	7	0	43	0	0	0	0	0	0	0	0	0	0	0	0	1	0	0	0	0	0	0
VMBIOME_JB2_00216	Nose	female	Sigmodon_hispidus	20	21	180	1229	17159	6447	9	6448	0	30201	6	70	1028	13	391	0	0	0	2	0	0	0	10	0	0	0	11	0	0	0	0	0	0	0	0	45	0	0	0	0	0	0	0	0	0	0
VMBIOME_JB2_00217	Ear	male	Sigmodon_fulviventer	614	395	1141	4460	572	43	30	117	2	5	20	626	610	0	1	0	2	0	96	0	0	0	0	0	0	0	6	0	0	0	0	0	0	0	0	0	0	0	0	0	0	0	0	0	0	0
VMBIOME_JB2_00220	Ear	male	Sigmodon_fulviventer	627	64	1098	5633	359	222	94	15	4	6	861	474	5	0	0	0	4	3	0	0	0	39	0	0	0	0	0	0	0	0	0	0	0	0	0	0	0	0	0	168	0	0	0	0	0	0
VMBIOME_JB2_00221	Ear	male	Sigmodon_fulviventer	353	821	285	6257	478	1797	9	34	214	9	333	53	5	0	366	0	3	73	423	0	0	0	0	0	0	0	1	0	0	0	0	40	0	0	0	0	0	0	0	0	0	0	0	0	0	0
VMBIOME_JB2_00223	Ear	female	Sigmodon_fulviventer	1120	0	12	5341	11	336	0	271	0	2	99	19	477	0	1	0	1	0	0	0	0	0	0	0	0	0	4	0	0	0	0	0	0	0	0	0	0	0	1	0	0	0	0	0	0	0
VMBIOME_JB2_00224	Ear	male	Sigmodon_fulviventer	4688	57	1991	29087	7	7	12	1245	179	2	7268	1934	44	0	0	0	0	0	293	0	0	0	0	2	0	0	0	0	0	0	0	0	0	0	0	15	0	0	0	0	178	0	0	0	0	0
VMBIOME_JB2_00225	Ear	male	Sigmodon_fulviventer	333	31	755	8052	8	89	0	406	0	0	3810	188	308	0	0	0	0	658	0	0	0	0	0	0	0	0	5	0	0	0	0	158	0	0	0	216	0	0	0	0	0	0	0	0	0	0
VMBIOME_JB2_00226	Ear	male	Sigmodon_hispidus	148	0	67519	1173	269	680	301	539	33	75	105	0	545	0	661	129	0	60	289	0	0	0	0	0	0	0	9	0	0	0	0	0	0	0	0	0	0	0	38	0	0	0	0	0	0	0
VMBIOME_JB2_00227	Ear	male	Sigmodon_hispidus	1	0	2230	5512	7269	6271	8	1494	0	5232	11	0	0	0	235	0	7	0	55	0	0	0	0	0	0	0	0	0	0	0	0	0	0	0	0	0	0	0	0	0	0	0	0	0	0	0
VMBIOME_JB2_00228	Ear	male	Sigmodon_hispidus	68	97	15389	1259	1333	207	776	1081	0	7	4	121	1621	0	73	0	27	0	0	0	0	0	3	0	0	0	25	0	0	0	0	0	0	0	0	0	0	0	0	0	0	0	0	0	0	0
VMBIOME_JB2_00229	Ear	male	Sigmodon_hispidus	36	236	1282	1781	5537	991	4	1167	135	33	2813	2	691	0	1760	0	24	1310	255	1	0	0	184	0	0	0	21	0	0	0	0	265	0	0	0	69	0	0	0	0	0	0	0	0	0	0
VMBIOME_JB2_00230	Ear	male	Sigmodon_hispidus	0	618	15751	1554	1699	533	2	175	0	2	19	0	322	0	929	0	0	0	12	0	0	0	0	0	0	0	5	0	0	0	0	0	0	0	0	0	0	0	0	0	0	0	0	0	0	0
VMBIOME_JB2_00231	Ear	female	Sigmodon_hispidus	0	185	16520	2192	3259	1590	0	2414	0	1910	0	0	696	0	61	0	0	533	84	0	0	0	0	0	0	0	6	0	71	0	0	0	0	0	0	0	0	0	0	0	0	0	0	0	0	0
VMBIOME_JB2_00232	Ear	female	Sigmodon_hispidus	2	5	906	760	4738	997	0	1508	0	383	0	0	368	0	977	0	0	92	0	0	0	0	0	0	0	0	17	0	0	0	0	137	0	0	0	0	0	0	0	0	0	0	0	0	0	0
VMBIOME_JB2_00233	Ear	female	Sigmodon_hispidus	474	216	4700	2382	2064	1290	275	3138	13	3	0	424	360	0	627	0	0	0	37	0	0	0	15	0	0	0	6	0	0	0	0	0	0	0	0	0	0	0	0	0	0	0	0	0	0	0
VMBIOME_JB2_00234	Ear	female	Sigmodon_hispidus	4	1	3027	1507	3690	471	0	563	0	149	0	17	214	388	272	0	0	0	0	0	0	0	0	0	0	0	2	0	0	0	0	0	0	0	0	0	0	0	1	0	0	0	0	0	0	0
VMBIOME_JB2_00235	Ear	female	Sigmodon_fulviventer	2434	257	4071	5808	169	1169	120	791	384	0	3380	191	52	0	0	0	4	248	2	0	0	0	0	0	0	0	0	0	26	0	71	25	0	0	0	0	0	0	0	0	0	0	0	0	0	0
VMBIOME_JB2_00236	Ear	male	Sigmodon_fulviventer	6734	930	1112	4841	13	76	654	155	263	10	3552	106	1	0	40	0	52	0	21	1	0	0	19	3	0	0	282	0	0	0	0	103	0	0	0	0	0	0	239	0	0	0	0	0	0	0
VMBIOME_JB2_00237	Ear	male	Sigmodon_fulviventer	745	154	832	9146	209	31	1	601	126	9	1383	302	11	0	201	0	0	125	170	0	0	0	158	0	0	0	0	0	0	0	1	0	0	0	3	0	0	0	0	0	0	0	0	0	0	0
VMBIOME_JB2_00238	Ear	male	Sigmodon_fulviventer	783	49	218	1862	32	2	3	198	2	3	157	14	0	0	0	0	0	1	3	0	0	0	1	0	0	0	0	0	0	0	0	0	0	0	0	0	0	0	0	0	0	0	0	0	0	0
VMBIOME_JB2_00239	Ear	female	Sigmodon_hispidus	844	31	5067	1847	712	450	33	2142	1	1312	1	0	258	1	637	0	0	0	60	0	0	0	11	0	0	0	9	0	0	0	0	0	148	0	0	0	0	0	0	0	0	0	0	0	0	0
VMBIOME_JB2_00240	Ear	female	Sigmodon_hispidus	616	0	25184	2391	2176	4715	143	247	0	12325	1	1	354	0	131	0	9	653	0	0	0	0	0	0	0	0	2	2	67	0	2	0	0	0	0	0	0	0	0	0	0	0	0	0	0	0
VMBIOME_JB2_00241	Ear	female	Sigmodon_hispidus	0	2	5327	453	2039	500	66	795	0	2	0	1	72	0	229	0	2	0	0	0	0	0	0	0	0	0	2	0	0	0	0	0	0	0	0	0	0	0	0	0	0	0	0	0	0	0
VMBIOME_JB2_00242	Ear	female	Sigmodon_hispidus	509	1155	15747	3575	9152	711	186	1490	314	2609	34	129	42	0	211	0	0	374	300	0	0	0	178	0	0	0	1	0	0	0	0	0	0	0	0	0	0	0	0	0	0	0	0	0	0	0
VMBIOME_JB2_00243	Ear	female	Sigmodon_hispidus	100	0	2183	913	17309	7798	0	439	0	21631	112	2	0	30	32	0	0	0	0	0	0	0	0	0	0	0	0	0	0	0	0	0	0	0	0	0	0	0	0	0	0	0	0	0	0	0
VMBIOME_JB2_00244	Skin	male	Sigmodon_fulviventer	7937	1536	3351	20361	999	2878	1324	5500	356	59	707	2197	180	71	562	0	538	539	535	0	0	343	372	3	0	0	15	0	68	0	0	0	0	0	0	0	0	0	87	0	0	0	0	0	0	0
VMBIOME_JB2_00245	Skin	male	Sigmodon_fulviventer	1751	75	1711	7347	367	1859	499	412	208	0	175	501	71	181	0	0	10	24	1	0	0	92	54	0	0	0	1	0	0	0	0	27	0	0	0	0	0	0	0	0	0	0	0	0	0	0
VMBIOME_JB2_00246	Skin	male	Sigmodon_fulviventer	3370	1431	2149	10927	315	421	1470	161	413	1	57	444	167	0	111	0	104	132	340	4	0	1	273	0	0	0	50	4	0	0	1	179	292	0	216	0	153	6	290	0	0	0	0	0	0	0
VMBIOME_JB2_00247	Skin	male	Sigmodon_fulviventer	2947	1796	3143	11909	42	2928	1068	3166	10	1	833	872	71	67	0	0	218	321	18	0	0	53	0	0	0	0	0	0	0	0	0	0	0	0	297	81	0	0	63	0	0	0	0	0	0	0
VMBIOME_JB2_00248	Skin	male	Sigmodon_fulviventer	1050	379	1825	11392	158	3663	33	554	114	16	91	332	491	60	124	0	2	0	24	0	0	16	0	0	0	0	5	0	0	0	0	0	0	0	0	0	0	0	0	0	0	0	0	0	0	0
VMBIOME_JB2_00249	Skin	female	Sigmodon_fulviventer	63	145	655	4855	219	1279	418	115	0	112	427	255	1	18	0	0	0	29	87	0	0	0	0	0	0	0	0	0	0	0	0	557	0	0	0	0	0	0	0	0	0	0	0	0	0	0
VMBIOME_JB2_00250	Skin	female	Sigmodon_fulviventer	637	35	539	4039	321	3763	69	1	39	2	703	371	0	0	0	0	6	0	174	0	0	0	107	0	0	0	0	0	0	0	461	0	0	0	0	224	0	0	0	0	0	0	0	0	0	0
VMBIOME_JB2_00251	Skin	male	Sigmodon_fulviventer	2	50	1212	4636	53	884	370	420	0	5	4	237	0	0	1	0	8	0	423	0	0	0	0	0	0	0	0	0	0	0	331	0	0	0	0	0	0	0	0	0	0	0	0	0	0	0
VMBIOME_JB2_00252	Skin	male	Sigmodon_fulviventer	155	241	754	3212	256	1018	4	324	0	2	78	2	2	0	0	0	0	419	242	0	0	0	6	0	0	0	0	0	0	0	0	0	0	0	31	0	94	0	0	0	0	0	0	0	0	0
VMBIOME_JB2_00253	Skin	male	Sigmodon_hispidus	503	7	10951	2730	10	1213	58	1	0	3	372	0	0	0	3	0	1	375	88	0	0	0	0	0	0	0	0	0	0	0	0	1	0	0	0	0	0	0	94	0	0	0	0	0	0	0
VMBIOME_JB2_00254	Skin	male	Sigmodon_hispidus	424	734	13095	2186	1972	3967	617	368	0	853	157	196	519	0	87	0	17	619	707	0	1	0	123	0	0	0	25	0	6	0	0	0	0	0	0	412	0	0	185	0	0	0	0	0	0	0
VMBIOME_JB2_00255	Skin	male	Sigmodon_hispidus	234	365	1632	839	16	38	157	108	0	646	340	287	142	192	1	0	0	378	163	0	0	176	32	0	0	0	4	0	0	0	0	18	0	0	0	36	0	0	0	176	0	0	0	0	0	0
VMBIOME_JB2_00256	Skin	male	Sigmodon_hispidus	798	0	1122	943	128	531	358	1385	0	680	0	91	898	207	0	0	44	0	856	0	395	0	378	0	0	0	24	0	0	0	1	0	0	0	0	0	0	0	0	0	0	0	0	0	0	0
VMBIOME_JB2_00257	Skin	male	Sigmodon_hispidus	188	0	1191	1558	192	1082	2	943	0	5	69	0	1	0	0	0	0	1	445	0	0	0	0	0	0	0	0	0	0	0	0	0	0	0	0	0	0	0	0	0	0	0	0	0	0	0
VMBIOME_JB2_00261	Nose	male	Sigmodon_fulviventer	312	70	40	633	25	1142	74	91	3	2	290	2	9	1	8	0	0	0	101	0	0	0	0	20	0	0	0	0	10	0	0	0	0	0	0	0	0	116	0	0	0	0	0	0	0	0
VMBIOME_JB2_00262	Nose	female	Sigmodon_hispidus	18	100	392	609	27	162	0	94	2	245	11	28	6	0	6	0	0	0	0	0	0	0	0	0	0	0	0	0	0	0	12	0	0	0	0	0	0	0	0	0	0	0	0	0	0	0
VMBIOME_JB2_00264	Nose	female	Sigmodon_hispidus	125	6	12221	25	3675	1595	0	173	2	6659	9	0	240	0	49	0	0	0	0	0	0	0	14	0	0	0	1	0	3	0	0	0	0	0	0	0	0	0	0	0	0	0	0	0	0	0
VMBIOME_JB2_00265	Nose	female	Sigmodon_hispidus	0	0	3955	3	85	33	0	77	76	350	0	0	16	0	0	0	0	0	0	0	0	0	0	0	0	0	0	0	0	0	0	0	0	0	0	0	0	0	0	0	0	0	0	0	0	0
VMBIOME_JB2_00266	Ear	female	Sigmodon_fulviventer	17	0	5404	313	102	256	1	474	0	775	37	0	29	0	47	0	0	0	49	0	0	0	0	0	0	0	0	0	0	0	0	0	0	0	0	0	0	0	0	0	0	0	0	0	0	0
VMBIOME_JB2_00267	Ear	female	Sigmodon_fulviventer	206	0	9317	119	407	2759	1	67	0	2559	155	0	40	0	295	0	18	0	0	0	0	0	0	0	0	0	4	0	0	0	0	0	0	0	0	0	0	0	0	0	0	0	0	0	0	0
VMBIOME_JB2_00268	Ear	male	Sigmodon_fulviventer	60	1	12996	333	380	2	0	5	0	1876	601	27	259	0	555	0	0	0	66	0	0	0	0	0	0	0	1	0	0	0	0	0	0	0	0	0	0	0	0	0	0	0	0	0	0	0
VMBIOME_JB2_00269	Ear	male	Sigmodon_fulviventer	74	0	1556	314	5	251	0	174	0	4	1996	47	36	0	0	0	0	0	0	0	0	0	0	0	0	0	0	4	0	0	0	0	0	0	0	0	0	0	0	0	0	0	0	0	0	0
VMBIOME_JB2_00270	Ear	female	Sigmodon_hispidus	1849	71	4126	16301	2	6268	13	4968	25	1	7	541	1043	0	0	0	4	1	0	0	0	0	272	0	0	0	16	0	0	0	0	0	0	0	0	0	0	0	0	0	0	0	0	0	0	0
VMBIOME_JB2_00271	Ear	female	Sigmodon_hispidus	425	87	378	775	1113	136	69	30	30	0	346	143	8	0	0	0	0	0	0	0	0	2	0	0	0	0	0	1	1	0	0	0	0	0	0	1	4	0	0	0	0	0	0	0	0	0
VMBIOME_JB2_00272	Ear	female	Sigmodon_hispidus	4	0	617	566	3	14	0	17	0	1	350	42	104	0	0	0	0	11	10	0	0	0	0	0	0	0	1	0	0	0	0	0	0	0	0	0	0	0	0	0	0	0	0	0	0	0
VMBIOME_JB2_00273	Ear	female	Sigmodon_hispidus	0	11	1927	21	229	164	0	279	0	15	4	0	77	0	223	0	0	7	0	0	0	0	6	0	0	0	0	0	0	0	0	0	0	0	0	0	0	0	0	0	0	0	0	0	0	0
VMBIOME_JB2_00274	Skin	female	Sigmodon_fulviventer	51	4	8550	606	1219	315	63	302	0	2	19	10	180	0	213	0	1	0	19	0	0	0	10	0	0	0	1	0	0	0	0	0	0	0	0	0	0	0	0	0	0	0	0	0	0	0
VMBIOME_JB2_00275	Skin	female	Sigmodon_fulviventer	501	154	11384	2010	3124	416	22	1127	11	2245	90	552	1278	148	745	0	2	5	8	0	0	5	12	3	0	0	31	50	0	0	0	0	0	0	0	0	0	0	0	0	0	0	0	0	0	0
VMBIOME_JB2_00276	Skin	male	Sigmodon_fulviventer	1	527	45489	1120	1558	564	29	2366	0	2072	54	0	1040	0	117	0	0	63	28	0	0	0	1	0	0	0	13	0	0	0	0	0	0	0	0	0	0	0	0	0	0	0	0	0	0	0
VMBIOME_JB2_00277	Skin	male	Sigmodon_fulviventer	1	0	5319	58	126	9	11	42	0	19	73	4	50	0	16	0	1	0	0	0	0	0	0	0	0	0	0	0	0	0	0	0	0	0	0	0	0	0	0	0	0	0	0	0	0	0
VMBIOME_JB2_00279	Skin	female	Sigmodon_hispidus	130	15	7971	692	2118	176	1	1049	15	2	621	0	787	0	119	0	0	0	56	0	0	0	0	0	0	0	10	0	0	0	0	0	0	0	0	0	0	0	0	0	0	0	0	0	0	0
VMBIOME_JB2_00280	Skin	female	Sigmodon_hispidus	1	0	1094	618	19899	1868	8	3	1	4450	11	0	827	0	9	0	0	0	0	0	0	0	0	0	0	0	10	0	0	0	0	0	0	0	0	0	0	0	0	0	0	0	0	0	0	0
VMBIOME_JB2_00281	Skin	female	Sigmodon_hispidus	0	0	17240	84	185	0	0	53	0	25	10	0	19	0	1	0	0	0	0	0	0	0	0	0	0	0	0	0	0	0	0	0	0	0	0	0	0	0	0	0	0	0	0	0	0	0
VMBIOME_JB2_00282	Skin	female	Sigmodon_hispidus	113	5	13	344	24	39	6	15	14	1	500	5	0	0	2	0	0	0	0	2	27	0	0	0	0	0	0	1	0	0	0	0	0	0	1	0	0	0	0	0	0	0	0	0	0	0
VMBIOME_JB2_00283	Skin	female	Sigmodon_hispidus	594	602	4880	7210	42	355	316	1383	388	9	363	1859	884	0	86	0	58	407	2	0	0	0	577	0	0	0	9	0	0	0	0	1	0	0	0	0	0	0	0	0	0	0	0	0	0	0
VMBIOME_JB2_00284	Skin	female	Sigmodon_hispidus	442	428	663	4645	64	736	10	1285	0	8	245	349	90	0	1	0	0	0	136	0	0	0	0	0	0	0	1	0	0	0	269	0	0	0	0	8	0	0	0	0	0	0	0	0	0	0
VMBIOME_JB2_00285	Skin	female	Sigmodon_fulviventer	320	0	109	1836	35	2352	5	166	213	10	262	3	507	0	0	0	0	0	47	0	0	0	0	0	0	0	9	0	0	0	117	0	0	0	0	0	0	0	0	0	0	0	0	0	0	0
VMBIOME_JB2_00286	Skin	male	Sigmodon_fulviventer	5	55	933	2228	39	8	47	118	0	12	1	3	534	11	7	0	0	6	0	0	0	0	0	0	0	0	7	0	0	0	0	0	0	0	0	0	0	0	0	0	0	0	0	0	0	0
VMBIOME_JB2_00287	Skin	male	Sigmodon_fulviventer	3	3	554	871	37	448	1	118	0	8	37	1	35	0	0	0	0	0	4	0	0	0	0	0	0	0	1	0	0	0	4	0	0	0	0	19	0	0	0	0	0	0	0	0	0	0
VMBIOME_JB2_00289	Skin	female	Sigmodon_hispidus	27	95	1135	1605	102	201	3	724	44	22	234	213	14	0	1	0	0	0	0	0	0	0	0	0	0	0	0	0	0	0	0	0	0	0	0	0	0	0	0	0	0	0	0	0	0	0
VMBIOME_JB2_00290	Skin	female	Sigmodon_hispidus	219	130	328	967	20	176	113	333	51	6	457	30	17	0	3	0	1	8	0	0	0	0	0	0	0	0	0	0	0	0	0	0	0	0	0	0	0	0	0	0	0	0	0	0	0	0
VMBIOME_JB2_00291	Skin	female	Sigmodon_hispidus	6	12	378	1262	13478	11305	8	420	13	49525	118	0	42	38	466	0	0	17	6	0	0	0	19	0	0	0	0	0	0	0	0	0	0	0	0	0	0	0	0	0	0	0	0	0	0	0
VMBIOME_JB2_00292	Skin	female	Sigmodon_hispidus	55	13	7246	889	71176	8467	25	7192	1	3481	147	5	2373	258	1726	0	1	2	14	0	0	0	16	0	0	0	24	0	0	0	10	0	0	0	0	0	0	0	2	0	0	0	0	0	0	0
VMBIOME_JB2_00293	Skin	female	Sigmodon_hispidus	387	106	969	6393	65277	4732	75	4936	11	5321	577	90	1451	48	1103	71	2	34	28	0	0	5	0	0	0	0	28	8	0	0	0	0	0	0	0	0	0	0	0	0	0	0	0	0	0	0
VMBIOME_JB2_00294	Nose	male	Sigmodon_fulviventer	1	1	1123	4132	2357	13586	9	1683	1	13435	558	175	718	0	56	0	138	0	22	0	0	0	0	0	0	0	14	0	0	0	0	0	0	0	0	12	0	0	0	0	0	0	0	0	0	0
VMBIOME_JB2_00295	Nose	male	Sigmodon_fulviventer	104	27	85	1344	1637	1006	16	100	0	464	4	0	31	0	636	0	0	0	0	0	0	0	1	0	0	0	0	0	0	0	0	0	0	0	0	0	0	0	0	0	0	0	0	0	0	0
VMBIOME_JB2_00296	Nose	male	Sigmodon_fulviventer	2538	818	2523	2373	19	10810	0	1633	28	2	8	31	1	0	312	0	55	0	0	20	0	0	26	1	0	0	0	94	0	0	150	0	0	286	0	0	0	0	0	0	0	0	0	0	0	0
VMBIOME_JB2_00297	Nose	male	Sigmodon_fulviventer	1206	572	1918	2479	371	7106	350	9606	423	5	927	133	485	232	327	43	131	0	51	3	273	0	75	0	0	0	1	0	0	0	23	0	0	69	0	0	0	0	0	0	0	0	0	0	0	0
VMBIOME_JB2_00298	Nose	male	Sigmodon_fulviventer	10507	3313	646	1814	42940	7929	5205	1296	1858	2	2	1777	103	0	0	2	370	0	19	16	207	47	1	18	0	0	230	119	8	0	33	0	0	3	0	0	0	0	0	0	0	0	0	0	35	0
VMBIOME_JB2_00299	Nose	female	Sigmodon_fulviventer	14	1	55	346	120	302	2	1375	1	5	39	54	45	0	0	0	0	0	9	0	0	0	0	0	0	0	0	0	0	0	0	0	0	0	0	0	0	0	0	0	0	0	0	0	0	0
VMBIOME_JB2_00300	Nose	female	Sigmodon_fulviventer	24	73	2647	575	27112	1915	143	2144	3	505	335	2	343	70	461	0	6	0	38	0	0	0	0	0	0	0	6	0	173	0	0	0	0	0	0	0	0	0	0	0	0	0	0	0	0	0
VMBIOME_JB2_00301	Nose	male	Sigmodon_fulviventer	0	290	3328	4293	45248	206	1	3098	0	48	603	0	710	193	243	0	0	1	16	0	0	0	0	0	0	0	7	0	0	0	0	0	0	0	0	0	0	0	0	0	0	0	0	0	0	1
VMBIOME_JB2_00302	Nose	male	Sigmodon_fulviventer	391	109	3963	2540	51053	2205	439	5870	61	651	159	315	627	105	738	0	5	33	18	0	0	35	23	19	0	0	7	0	0	0	0	0	0	0	0	0	0	0	0	0	0	0	0	0	0	0
VMBIOME_JB2_00303	Nose	male	Sigmodon_hispidus	55	140	1834	5491	56838	2133	213	6219	28	7165	389	5	1126	0	420	0	3	1	0	0	0	3	0	0	0	0	11	0	13	0	0	0	0	0	0	0	0	0	0	0	0	0	0	0	0	0
VMBIOME_JB2_00304	Nose	male	Sigmodon_hispidus	75	0	5375	4406	36469	23434	10	2053	0	39	2335	98	303	92	747	0	2	3	0	0	0	0	0	0	0	0	5	0	0	0	0	0	0	0	0	0	0	0	9	0	0	0	0	0	0	0
VMBIOME_JB2_00305	Nose	male	Sigmodon_hispidus	94	123	1888	11761	51228	7615	84	3793	0	1146	2971	1	1299	0	487	0	5	47	82	0	0	0	0	0	0	0	28	0	0	0	0	81	0	0	0	0	0	0	0	0	0	0	0	0	0	0
VMBIOME_JB2_00306	Nose	male	Sigmodon_hispidus	3	75	3153	4216	37901	2832	40	28214	25	1	2285	35	4470	4	3945	0	6	1	0	0	0	0	0	0	0	0	93	0	0	0	0	0	0	0	0	0	0	0	0	0	0	0	0	0	0	0
VMBIOME_JB2_00307	Nose	male	Sigmodon_hispidus	184	115	205	3767	40950	10850	15	2781	0	22021	148	2	2605	0	1637	0	0	75	20	1	0	1	0	0	0	0	43	1	0	0	0	0	89	0	0	1	0	0	0	0	0	0	0	0	0	0
VMBIOME_JB2_00308	Nose	female	Sigmodon_hispidus	59	3	2251	7939	35745	34761	1	167	0	280	1976	0	168	0	838	0	0	0	26	0	0	26	0	0	0	0	5	0	0	0	0	0	140	0	0	0	0	0	0	0	0	0	0	0	0	0
VMBIOME_JB2_00309	Nose	female	Sigmodon_hispidus	228	231	3458	4212	320	5633	184	3888	8	7	18366	78	233	1	2	0	0	144	140	0	0	29	0	0	0	0	3	2	0	0	7	0	71	0	0	0	0	0	0	0	0	0	0	0	0	0
VMBIOME_JB2_00310	Nose	female	Sigmodon_hispidus	414	638	1155	4398	7	16177	144	56	36	26	358	474	0	0	1	0	5	0	84	0	0	0	0	0	0	0	0	77	0	0	159	0	253	0	0	115	0	0	0	0	0	0	0	0	0	0
VMBIOME_JB2_00311	Nose	female	Sigmodon_hispidus	109	3	2445	4160	13	25576	12	215	12	6	1205	1	102	73	209	0	0	90	0	0	0	18	0	0	0	0	0	0	0	0	5348	0	0	0	0	0	0	0	0	0	0	0	0	0	0	0
VMBIOME_JB2_00312	Nose	female	Sigmodon_fulviventer	38	260	81	707	5	145	0	32	51	0	7	138	142	58	0	0	0	3	0	0	0	0	0	0	0	0	2	0	0	0	0	0	0	0	0	0	0	0	0	0	0	0	0	0	0	0
VMBIOME_JB2_00313	Nose	male	Sigmodon_fulviventer	292	229	773	2292	13	5034	2	280	0	3	975	36	102	0	1	0	1	11	17	0	0	21	0	0	0	0	0	0	0	0	29	0	0	0	0	0	0	0	0	0	0	0	0	14	0	0
VMBIOME_JB2_00314	Nose	male	Sigmodon_fulviventer	233	65	621	246	115	1472	26	1553	0	0	251	9	347	190	0	0	0	0	0	0	0	0	0	0	0	0	8	0	0	0	1	0	14	0	0	0	0	0	0	0	0	0	0	0	0	0
VMBIOME_JB2_00315	Nose	male	Sigmodon_fulviventer	296	0	1937	1398	73	5433	0	664	106	14	85	272	1	0	4	0	1	0	28	0	0	0	29	0	0	0	14	0	0	0	162	0	0	0	0	0	0	0	0	0	0	0	0	0	0	0
VMBIOME_JB2_00316	Nose	female	Sigmodon_hispidus	815	173	1241	1229	423	98	328	9822	31	4	460	119	508	66	0	0	3	118	19	0	0	0	0	5	0	0	8	0	0	0	0	2	0	0	13	0	0	0	0	0	0	0	0	0	0	0
VMBIOME_JB2_00317	Nose	female	Sigmodon_hispidus	44	1509	1474	5614	4	95	77	1352	36	3	88	127	249	0	0	0	1	2	26	0	0	0	10	0	0	0	0	0	0	0	0	0	0	0	0	0	0	0	0	0	0	0	0	0	0	0
VMBIOME_JB2_00318	Nose	female	Sigmodon_hispidus	156	5	4126	1379	6818	2218	14	922	6	16760	712	170	1044	0	472	42	0	14	145	0	0	32	0	0	0	0	18	65	0	0	0	0	16	0	0	0	0	0	0	0	0	0	0	0	0	0
VMBIOME_JB2_00319	Nose	female	Sigmodon_hispidus	3	105	1340	457	508	91	321	8	1	62	0	4	0	20	1	0	10	11	5	0	0	23	0	0	0	0	0	0	0	0	0	0	89	0	0	0	0	0	3	0	0	0	0	0	0	0
VMBIOME_JB2_00320	Nose	female	Sigmodon_hispidus	123	0	1518	272	363	4	1	35	0	87	34	2	2	21	75	0	2	0	4	0	0	0	0	1	0	0	0	0	0	0	0	0	39	0	0	0	0	0	0	0	0	92	0	0	0	0
VMBIOME_JB2_00321	Ear	male	Sigmodon_fulviventer	994	672	2045	2677	918	1519	1044	504	357	2289	93	839	2591	420	561	0	17	335	489	1	0	263	0	0	0	0	30	0	0	0	6	437	47	0	0	0	0	0	0	0	0	0	0	0	0	0
VMBIOME_JB2_00322	Ear	male	Sigmodon_fulviventer	700	57	12069	1313	391	200	271	437	51	951	13	457	188	298	22	0	11	70	105	0	0	0	12	0	0	0	6	0	0	0	0	31	0	0	0	0	0	0	1	0	0	0	0	0	0	0
VMBIOME_JB2_00323	Ear	male	Sigmodon_fulviventer	798	280	106	378	6	68	511	5	113	3	9	127	213	0	0	40	55	0	50	0	0	0	0	4	0	0	6	6	2	0	1	0	0	0	0	19	0	0	0	0	0	0	0	0	0	0
VMBIOME_JB2_00324	Ear	male	Sigmodon_fulviventer	71	306	77	692	71	9	7	3	6	0	1	1	118	0	0	0	0	0	3	0	0	7	86	0	0	0	1	0	0	0	0	0	1	0	0	0	0	0	0	0	0	0	0	0	0	0
VMBIOME_JB2_00325	Ear	male	Sigmodon_fulviventer	891	664	108	1257	24	201	243	1	92	10	60	41	11	40	18	8	8	1	0	0	0	0	15	0	1	0	0	0	2	0	3	0	0	2	0	3	0	0	0	0	0	0	0	0	0	0
VMBIOME_JB2_00327	Ear	female	Sigmodon_fulviventer	31	35	2108	175	594	839	27	186	53	1	15	97	169	225	45	0	1	0	310	0	0	0	0	0	0	0	1	0	0	0	0	0	8	0	0	0	0	17	0	0	0	0	0	0	0	0
VMBIOME_JB2_00328	Ear	male	Sigmodon_fulviventer	263	131	358	397	29	62	43	82	23	0	40	1	643	5	9	0	0	79	171	6	0	0	44	0	0	0	7	0	0	0	0	0	21	0	192	0	1	41	0	0	71	0	0	0	0	0
VMBIOME_JB2_00329	Ear	male	Sigmodon_fulviventer	5	73	982	1257	1027	61	309	598	29	0	6	254	431	167	1	0	6	417	24	0	0	8	0	0	0	0	86	0	0	0	0	0	86	0	0	0	0	0	0	0	0	0	0	0	0	0
VMBIOME_JB2_00330	Ear	male	Sigmodon_hispidus	1	0	567	524	422	20	5	63	0	207	67	87	0	0	0	0	25	0	0	0	0	0	0	0	0	0	0	0	33	0	0	4	0	0	0	0	0	0	0	0	0	0	0	0	0	0
VMBIOME_JB2_00331	Ear	male	Sigmodon_hispidus	34	265	10676	3376	3874	381	191	609	114	2750	253	60	752	1279	6	0	4	919	1179	0	0	0	3	0	0	0	12	0	0	0	0	76	0	0	0	0	0	0	1	0	0	0	0	0	0	0
VMBIOME_JB2_00332	Ear	male	Sigmodon_hispidus	0	281	1444	687	161	225	1	345	0	393	109	117	58	0	1	0	0	13	84	0	0	0	19	0	0	0	2	0	0	0	0	0	3	0	0	0	0	0	0	0	0	0	0	0	0	0
VMBIOME_JB2_00333	Ear	male	Sigmodon_hispidus	1	251	5216	1915	5572	104	119	11	8	2384	0	86	432	451	83	0	2	303	193	3	0	41	0	0	0	0	340	4	30	0	0	0	0	0	13	0	0	0	0	0	0	0	0	0	0	0
VMBIOME_JB2_00334	Ear	male	Sigmodon_hispidus	0	0	138	705	9	8	0	174	0	1	115	0	140	0	4	0	0	9	0	0	0	0	0	0	0	0	3	0	0	0	0	76	98	0	0	0	0	0	0	0	0	0	0	0	0	0
VMBIOME_JB2_00335	Ear	female	Sigmodon_hispidus	264	559	74	510	17	122	107	2	296	271	92	609	2	0	3858	0	0	1	567	8	0	0	1253	1	0	0	0	0	0	0	0	455	981	0	0	0	500	0	0	0	0	0	0	0	0	0
VMBIOME_JB2_00337	Ear	female	Sigmodon_hispidus	467	13	245	3474	280	840	0	11	0	12	347	218	4	0	314	0	165	459	2	0	0	0	69	0	0	0	0	0	0	0	22	0	0	0	0	0	0	0	0	0	0	0	0	0	0	0
VMBIOME_JB2_00338	Ear	female	Sigmodon_hispidus	5	2	2515	76	263	85	0	143	0	37	1	0	15	0	2	0	0	11	0	0	0	0	0	0	0	0	0	0	0	0	0	0	0	0	0	0	0	0	0	0	0	0	0	0	0	0
VMBIOME_JB2_00339	Ear	female	Sigmodon_fulviventer	0	0	18074	420	55	29	65	335	0	354	6	1	107	0	3	0	0	2	0	0	0	0	1	0	0	0	0	0	0	0	0	0	0	0	24	0	0	0	0	0	0	0	0	0	0	0
VMBIOME_JB2_00340	Ear	male	Sigmodon_fulviventer	0	1	22377	824	590	35	2	422	0	1936	0	0	337	0	26	0	0	0	0	0	0	0	5	0	0	0	1	0	0	0	0	0	0	0	0	0	0	0	0	0	0	0	0	0	0	0
VMBIOME_JB2_00341	Ear	male	Sigmodon_fulviventer	413	0	27865	396	443	321	0	53	0	4240	1	0	263	0	79	1	0	0	0	0	0	56	0	0	0	0	4	0	0	0	0	0	0	0	0	0	0	0	0	0	0	0	0	0	0	0
VMBIOME_JB2_00342	Ear	male	Sigmodon_fulviventer	1	20	367	3130	13	195	1	444	0	26	166	0	7	0	0	0	0	0	6	0	0	0	0	0	0	0	0	0	0	0	0	0	0	0	0	0	0	0	0	0	0	0	0	0	0	0
VMBIOME_JB2_00343	Ear	female	Sigmodon_hispidus	0	0	4555	703	12	5	51	5	0	3	146	31	0	0	166	0	0	0	103	0	0	0	29	0	0	0	3	0	0	0	0	2	12	0	0	0	0	0	0	0	0	0	0	0	0	0
VMBIOME_JB2_00344	Ear	female	Sigmodon_hispidus	756	214	374	2887	5	1011	0	47	22	58	536	0	291	0	0	0	0	0	0	0	0	0	0	0	0	0	0	0	0	0	39	0	0	1	109	0	0	0	0	0	0	0	0	0	0	0
VMBIOME_JB2_00345	Ear	female	Sigmodon_hispidus	15	6	113	139	90	22	84	56	0	0	316	264	2	1	5	0	7	0	1	0	0	0	5	0	0	0	0	0	0	0	0	0	1	0	0	0	0	0	0	0	0	0	0	0	0	0
VMBIOME_JB2_00346	Ear	female	Sigmodon_hispidus	33	37	920	3243	5151	67	47	38251	7	19501	52	3	10590	187	11323	0	3	2	0	0	0	7	17	0	0	0	152	0	0	0	0	0	0	0	0	9	1	0	0	0	0	0	0	0	0	0
VMBIOME_JB2_00347	Ear	female	Sigmodon_hispidus	66	1	1773	4767	61298	12438	7	10503	0	1454	328	5	1294	0	1481	0	0	1	0	0	0	0	0	0	0	0	50	0	0	0	0	0	0	0	0	0	0	0	0	0	0	0	0	0	0	0
VMBIOME_JB2_00348	Skin	male	Sigmodon_fulviventer	40	4	5648	353	11677	106	6	3828	15	9314	527	225	182	163	398	0	0	0	16	0	0	3	28	0	0	0	1	0	1	0	0	0	0	0	0	0	0	0	226	0	0	0	0	0	0	0
VMBIOME_JB2_00349	Skin	male	Sigmodon_fulviventer	2	25	2255	5228	59365	6892	109	2337	0	4698	967	35	1029	0	1634	0	2	40	1	0	0	0	0	0	0	0	52	0	0	0	0	68	0	0	0	0	1390	84	0	0	0	0	0	0	0	0
VMBIOME_JB2_00350	Skin	male	Sigmodon_fulviventer	209	66	230	552	154	6	332	357	80	4	0	76	251	104	2	0	6	0	10	0	0	36	0	0	0	0	0	0	2	0	0	31	0	0	0	0	0	0	0	0	0	0	2	0	0	0
VMBIOME_JB2_00351	Skin	male	Sigmodon_fulviventer	1398	4931	787	2328	139	1267	62	4517	15	30	4	71	715	514	4	0	4	100	295	2	0	0	0	376	0	0	28	0	0	0	0	0	0	0	0	0	0	0	0	0	0	0	0	0	8	7
VMBIOME_JB2_00352	Skin	male	Sigmodon_fulviventer	2	289	233	614	87	1239	0	2460	3	4	88	113	0	3	135	0	1	0	79	0	0	0	0	0	0	0	0	0	0	0	31	0	0	0	0	0	0	0	0	0	0	0	0	0	0	0
VMBIOME_JB2_00354	Skin	female	Sigmodon_fulviventer	496	123	325	898	237	1166	27	490	19	8	63	132	19	0	2	0	6	39	13	0	0	1	0	2	0	0	3	0	0	0	0	0	0	0	0	0	0	0	17	0	23	0	131	0	0	0
VMBIOME_JB2_00355	Skin	male	Sigmodon_fulviventer	68	240	22	97	8	145	19	10	1	12	45	489	1	0	815	0	71	350	226	0	0	0	1338	0	0	0	0	3	0	0	0	0	42	0	0	0	0	0	0	0	0	0	0	0	0	0
VMBIOME_JB2_00357	Skin	male	Sigmodon_hispidus	0	0	571	91	225	570	0	143	0	111	4	1	75	1	0	0	0	0	0	0	0	0	0	0	0	0	4	0	0	0	0	0	0	0	0	0	0	0	0	0	0	0	0	0	0	0
VMBIOME_JB2_00362	Skin	female	Sigmodon_hispidus	2	0	310	438	35	27	0	49	31	413	132	3	0	0	2	0	0	0	8	0	0	0	0	0	0	0	0	0	0	0	2	0	0	0	0	0	0	0	0	0	0	0	0	0	0	0
VMBIOME_JB2_00366	Skin	female	Sigmodon_fulviventer	30	29	52	670	51	252	0	10	0	5	12	0	2	3	15	0	0	4	5	0	0	0	4	0	0	0	0	0	0	0	0	4	0	0	0	0	0	0	0	0	0	0	0	0	0	0
VMBIOME_JB2_00368	Skin	male	Sigmodon_fulviventer	85	193	124	1194	162	1726	390	40	11	2	410	89	318	0	2	0	10	30	2	0	0	0	0	0	0	0	5	0	0	0	3	0	0	0	0	0	0	0	0	0	0	0	0	0	0	0
VMBIOME_JB2_00369	Skin	male	Sigmodon_fulviventer	135	765	11	625	395	61	493	8	1	4	5	356	9	2	243	0	1	30	27	0	0	0	0	0	0	0	0	0	0	0	1	0	0	0	0	0	0	0	0	0	0	0	0	0	0	0
VMBIOME_JB2_00370	Skin	female	Sigmodon_hispidus	60	0	1154	216	10	3	34	20	0	90	30	1	0	0	1	0	0	26	0	11	0	0	6	0	0	0	1	0	0	0	0	0	0	0	0	0	0	0	0	0	0	0	0	0	0	0
VMBIOME_JB2_00371	Skin	female	Sigmodon_hispidus	75	32	1554	223	112	236	12	104	0	649	53	2	0	0	1	0	0	0	13	0	13	0	0	0	0	0	0	0	0	0	0	0	0	0	0	0	0	0	0	0	0	0	0	0	0	0
VMBIOME_JB2_00372	Skin	female	Sigmodon_hispidus	0	367	23534	711	251	55	20	5	12	256	332	2	183	0	0	0	0	193	45	0	0	0	0	0	0	0	2	0	0	0	0	0	0	0	0	0	0	0	2	0	0	0	0	0	0	418
VMBIOME_JB2_00374	Skin	female	Sigmodon_hispidus	161	45	5415	777	7282	1910	48	471	0	8066	31	173	35	0	62	0	0	10	163	0	0	0	0	0	0	0	0	0	0	0	0	6	0	0	9	0	0	0	0	0	0	0	0	0	0	0
[truncated: 23 more columns]

## Sheet: cohort2_family
SampleID	SampleType	Gender	Species	Corynebacteriaceae	Porphyromonadaceae	Streptococcaceae	Lachnospiraceae	Enterobacteriaceae	Pasteurellaceae	Bacteria_unclassified	Ruminococcaceae	Mycoplasmataceae	Bacteroidetes_unclassified	Sphingobacteriaceae	Staphylococcaceae	Actinomycetales_unclassified	Bacteroidales_unclassified	Erysipelotrichaceae	Clostridiales_unclassified	Rikenellaceae	Neisseriaceae	Helicobacteraceae	Flavobacteriaceae	Lactobacillaceae	Verrucomicrobiaceae	Firmicutes_unclassified	Prevotellaceae	Clostridiaceae_1	Proteobacteria_unclassified	Alphaproteobacteria_unclassified	Aerococcaceae	Bifidobacteriaceae	Bacteroidaceae	Pseudomonadaceae	Sphingomonadaceae	Leuconostocaceae	Clostridia_unclassified	Moraxellaceae	Burkholderiaceae	Anaeroplasmataceae	Elusimicrobiaceae	Betaproteobacteria_unclassified	Candidatus_Saccharibacteria_unclassified	Bacillaceae_2	Coriobacteriaceae	Mycobacteriaceae	Spirochaetaceae	Comamonadaceae	Leptotrichiaceae
VMBIOME_JB2_00001	Feces	male	Sigmodon_fulviventer	0	46256	3	10605	5	3	10324	59202	0	13881	0	0	0	2649	4825	6185	2504	0	6101	0	99	742	385	1678	11	916	931	1	2284	8221	0	0	0	258	0	0	0	2735	2588	203	0	168	0	0	0	0
VMBIOME_JB2_00002	Feces	male	Sigmodon_fulviventer	0	33051	2	20647	0	2	6311	37765	2	11841	0	0	0	3931	1299	5472	2042	0	2139	0	48	3115	563	1017	12	1923	1094	0	200	4731	0	0	0	404	0	2	77	513	520	856	0	36	0	151	0	0
VMBIOME_JB2_00003	Feces	male	Sigmodon_fulviventer	0	22226	0	16262	0	21	6302	37171	3	17113	0	0	1	1594	1353	3744	1790	0	1438	0	6	1066	390	4785	4	642	767	0	97	2413	0	0	0	179	0	0	569	355	588	313	0	18	0	403	0	0
VMBIOME_JB2_00004	Feces	male	Sigmodon_fulviventer	3	57742	2	87431	0	4	4478	8077	5	14300	0	0	2	18144	2030	4260	6496	2	1587	0	59	572	599	3744	19	1078	237	0	980	7460	0	0	0	497	0	0	2	2458	300	190	0	41	0	3	0	0
VMBIOME_JB2_00005	Feces	male	Sigmodon_fulviventer	1	13423	1	7363	9	2	4445	11813	4	3179	2	0	0	1951	1270	1845	899	0	910	0	32	1374	209	2353	4	312	455	0	525	1663	0	0	2	94	0	1	6	69	312	233	0	32	0	15	0	0
VMBIOME_JB2_00006	Feces	female	Sigmodon_fulviventer	0	8039	4	3390	8	0	2309	4929	7	5750	5	0	0	1103	2258	2767	1352	0	1938	0	112	3630	653	1091	0	776	155	0	132	665	0	0	0	124	0	0	5	1014	266	479	0	372	0	57	0	0
VMBIOME_JB2_00007	Feces	female	Sigmodon_fulviventer	1	8865	1	9250	17	0	3277	6081	0	6222	0	0	0	1657	22	1952	1405	0	1342	0	359	485	288	145	9	1011	684	0	25	126	0	0	0	267	0	0	6	195	108	106	0	122	0	623	0	0
VMBIOME_JB2_00008	Feces	male	Sigmodon_fulviventer	8	5561	0	8688	3	0	3178	4413	0	2915	3	0	0	526	436	1143	948	0	561	0	29	150	303	316	0	349	381	0	112	122	0	0	0	216	0	0	43	333	198	108	0	75	0	567	0	0
VMBIOME_JB2_00009	Feces	male	Sigmodon_fulviventer	1	20605	0	9722	2	5	7516	5595	1	12592	13	0	0	1856	1488	3176	2082	0	874	1	292	2112	984	51	0	1106	687	0	329	628	0	0	0	764	0	0	11	136	328	276	0	759	0	202	0	0
VMBIOME_JB2_00010	Feces	male	Sigmodon_hispidus	0	7532	1	12057	0	0	3666	5837	0	2396	0	0	0	882	869	2655	1835	0	968	0	75	603	1082	3	2	456	65	0	228	81	0	0	0	1415	0	0	10	38	15	226	0	103	0	552	0	0
VMBIOME_JB2_00011	Feces	male	Sigmodon_hispidus	0	30448	5	29320	126	0	20256	8731	0	17817	0	0	0	3860	9541	4850	5499	2	2679	0	1073	845	2579	100	1	314	218	0	496	460	0	0	0	927	0	46	72	4	551	332	0	896	0	375	0	0
VMBIOME_JB2_00012	Feces	male	Sigmodon_hispidus	3	73854	21	60005	10	2	53616	17445	0	40483	0	0	0	10647	23523	7752	10965	0	8158	0	2985	3514	3975	90	0	863	543	0	1500	1216	0	0	0	1913	0	0	10	35	1584	514	0	3180	0	734	0	0
VMBIOME_JB2_00013	Feces	male	Sigmodon_hispidus	0	30043	0	21655	565	3	13765	9678	0	14414	0	0	0	5299	21696	1884	4585	0	896	0	1103	3	1064	293	0	561	32	0	1683	913	0	0	0	150	0	0	107	21	294	178	0	399	0	117	0	0
VMBIOME_JB2_00014	Feces	male	Sigmodon_hispidus	6	50802	20	57097	42	3	32564	20129	0	21747	2	0	0	6764	18916	6358	7220	1	4460	0	985	398	2461	172	0	768	164	0	3606	1459	0	0	2	2917	0	1	221	102	1200	403	0	1998	0	384	0	0
VMBIOME_JB2_00015	Feces	female	Sigmodon_hispidus	0	52941	4	27679	108	0	26966	17470	2	23805	0	0	0	6772	6263	6391	5212	0	7118	0	5202	4205	1235	330	1	2242	147	0	1984	374	0	0	0	727	0	0	38	44	1252	755	0	1418	0	40	0	0
VMBIOME_JB2_00016	Feces	female	Sigmodon_hispidus	7	14272	2	7461	129	0	7170	4191	0	7239	0	0	0	2267	809	2124	1499	0	1494	0	327	1171	510	21	0	625	74	0	2164	259	0	0	0	176	0	0	69	5	601	194	0	513	0	52	0	0
VMBIOME_JB2_00017	Feces	female	Sigmodon_hispidus	16	12127	2	14584	18	2	4513	4292	0	4307	2	0	0	2371	358	1263	1298	0	857	0	460	102	276	38	0	427	1	0	457	472	0	2	0	453	0	5	16	3	125	119	0	100	0	165	0	0
VMBIOME_JB2_00018	Feces	female	Sigmodon_hispidus	13	15168	0	9239	69	2	2989	6622	0	4001	7	0	0	583	207	1816	1992	0	189	0	531	253	366	11	8	419	82	0	68	384	0	0	0	371	0	0	101	128	25	225	0	35	0	133	0	0
VMBIOME_JB2_00019	Feces	female	Sigmodon_fulviventer	0	11146	8	5626	0	1	7379	3512	0	7195	0	0	0	1135	356	3238	2420	0	1256	0	325	1224	641	263	95	295	430	0	200	367	0	0	0	77	0	1	2	943	280	244	0	126	0	55	0	0
VMBIOME_JB2_00020	Feces	male	Sigmodon_fulviventer	0	8648	7	6074	5	10	5400	3630	1	5112	0	0	1	2334	266	2606	2722	0	485	0	54	359	342	319	446	1104	2045	0	78	196	0	0	0	83	0	0	5	1005	85	199	0	19	0	452	0	0
VMBIOME_JB2_00021	Feces	male	Sigmodon_fulviventer	0	9045	1	4021	0	3	4255	4826	2	6726	0	2	3	1408	813	2537	1660	0	420	0	38	547	459	205	1213	815	663	0	15	508	0	0	0	315	0	0	54	348	124	152	0	27	0	121	0	0
VMBIOME_JB2_00022	Feces	male	Sigmodon_fulviventer	0	9160	1	7839	2	0	3979	6041	0	3875	0	0	0	3017	462	1938	1208	0	664	0	228	413	656	209	1108	442	490	0	86	232	0	0	0	254	0	0	4	164	193	260	0	72	0	265	0	0
VMBIOME_JB2_00023	Feces	female	Sigmodon_hispidus	5	8759	0	9967	0	0	5840	4606	0	1837	0	0	0	718	511	1434	1479	0	693	0	350	85	653	21	78	664	276	0	319	73	0	0	0	161	0	0	1	11	38	409	0	71	0	22	0	0
VMBIOME_JB2_00024	Feces	female	Sigmodon_hispidus	1	38965	5	30518	0	0	13786	9357	0	7517	1	0	0	4663	3696	2408	3583	0	2798	3	428	5800	4103	55	4	1158	1694	0	647	887	1	0	0	1702	0	3	1	0	20	498	0	155	0	0	0	0
VMBIOME_JB2_00025	Feces	female	Sigmodon_hispidus	4	35164	9	31203	6	0	26317	26292	0	8473	1	0	0	1811	5248	4331	3570	0	4461	0	2314	4	4763	146	3	2083	2198	0	247	452	0	0	0	980	0	0	2084	0	139	711	0	195	0	232	0	0
VMBIOME_JB2_00026	Feces	female	Sigmodon_hispidus	0	18549	6	18101	206	0	22590	8853	0	5007	0	0	0	1385	1255	4823	2060	0	1863	0	1828	141	1036	1262	0	970	971	0	445	186	0	0	0	395	0	0	132	0	113	313	0	90	0	12	0	0
VMBIOME_JB2_00027	Feces	female	Sigmodon_hispidus	7	8785	7	4326	138	0	3065	1776	0	1617	4	0	0	17569	225	358	217	0	171	0	75	72	789	1228	0	385	530	0	4	130	0	0	0	25	0	5	0	0	11	22	0	19	0	0	0	0
VMBIOME_JB2_00028	Feces	male	Sigmodon_fulviventer	0	9447	4	10921	5	0	1975	7962	0	3289	0	0	0	2302	596	1146	724	0	498	0	193	214	204	634	9	482	252	0	361	1832	0	0	0	158	0	0	34	22	294	22	0	33	0	80	0	0
VMBIOME_JB2_00029	Feces	male	Sigmodon_fulviventer	0	5991	1	10655	7	0	2439	7616	0	2272	0	0	7	791	797	1110	824	0	1032	0	151	356	240	236	113	305	227	0	61	347	0	0	0	239	0	0	34	245	97	139	0	26	0	1049	0	0
VMBIOME_JB2_00030	Feces	male	Sigmodon_fulviventer	0	5065	0	8458	0	4	2024	6045	0	3305	0	0	0	423	845	1165	861	0	212	0	7	121	147	93	1	469	102	0	42	320	0	0	0	79	0	0	99	194	225	28	0	23	0	10	0	0
VMBIOME_JB2_00031	Feces	male	Sigmodon_fulviventer	0	3584	2	10605	0	0	1308	7764	5	1274	0	0	1	433	615	882	187	2	466	0	32	42	196	223	7	31	69	0	217	139	0	0	0	55	0	0	1627	17	73	19	0	11	0	4	0	0
VMBIOME_JB2_00032	Feces	male	Sigmodon_fulviventer	0	2397	2	11779	0	3	2014	2395	1	2341	0	1	1	334	173	603	289	0	208	0	13	86	93	218	53	276	259	0	14	23	0	0	4	98	0	0	2	54	56	5	0	0	0	75	0	0
VMBIOME_JB2_00033	Feces	female	Sigmodon_fulviventer	0	4798	0	7365	0	0	2100	3689	0	2574	0	1	0	1237	372	880	1087	0	343	0	186	5367	250	111	131	399	691	0	9	267	0	0	0	90	0	0	2	584	73	21	0	25	0	106	0	0
VMBIOME_JB2_00034	Feces	female	Sigmodon_fulviventer	0	9189	2	4418	0	0	3210	3280	4	7463	0	0	10	1437	1040	4186	2713	0	142	0	195	411	536	63	65	533	230	0	3	103	0	0	0	258	0	98	121	58	80	59	0	31	0	325	0	0
VMBIOME_JB2_00035	Feces	male	Sigmodon_fulviventer	0	4278	0	8758	0	0	2128	2924	0	2398	0	0	0	661	1328	1337	769	0	554	0	48	954	421	35	1	393	596	0	300	188	0	0	0	108	0	0	23	314	188	5	0	32	0	120	0	0
VMBIOME_JB2_00036	Feces	male	Sigmodon_fulviventer	0	6624	11	12326	0	5	2883	4199	0	4569	0	0	3	571	1025	1743	845	0	742	0	75	853	718	26	4	273	544	0	12	89	0	0	0	177	0	0	42	121	325	100	0	222	0	43	0	0
VMBIOME_JB2_00037	Feces	male	Sigmodon_hispidus	1	27707	9	11530	8	5	13776	4935	0	9467	0	0	0	11644	1203	3040	2629	0	5086	2	2056	813	4674	123	0	908	62	0	1343	327	0	0	0	1551	0	0	188	0	38	360	0	736	0	197	0	0
VMBIOME_JB2_00038	Feces	male	Sigmodon_hispidus	0	7206	6	13878	127	10	4326	4540	5	1881	8	0	0	1651	364	2024	761	0	1039	0	258	9	516	70	0	508	207	0	169	216	0	0	0	629	0	0	80	1	38	147	0	20	0	15	0	0
VMBIOME_JB2_00039	Feces	male	Sigmodon_hispidus	3	10367	0	5797	11	9	5113	2824	1	3030	0	0	0	2270	336	1021	443	0	1237	1	475	491	918	31	0	152	45	0	129	94	0	0	0	441	0	0	19	0	38	202	0	346	0	49	0	0
VMBIOME_JB2_00040	Feces	male	Sigmodon_hispidus	0	11931	2	7373	440	0	1662	4868	0	4450	0	0	0	3843	169	1504	811	2	808	0	8	4446	324	741	0	632	5	0	511	76	0	0	0	56	0	0	88	0	55	47	0	134	0	14	0	0
VMBIOME_JB2_00041	Feces	male	Sigmodon_hispidus	2	9136	0	6544	0	2	7823	2521	3	2099	0	0	1	2441	770	1777	696	0	1381	0	73	1801	651	35	0	113	24	0	416	112	0	0	0	314	0	0	2	49	86	108	0	239	0	116	0	0
VMBIOME_JB2_00042	Feces	female	Sigmodon_hispidus	0	11692	4	4013	51	2	6439	3169	1	4217	2	0	0	3256	981	812	341	0	917	0	399	6	373	377	0	243	0	0	166	96	0	0	0	58	0	0	1	0	35	312	0	253	0	45	0	0
VMBIOME_JB2_00043	Feces	female	Sigmodon_hispidus	0	305	0	265	14	0	172	134	3	55	0	0	0	61	2	90	12	0	22	0	1	4	41	3	0	4	1	0	3	4	0	0	0	6	0	0	5	1	0	4	0	0	0	0	0	0
VMBIOME_JB2_00044	Feces	female	Sigmodon_hispidus	0	6813	1	5682	6	0	1352	4480	0	1770	0	0	0	1727	47	2466	846	0	357	0	109	0	382	26	0	503	0	0	67	36	0	0	0	74	0	0	242	0	14	59	0	48	0	217	0	0
VMBIOME_JB2_00045	Feces	female	Sigmodon_hispidus	0	13900	0	1436	10	0	3847	1962	0	1898	0	0	0	730	582	604	273	0	201	0	474	0	185	20	0	60	0	0	237	101	0	0	0	23	0	22	165	0	33	62	0	28	0	1	1	0
VMBIOME_JB2_00046	Feces	female	Sigmodon_fulviventer	0	4498	0	4215	0	1	4653	2949	3	3487	0	2	0	554	218	1108	382	0	323	0	103	234	455	256	451	279	313	0	69	105	0	0	0	57	0	0	13	157	184	35	0	49	0	16	0	0
VMBIOME_JB2_00047	Feces	male	Sigmodon_fulviventer	0	8809	2	9170	0	1	1996	3034	0	4283	0	0	0	950	133	690	708	0	406	0	17	279	264	47	62	239	149	0	15	138	0	0	0	39	0	0	504	51	114	41	0	12	0	67	0	0
VMBIOME_JB2_00048	Feces	male	Sigmodon_fulviventer	0	3859	0	9076	0	0	1304	2870	0	3351	0	0	0	363	496	947	474	0	562	0	481	67	552	3	1	386	97	0	0	50	1	0	0	112	0	0	25	8	5	62	0	10	0	137	0	0
VMBIOME_JB2_00049	Feces	male	Sigmodon_fulviventer	0	18214	2	33396	0	0	6278	4239	0	13956	0	0	0	3866	808	2423	3447	0	1771	0	248	99	681	929	625	122	46	0	307	317	0	0	0	98	0	0	1048	5	177	304	0	49	0	60	0	0
VMBIOME_JB2_00050	Feces	female	Sigmodon_hispidus	0	13568	3	9364	2	0	6320	3976	4	4978	3	0	0	2123	851	1343	1319	0	2012	0	1362	2	681	46	2	392	39	0	1106	373	0	0	0	287	0	16	47	0	43	372	0	218	0	0	0	0
VMBIOME_JB2_00051	Feces	female	Sigmodon_hispidus	0	11463	6	6311	3	12	3548	7212	0	2004	2	2	0	3218	370	1443	5952	1	2132	0	95	89	575	142	3	84	72	0	103	622	0	0	0	145	0	47	101	1	77	283	0	27	0	1	0	0
VMBIOME_JB2_00052	Feces	female	Sigmodon_hispidus	0	4233	0	1909	11	0	1169	1660	0	701	0	0	0	147	37	619	862	0	153	0	8	2	255	154	0	69	4	0	38	36	0	0	0	32	0	80	1	0	11	157	0	9	0	34	0	0
VMBIOME_JB2_00053	Feces	female	Sigmodon_hispidus	1	13470	0	3803	76	2	5536	4663	5	2661	2	0	0	5635	429	1249	1155	0	1121	0	492	3523	319	2537	3	61	1125	0	282	71	0	0	0	133	0	31	42	5	606	47	0	206	0	0	1	0
VMBIOME_JB2_00054	Feces	female	Sigmodon_hispidus	0	11541	1	7055	3	5	1537	2499	0	5795	14	0	0	4609	343	1234	797	0	702	0	80	90	440	2504	1	289	100	0	97	242	0	0	0	220	0	0	8	0	22	123	0	55	0	0	0	0
VMBIOME_JB2_00055	Feces	male	Sigmodon_fulviventer	0	13486	0	4021	1	1	4501	1946	0	10956	0	0	0	922	602	2108	886	0	431	0	205	299	279	95	31	343	1243	0	64	343	0	0	0	66	0	1	3	899	243	40	0	33	0	25	0	0
VMBIOME_JB2_00056	Feces	male	Sigmodon_fulviventer	0	7297	1	4162	0	0	2309	3124	0	5314	0	0	0	866	128	1058	834	0	596	0	106	1953	197	119	147	402	633	0	14	77	0	0	0	105	0	1	29	185	30	112	0	16	0	87	0	0
VMBIOME_JB2_00057	Feces	male	Sigmodon_fulviventer	0	6068	0	3126	0	0	2088	1675	0	4750	0	0	0	466	79	736	544	0	181	0	4	214	176	360	18	485	569	0	4	40	0	0	0	32	0	0	20	210	38	18	0	13	0	147	0	0
VMBIOME_JB2_00058	Feces	male	Sigmodon_fulviventer	0	4162	3	8706	0	3	582	2114	0	3271	0	0	0	538	281	794	345	0	155	0	58	8	92	27	8	53	46	0	62	118	0	0	0	80	0	0	6	19	8	61	0	4	0	9	0	0
VMBIOME_JB2_00059	Feces	male	Sigmodon_fulviventer	0	4520	0	7789	0	0	931	2217	0	2983	0	0	0	320	6	324	189	0	246	0	2	481	89	16	0	374	107	0	1	209	0	0	0	81	0	0	56	211	14	15	0	3	0	30	0	0
VMBIOME_JB2_00060	Feces	female	Sigmodon_fulviventer	0	3766	0	11354	0	0	1967	5268	0	1383	0	0	0	462	146	1334	438	0	250	0	5	176	279	28	0	229	241	0	8	203	0	0	0	258	0	0	168	102	5	33	0	12	0	296	0	0
VMBIOME_JB2_00061	Feces	female	Sigmodon_fulviventer	0	36523	6	11465	0	0	9796	18310	0	23281	0	0	0	6274	2843	9547	2619	0	828	0	2066	1173	3059	4506	15	1455	2020	0	372	1229	0	0	0	476	0	0	2278	612	528	273	0	244	0	117	0	0
VMBIOME_JB2_00062	Feces	male	Sigmodon_fulviventer	0	24333	12	17138	2	0	12472	10799	0	22108	0	2	0	2269	4023	4514	2542	0	1109	0	1010	1678	3180	158	0	2192	1143	0	103	996	0	0	0	270	0	0	127	431	575	196	0	246	0	198	0	0
VMBIOME_JB2_00064	Feces	male	Sigmodon_hispidus	6	11615	1	7359	0	0	3730	4855	0	2907	0	0	0	986	1679	3212	1821	0	1837	0	1850	62	1082	24	0	1032	38	0	457	317	0	0	0	281	0	1	83	2	7	514	0	208	0	756	0	0
VMBIOME_JB2_00065	Feces	male	Sigmodon_hispidus	0	5356	0	11991	0	0	4850	2692	0	1163	0	0	0	1641	267	837	854	0	675	0	247	4	621	130	0	83	1	0	92	613	0	0	0	53	0	1	139	1	91	28	0	38	0	50	0	0
VMBIOME_JB2_00066	Feces	male	Sigmodon_hispidus	2	5730	2	4792	0	0	2991	2099	0	1245	0	0	0	1811	402	757	387	0	464	0	209	309	678	31	0	72	45	0	186	40	0	0	0	41	0	0	132	0	20	74	0	129	0	32	0	0
VMBIOME_JB2_00067	Feces	male	Sigmodon_hispidus	0	7077	1	3388	0	0	4979	2515	2	1576	0	0	0	2745	901	804	547	2	575	2	656	294	772	62	0	102	64	0	590	94	0	0	0	56	1	0	111	0	31	159	0	295	0	46	0	0
VMBIOME_JB2_00068	Feces	male	Sigmodon_hispidus	5	4848	0	2980	0	0	5128	1959	0	862	0	2	0	1382	390	667	545	0	308	0	364	449	293	32	0	36	92	0	206	65	0	0	0	137	0	0	20	12	56	36	0	140	0	84	0	0
VMBIOME_JB2_00069	Feces	female	Sigmodon_hispidus	4	5163	0	4451	95	0	5090	2126	0	1397	2	0	0	981	703	831	926	1	233	0	584	1	380	83	0	88	17	0	164	19	0	0	0	21	0	0	2	0	17	61	0	115	0	39	0	0
VMBIOME_JB2_00070	Feces	female	Sigmodon_hispidus	0	9892	2	5219	16	0	4789	3225	0	2222	0	0	0	4364	860	1109	1817	0	135	0	191	0	301	147	0	136	0	0	254	50	0	0	0	299	0	11	202	0	29	78	0	60	0	98	0	0
VMBIOME_JB2_00071	Feces	female	Sigmodon_hispidus	0	10507	0	4795	0	0	4387	3569	0	2916	0	0	0	4616	99	928	1106	0	224	0	438	5	229	159	0	143	3	0	256	66	0	0	0	29	0	3	243	0	25	34	0	39	0	151	0	0
VMBIOME_JB2_00072	Feces	female	Sigmodon_hispidus	2	5810	0	3127	1	0	4046	3205	0	900	0	0	0	2534	355	1165	435	0	322	0	879	0	216	69	0	71	9	0	254	43	0	0	0	16	0	0	56	0	34	17	0	25	0	40	0	0
VMBIOME_JB2_00073	Feces	female	Sigmodon_fulviventer	0	8107	1	6210	0	3	5952	5120	0	8344	0	0	0	1265	891	2542	1512	0	515	0	182	1718	967	449	65	567	442	0	83	156	0	0	0	128	0	0	1571	303	118	152	0	43	0	57	0	0
VMBIOME_JB2_00074	Feces	male	Sigmodon_fulviventer	2	13644	2	19523	0	1	3971	6580	0	7945	0	0	0	1534	418	1362	2396	0	285	0	117	499	576	361	99	233	535	0	12	86	0	0	0	66	0	0	11	148	140	32	0	21	0	61	0	0
VMBIOME_JB2_00075	Feces	male	Sigmodon_fulviventer	0	6344	5	7179	0	0	2632	3658	0	3606	0	0	0	628	326	1679	1963	0	194	0	22	165	792	59	1	493	738	0	2	86	0	0	0	64	0	0	63	149	91	30	0	45	0	96	0	0
VMBIOME_JB2_00076	Feces	male	Sigmodon_fulviventer	0	4424	0	4208	0	0	994	2460	0	2147	0	0	0	467	235	1031	478	0	223	0	695	618	437	46	72	231	392	0	5	158	0	0	0	45	0	0	15	110	6	33	0	4	0	94	0	0
VMBIOME_JB2_00077	Feces	female	Sigmodon_hispidus	0	4710	1	11798	9	0	4931	3649	0	2232	0	0	0	1223	878	1736	638	0	600	0	1071	689	704	58	3	128	195	0	298	247	0	0	0	69	0	2	60	0	41	77	0	98	0	17	0	0
VMBIOME_JB2_00078	Feces	female	Sigmodon_hispidus	4	5183	0	8372	0	1	2800	3976	0	1422	2	0	1	1435	728	819	553	0	619	0	258	841	842	38	0	174	94	0	168	53	0	0	0	151	0	10	376	0	16	68	0	46	0	12	0	0
VMBIOME_JB2_00079	Feces	female	Sigmodon_hispidus	0	6449	0	11056	0	0	5886	3596	0	1076	0	0	0	570	1069	716	811	0	1215	0	236	16	696	29	1	186	42	0	245	107	0	0	0	98	0	5	185	4	63	56	0	106	0	200	0	0
VMBIOME_JB2_00080	Feces	female	Sigmodon_hispidus	4	3164	3	4807	8	0	6604	1475	0	950	0	0	0	872	160	984	504	0	449	0	261	1356	280	182	1	57	140	0	73	58	0	0	0	61	0	0	37	2	142	4	0	67	0	6	0	0
VMBIOME_JB2_00081	Feces	female	Sigmodon_hispidus	0	5154	0	6153	36	4	2458	3487	0	2051	1	0	0	1850	205	551	987	0	252	0	158	2813	825	234	0	162	149	0	136	29	0	0	0	50	0	0	28	1	11	34	0	34	0	9	0	0
VMBIOME_JB2_00082	Feces	male	Sigmodon_fulviventer	0	4615	3	2978	3	0	2906	1901	1	2522	0	0	0	862	622	539	464	0	129	0	196	221	241	8	994	211	362	0	53	61	0	0	3	50	0	0	16	223	158	20	0	38	0	23	0	0
VMBIOME_JB2_00083	Feces	male	Sigmodon_fulviventer	0	2600	0	9946	0	0	1161	2960	0	1832	0	0	0	357	205	728	456	0	291	0	21	546	215	20	0	292	119	0	19	87	0	0	0	75	0	0	67	91	16	19	0	6	0	541	0	0
VMBIOME_JB2_00084	Feces	male	Sigmodon_fulviventer	0	6710	2	6774	0	0	3481	2867	0	3720	0	0	2	1602	1221	1399	1865	0	353	0	237	498	252	53	156	498	1443	0	17	266	0	0	0	106	0	0	12	221	218	82	0	33	0	80	0	0
VMBIOME_JB2_00085	Feces	male	Sigmodon_fulviventer	0	13313	0	13126	3	0	5062	3379	2	6412	0	0	0	2262	1636	2685	4183	0	301	0	428	52	449	385	1591	659	440	0	16	316	0	0	0	73	0	39	97	1150	156	249	0	13	0	0	0	0
VMBIOME_JB2_00086	Feces	male	Sigmodon_fulviventer	0	7705	4	12003	0	0	1653	6626	0	5173	0	0	0	618	1239	1445	3218	0	327	0	21	4687	511	320	0	818	613	0	3	103	0	0	1	43	0	0	22	453	8	33	0	9	0	58	0	0
VMBIOME_JB2_00087	Feces	female	Sigmodon_fulviventer	1	5949	0	8964	0	1	3128	4243	0	2546	0	1	0	936	562	1932	2762	0	221	0	28	831	416	106	11	387	554	0	4	166	0	0	1	110	0	0	39	124	55	46	0	63	0	275	0	0
VMBIOME_JB2_00088	Feces	female	Sigmodon_fulviventer	0	9548	9	5380	0	0	2652	4239	0	7628	0	0	0	1480	883	3320	2657	0	331	0	54	206	691	480	0	1085	1625	0	10	141	0	0	0	171	0	25	4362	105	59	397	0	31	0	54	1	0
VMBIOME_JB2_00089	Feces	male	Sigmodon_fulviventer	0	4435	2	6765	0	0	5189	4047	0	3282	0	0	0	454	2022	1197	642	0	149	0	13	395	780	50	0	219	151	0	187	85	0	0	0	45	0	0	81	153	57	23	0	55	0	52	0	0
VMBIOME_JB2_00090	Feces	male	Sigmodon_fulviventer	0	8734	5	4398	0	3	3293	2756	0	6193	0	0	0	813	1129	1754	2230	0	296	0	1	654	418	550	0	902	1139	0	3	189	0	0	0	455	0	14	19	64	152	114	0	43	0	20	0	0
VMBIOME_JB2_00091	Feces	male	Sigmodon_hispidus	3	7348	0	7018	0	0	2245	3049	0	2007	0	0	0	1232	64	2829	657	0	266	0	6	255	379	15	0	107	29	0	175	74	0	0	0	428	0	0	61	0	1	54	0	54	0	97	0	0
VMBIOME_JB2_00092	Feces	male	Sigmodon_hispidus	4	4473	0	7175	1	0	3217	1697	0	806	0	0	0	1564	579	880	980	0	392	0	3	1362	123	46	0	34	1430	0	107	601	0	0	0	21	0	0	134	0	267	7	0	27	0	0	0	0
VMBIOME_JB2_00093	Feces	male	Sigmodon_hispidus	0	3720	3	6446	0	0	4469	2867	0	1761	3	0	0	855	1437	1108	494	0	718	0	207	272	474	14	0	82	27	0	429	41	0	0	0	73	0	0	374	0	29	72	0	209	0	60	0	0
VMBIOME_JB2_00094	Feces	male	Sigmodon_hispidus	0	7639	3	6152	484	0	7118	2166	0	1043	0	0	0	665	962	1346	885	0	552	0	7	139	493	330	0	183	0	0	150	94	0	0	0	18	0	2	4	0	27	48	0	120	0	14	0	0
VMBIOME_JB2_00095	Feces	male	Sigmodon_hispidus	0	7157	5	6029	0	0	5759	4500	0	2268	0	0	0	1408	889	1865	1014	0	1222	0	4	739	1171	21	0	231	423	0	835	42	0	0	0	269	0	0	91	703	17	278	0	380	0	75	1	0
VMBIOME_JB2_00096	Feces	female	Sigmodon_hispidus	0	5079	1	2702	21	0	4499	967	0	1130	0	0	0	707	151	473	1012	0	200	0	200	42	193	488	2	103	20	0	52	24	0	0	0	81	0	0	0	1	42	44	0	42	0	73	0	0
VMBIOME_JB2_00097	Feces	female	Sigmodon_hispidus	0	2509	2	1485	22	0	1406	870	0	937	0	0	0	1090	221	255	279	0	43	0	1	1	93	16	0	28	318	0	52	33	0	0	0	17	0	0	93	0	10	14	0	43	0	36	0	0
VMBIOME_JB2_00098	Feces	female	Sigmodon_hispidus	0	4539	0	1035	0	0	1976	1507	0	1295	0	0	0	287	419	1030	505	0	259	0	273	5	170	4	0	8	5	0	297	1	0	0	0	5	0	0	3	0	0	36	0	53	0	0	0	0
VMBIOME_JB2_00099	Feces	female	Sigmodon_hispidus	0	2838	2	1495	0	0	1537	1577	0	944	0	0	0	253	327	407	181	0	207	0	64	1	132	6	0	78	0	0	522	17	0	0	0	24	0	0	186	0	2	21	0	73	0	29	0	0
VMBIOME_JB2_00100	Feces	female	Sigmodon_fulviventer	0	3483	0	2051	0	0	2278	1033	0	2282	0	0	0	446	1008	552	636	0	54	0	40	29	321	151	28	109	197	0	44	67	0	0	0	73	0	0	32	16	57	52	0	29	0	28	0	0
VMBIOME_JB2_00101	Feces	male	Sigmodon_fulviventer	0	4239	0	3223	0	0	2197	1050	0	1507	0	0	0	483	307	685	988	0	38	0	82	185	234	129	60	45	54	0	120	17	0	0	0	39	0	0	0	473	27	20	0	42	0	0	0	0
VMBIOME_JB2_00102	Feces	male	Sigmodon_fulviventer	4	11505	3	3189	1	1	3724	3360	0	8270	3	0	0	883	415	1605	2128	0	146	0	200	26	906	243	0	490	556	0	8	183	0	0	0	54	0	0	12	236	96	155	0	81	0	22	0	0
VMBIOME_JB2_00103	Feces	male	Sigmodon_fulviventer	2	6055	0	2438	0	0	1367	1644	0	5176	0	0	0	460	975	471	1524	0	87	0	158	920	239	342	54	786	244	0	6	353	0	0	0	44	0	0	27	192	16	16	0	23	0	41	0	0
VMBIOME_JB2_00104	Feces	female	Sigmodon_hispidus	0	2661	0	5933	2	0	1774	2977	0	1319	0	0	0	265	390	951	315	0	108	0	130	97	388	1	0	131	56	0	313	15	0	0	0	72	0	0	35	0	8	51	0	91	0	0	0	0
VMBIOME_JB2_00105	Feces	female	Sigmodon_hispidus	0	5716	13	3134	0	2	8278	4436	0	1524	0	0	0	343	1858	863	307	0	158	0	2838	154	802	0	0	140	44	0	4541	22	0	0	0	127	0	0	263	0	0	266	0	478	0	0	0	0
VMBIOME_JB2_00106	Feces	female	Sigmodon_hispidus	6	8725	5	5339	4	1	6814	3632	0	2238	0	4	0	334	4572	1182	557	0	403	0	389	140	405	1035	0	287	82	0	478	158	0	0	0	111	0	0	833	0	18	129	0	414	0	110	0	0
VMBIOME_JB2_00107	Feces	female	Sigmodon_hispidus	0	3547	0	6503	172	0	2467	3835	0	731	0	0	0	914	74	747	447	0	311	0	92	1049	317	1219	1	115	129	0	29	42	0	0	0	184	0	0	9	0	8	36	0	11	0	0	0	0
VMBIOME_JB2_00108	Feces	female	Sigmodon_hispidus	3	8205	0	4619	56	1	5702	3452	0	1964	0	0	0	932	466	585	1089	0	410	0	23	381	661	215	0	133	80	0	282	41	0	0	2	39	0	0	0	0	20	63	0	49	0	0	0	0
VMBIOME_JB2_00109	Feces	male	Sigmodon_fulviventer	1	6561	0	2683	0	0	1171	1792	0	3104	0	0	0	252	427	435	1132	0	71	0	8	81	83	397	193	644	48	0	101	129	0	0	0	29	0	0	65	116	131	4	0	17	0	0	0	0
VMBIOME_JB2_00110	Feces	male	Sigmodon_fulviventer	0	5216	0	1828	2	0	1326	2633	0	4059	0	0	0	314	368	1067	1434	0	48	0	11	909	181	650	0	572	212	0	3	200	0	0	0	50	0	0	54	433	7	100	0	7	0	20	0	0
VMBIOME_JB2_00111	Feces	male	Sigmodon_fulviventer	0	6129	0	4082	1	0	1284	2697	0	4137	0	0	0	2151	414	1238	749	0	302	0	27	521	236	556	135	342	359	0	1	102	0	0	0	42	0	0	42	152	34	69	0	18	0	21	0	0
VMBIOME_JB2_00112	Feces	male	Sigmodon_fulviventer	0	2565	0	4123	0	0	1059	2167	0	1566	0	0	0	169	433	313	272	0	156	0	171	136	39	2	159	271	120	0	0	12	0	0	0	81	0	0	1	164	60	13	0	15	0	105	0	0
VMBIOME_JB2_00113	Feces	male	Sigmodon_fulviventer	1	5901	0	1880	0	0	1045	1274	0	4258	0	0	0	250	19	378	1133	0	256	1	0	659	86	251	0	270	187	0	0	60	0	0	0	18	0	0	24	82	11	4	0	4	0	9	0	0
VMBIOME_JB2_00114	Feces	female	Sigmodon_fulviventer	5	4076	0	4184	0	0	791	2336	0	2225	0	0	0	352	36	572	578	2	121	0	84	72	207	122	0	128	154	0	0	58	0	0	0	89	0	0	6	63	13	20	0	11	0	53	0	0
VMBIOME_JB2_00115	Feces	female	Sigmodon_fulviventer	3	4116	0	3214	0	0	1415	2500	0	3333	0	0	0	507	119	1217	710	0	60	0	586	195	236	83	0	237	289	0	4	72	0	0	0	211	0	0	55	24	33	82	0	9	0	65	0	0
VMBIOME_JB2_00116	Feces	male	Sigmodon_fulviventer	0	4643	0	2347	0	0	1826	1728	0	4272	0	0	0	385	394	756	460	0	100	0	79	128	321	121	1	173	125	0	118	136	0	0	0	48	0	0	83	46	29	16	0	19	0	8	0	0
VMBIOME_JB2_00117	Feces	male	Sigmodon_fulviventer	2	6615	2	3832	0	0	1316	3247	0	6701	0	0	0	978	50	1286	1012	0	128	0	309	291	334	87	0	610	389	0	2	66	0	0	0	385	0	0	0	59	17	140	0	12	0	2	0	0
VMBIOME_JB2_00118	Feces	male	Sigmodon_hispidus	0	6211	0	3229	1	0	3186	1790	0	1401	0	0	0	4202	246	1236	826	0	206	0	29	405	306	96	0	118	318	0	123	52	0	0	0	250	0	0	52	0	4	46	0	27	0	95	0	0
VMBIOME_JB2_00119	Feces	male	Sigmodon_hispidus	1	9439	0	4717	390	0	6524	2445	0	2372	0	0	0	1066	1133	529	510	0	895	0	585	505	513	434	0	214	385	0	74	132	0	0	0	85	0	0	99	0	66	63	0	72	0	68	0	0
VMBIOME_JB2_00120	Feces	male	Sigmodon_hispidus	0	4675	0	2207	0	1	2030	1057	0	2666	0	0	0	1787	79	558	286	0	263	0	4	555	298	19	0	87	93	0	122	54	0	0	0	121	0	0	18	41	2	26	0	32	0	30	0	0
VMBIOME_JB2_00121	Feces	male	Sigmodon_hispidus	0	6413	4	3255	0	0	2741	600	0	1312	0	0	0	3182	1222	466	1025	0	172	0	12	0	121	161	0	45	0	0	233	234	0	0	0	41	0	0	32	0	52	37	0	142	0	15	0	0
VMBIOME_JB2_00122	Feces	male	Sigmodon_hispidus	0	6017	1	2034	0	0	3147	1666	0	1547	0	0	0	1309	286	1036	460	0	673	0	248	252	467	28	0	51	60	0	294	57	0	0	0	94	0	0	9	41	11	41	0	150	0	4	0	0
VMBIOME_JB2_00123	Feces	female	Sigmodon_hispidus	0	3938	1	2404	14	0	1134	1632	0	864	0	0	0	777	35	720	247	0	99	0	173	36	230	481	0	143	5	0	59	13	0	0	0	32	0	0	26	2	5	45	0	21	0	51	0	0
VMBIOME_JB2_00124	Feces	female	Sigmodon_hispidus	0	4367	2	2941	19	0	2038	1986	0	1637	0	0	0	477	991	694	188	0	441	0	269	10	244	10	0	97	0	0	349	13	0	0	0	39	0	0	18	0	5	70	0	93	0	105	0	0
VMBIOME_JB2_00125	Feces	female	Sigmodon_hispidus	0	6847	1	1408	0	0	3059	3820	0	1798	0	0	0	661	155	782	267	0	409	0	793	1	449	11	0	39	0	0	500	28	0	0	0	29	0	0	8	0	2	25	0	103	0	69	0	0
VMBIOME_JB2_00127	Feces	female	Sigmodon_fulviventer	0	4707	0	1501	0	0	2487	1079	0	3767	0	0	0	300	1116	674	920	0	139	0	1	195	306	13	2	144	308	0	13	204	0	0	0	46	0	0	8	31	45	50	0	29	0	11	0	0
VMBIOME_JB2_00128	Feces	male	Sigmodon_fulviventer	0	1788	0	4537	0	0	1157	3469	0	1345	0	0	0	247	65	968	721	0	55	0	3	185	275	39	23	275	86	0	4	20	0	0	0	97	0	0	19	11	3	20	0	2	0	388	0	0
VMBIOME_JB2_00129	Feces	male	Sigmodon_fulviventer	0	5162	0	3731	3	4	2534	3248	0	9204	9	0	0	348	75	1246	2136	0	58	0	21	2	674	91	2	358	256	0	4	89	0	0	0	48	0	0	27	112	14	66	0	15	0	30	0	0
VMBIOME_JB2_00130	Feces	male	Sigmodon_fulviventer	0	8944	0	4987	15	1	1108	2950	0	2317	0	0	0	616	985	1786	1623	0	551	0	1176	174	968	698	66	255	138	0	68	187	0	0	0	29	0	0	38	103	14	163	0	57	0	28	0	0
VMBIOME_JB2_00131	Feces	female	Sigmodon_hispidus	0	8017	4	1242	32	0	13472	1443	1	2773	0	0	0	1295	3887	570	270	1	533	0	431	71	761	22	46	61	280	1	1627	65	0	0	0	61	0	0	33	0	33	118	0	478	0	0	0	0
VMBIOME_JB2_00132	Feces	female	Sigmodon_hispidus	2	4967	0	2931	0	4	1681	3895	0	2090	0	0	0	784	305	802	378	0	298	0	430	708	442	15	0	141	244	0	165	43	0	0	0	45	0	0	148	0	2	80	0	49	0	0	0	0
VMBIOME_JB2_00133	Feces	female	Sigmodon_hispidus	0	411	0	681	0	0	227	137	0	214	0	0	0	8	192	184	77	0	86	0	36	16	267	5	0	10	1	0	0	0	0	0	0	1	0	11	6	0	9	133	0	0	0	0	0	0
VMBIOME_JB2_00134	Feces	female	Sigmodon_hispidus	0	2164	1	2042	34	6	1283	1768	0	563	0	0	0	672	51	341	219	0	131	0	54	365	81	1027	0	31	300	0	44	47	0	0	0	100	0	0	3	1	16	10	0	13	0	0	0	0
VMBIOME_JB2_00135	Feces	female	Sigmodon_hispidus	0	3710	3	3996	90	0	4069	1563	1	987	0	0	1	645	228	329	424	0	129	0	3	472	387	163	1	34	91	0	222	6	0	0	0	6	0	0	81	0	41	31	0	54	0	3	0	0
VMBIOME_JB2_00163	Nose	female	Sigmodon_fulviventer	444	257	1664	0	135	2531	7	0	4357	9	1	96	220	1	568	1	0	486	0	228	201	0	1	0	0	0	0	0	0	0	0	0	0	0	0	64	0	0	4	0	0	0	0	0	0	0
VMBIOME_JB2_00164	Nose	male	Sigmodon_fulviventer	293	574	8780	1063	8500	16701	110	806	9034	505	10	0	1112	4	552	607	0	154	235	0	115	0	3	314	674	211	0	0	0	0	555	0	0	0	0	0	0	0	2	0	0	0	0	0	0	127
VMBIOME_JB2_00165	Nose	male	Sigmodon_fulviventer	12	4	12723	834	218	49924	25	87	6922	0	4	0	3240	52	204	0	0	1	3	0	0	0	0	1129	0	1	0	59	0	0	0	0	482	0	0	0	0	90	1	8	0	36	0	0	141	632
VMBIOME_JB2_00166	Nose	male	Sigmodon_fulviventer	973	323	5451	704	1877	3170	162	0	29289	0	561	126	2610	0	0	148	197	10164	532	582	0	0	15	3	0	0	0	588	24	0	0	0	1	0	0	0	0	0	224	1	0	0	0	0	105	3
VMBIOME_JB2_00167	Nose	female	Sigmodon_hispidus	7709	0	3662	102	20497	2525	893	53	20514	276	10311	1919	703	1	917	0	0	3865	164	409	220	0	170	0	27	0	0	767	180	0	1	0	182	0	397	0	0	0	61	1	0	76	0	0	0	0
VMBIOME_JB2_00168	Nose	female	Sigmodon_hispidus	3389	26	2333	164	36813	9057	859	127	9532	0	16273	763	417	1	435	2	0	2116	70	2218	378	0	15	67	0	0	0	43	457	0	0	1	208	66	0	0	0	0	25	14	0	38	0	0	0	0
VMBIOME_JB2_00169	Nose	female	Sigmodon_hispidus	3524	76	2764	125	67388	3029	1680	91	6017	38	1829	518	284	2	628	0	0	492	0	315	424	0	54	0	1	0	0	0	1081	0	0	0	45	7	67	1	0	0	15	35	0	145	0	0	0	42
VMBIOME_JB2_00170	Nose	female	Sigmodon_hispidus	34926	274	2537	118	6016	9673	53	32	2436	54	12680	1532	18	113	3	19	3	958	0	853	0	0	11	9	0	0	0	28	0	0	0	0	24	0	0	0	0	0	32	0	0	0	0	0	0	0
VMBIOME_JB2_00171	Nose	female	Sigmodon_hispidus	1004	1152	346	576	12157	13431	353	313	4133	199	48735	240	11	187	6	138	201	713	0	1642	0	0	2	30	0	0	22	0	71	5	15	0	77	0	0	0	0	0	9	46	0	49	0	0	7	0
VMBIOME_JB2_00172	Ear	female	Sigmodon_fulviventer	14	2	5	0	11	8	2	0	10	0	8	496	0	0	0	0	0	1	0	1	0	0	0	5	0	0	0	0	0	0	211	0	0	0	0	1	0	0	0	1	560	0	0	0	0	0
VMBIOME_JB2_00173	Ear	male	Sigmodon_fulviventer	574	3194	16312	3225	6926	795	1441	646	2222	84	2	403	1045	100	460	1011	0	0	552	0	2	0	27	3016	0	409	0	0	0	3	0	0	0	9	0	0	0	0	378	0	0	0	0	0	0	0
VMBIOME_JB2_00175	Ear	male	Sigmodon_fulviventer	10	0	20	0	7	7	0	1	4	0	3	2450	1	0	0	0	0	1	0	0	0	0	0	0	0	0	0	0	0	0	215	102	0	0	0	0	0	0	0	0	0	0	0	0	0	0
VMBIOME_JB2_00176	Ear	female	Sigmodon_hispidus	14902	0	156	0	9	3	2	0	500	0	2082	0	672	0	1	0	0	0	0	1	0	0	0	0	0	0	0	87	0	0	0	0	0	0	0	0	0	0	0	0	0	0	0	0	0	0
VMBIOME_JB2_00177	Ear	female	Sigmodon_hispidus	1843	0	228	0	4	228	0	0	1	0	137	165	1	0	0	0	0	0	0	0	0	0	0	0	0	0	0	0	0	0	0	71	0	0	0	0	0	0	0	0	0	0	0	0	0	0
VMBIOME_JB2_00178	Ear	female	Sigmodon_hispidus	46613	3	1122	761	364	201	0	2	58	0	3035	2	220	0	158	0	0	97	2	1268	0	0	0	0	0	0	0	0	0	0	1	0	0	0	0	0	0	0	3	0	0	0	0	0	0	0
VMBIOME_JB2_00179	Ear	female	Sigmodon_hispidus	57245	1	808	1	1206	522	62	0	1160	0	3306	100	222	0	0	0	0	108	0	180	0	0	2	0	0	0	0	0	0	0	0	0	0	0	0	0	0	0	3	0	0	0	0	0	0	0
VMBIOME_JB2_00180	Ear	female	Sigmodon_hispidus	24865	18	189	16	15425	13672	0	28	192	0	22645	0	19	0	0	0	0	229	0	1191	0	0	1	1	0	0	0	0	0	0	0	0	0	0	0	0	0	0	10	0	0	0	0	0	11	0
VMBIOME_JB2_00181	Skin	female	Sigmodon_fulviventer	387	0	4632	1	23	1225	1	0	1471	0	226	146	1	0	1001	0	0	121	0	1	0	0	2	0	0	0	0	0	0	0	187	0	0	0	56	82	0	0	2	0	0	0	0	0	0	0
VMBIOME_JB2_00182	Skin	male	Sigmodon_fulviventer	17	1100	30918	330	9797	3730	6149	1038	4130	5	311	255	3247	113	3238	347	499	349	0	2	457	448	239	0	2257	0	0	0	0	0	0	0	0	19	0	237	0	0	2	220	0	64	0	0	0	812
VMBIOME_JB2_00183	Skin	male	Sigmodon_fulviventer	5	111	20640	61	360	4406	311	0	5428	979	6	750	2742	8	51	0	0	318	0	282	73	0	5	0	0	0	0	0	0	0	46	86	126	0	0	283	0	0	9	0	0	0	0	0	0	0
VMBIOME_JB2_00184	Skin	male	Sigmodon_fulviventer	129	532	20360	187	412	3197	1	0	664	738	4	1103	1403	111	1700	0	105	1447	307	0	0	0	0	0	439	0	0	0	0	0	0	0	0	0	0	0	0	0	23	0	0	0	0	0	0	0
VMBIOME_JB2_00185	Skin	female	Sigmodon_hispidus	4470	1075	62	2	437	805	1	2131	1412	206	1229	0	21	5	407	12	0	256	222	1	0	0	1	0	1	0	0	153	0	0	0	0	0	2	59	0	0	0	32	0	0	0	0	0	117	0
VMBIOME_JB2_00186	Skin	female	Sigmodon_hispidus	18439	301	604	285	358	2473	166	4052	46	0	4912	47	263	2	0	17	0	685	800	509	121	0	9	14	0	0	0	88	0	0	0	46	0	1	0	0	0	0	13	31	0	0	0	0	0	0
VMBIOME_JB2_00187	Skin	female	Sigmodon_hispidus	6398	3	207	4	304	1493	86	5	188	0	2838	5	181	0	104	1	0	6	0	2	113	0	0	0	0	2	0	165	0	0	1	0	76	0	0	71	0	0	1	0	0	0	0	0	0	1
VMBIOME_JB2_00189	Skin	female	Sigmodon_hispidus	39136	1	1600	2	3513	9558	3	1	367	0	11125	228	64	0	431	0	0	162	0	4	1	0	0	250	0	0	0	0	0	0	0	0	0	0	0	161	0	0	5	0	0	0	0	0	0	0
VMBIOME_JB2_00190	Nose	male	Sigmodon_fulviventer	371	492	10659	1142	2885	274	48	1522	7228	609	57	266	4699	51	1593	263	0	1589	1	2	700	0	7	3	0	0	0	0	32	103	145	0	338	2	0	0	0	0	42	0	0	0	0	0	0	6
VMBIOME_JB2_00191	Nose	male	Sigmodon_fulviventer	306	516	4758	232	141	6536	17	142	14013	7	6	944	11999	7	308	9	0	363	0	0	1235	135	0	802	0	0	0	20	0	0	0	0	1	0	0	0	0	0	3	0	0	0	0	116	51	0
VMBIOME_JB2_00192	Nose	male	Sigmodon_fulviventer	123	0	5453	443	393	9732	17	2468	9644	1	24	2528	5895	0	141	318	0	1769	0	0	906	0	21	194	171	0	0	0	0	0	0	0	2	0	0	20	0	0	55	3	0	0	20	0	0	0
VMBIOME_JB2_00193	Nose	male	Sigmodon_fulviventer	1	480	6782	154	233	3061	293	1599	25270	23	1	384	7557	87	23	16	0	2241	190	1	213	0	33	46	227	0	0	122	0	0	0	0	293	0	2	0	0	0	22	0	0	16	0	0	3	13
VMBIOME_JB2_00194	Nose	male	Sigmodon_fulviventer	109	588	8165	642	142	13135	285	367	20133	1549	1	1261	8711	262	238	26	0	1155	330	370	338	0	2	61	1	0	0	0	126	0	0	334	151	0	0	0	0	0	285	54	0	0	0	0	737	0
VMBIOME_JB2_00195	Nose	female	Sigmodon_fulviventer	3	217	3341	7	74	241	1	4	117	1	5	6281	1320	7	282	10	0	3	0	0	70	0	0	0	0	0	0	0	0	0	21	0	73	0	0	0	0	0	1	0	0	0	0	0	0	0
VMBIOME_JB2_00196	Nose	female	Sigmodon_fulviventer	14	0	20462	15	147	5904	3	0	12303	76	4	753	34729	2	1	0	0	984	0	2	206	0	0	0	0	0	0	52	0	64	0	0	27	0	0	0	0	0	16	0	0	0	0	0	0	335
VMBIOME_JB2_00197	Nose	male	Sigmodon_fulviventer	0	0	11	2	52	96	401	329	4	0	2	2	8	0	147	4	0	1	0	0	0	0	0	1	0	0	0	0	0	0	0	0	0	0	228	0	0	0	0	0	0	0	0	0	162	0
VMBIOME_JB2_00198	Nose	male	Sigmodon_fulviventer	2	24	22198	1	192	19977	171	0	6610	113	0	171	19694	94	132	0	0	636	44	275	28	0	4	0	0	0	0	0	0	0	0	0	0	0	0	0	0	0	41	0	0	4	0	0	0	0
VMBIOME_JB2_00199	Nose	male	Sigmodon_hispidus	1961	396	2508	0	42272	11474	66	0	15720	129	180	1547	2091	20	0	2	0	2467	579	1353	15	0	0	0	0	0	0	0	0	0	0	0	9	5	2	0	0	0	28	0	0	0	0	0	1	0
VMBIOME_JB2_00200	Nose	male	Sigmodon_hispidus	439	0	8547	0	20329	31798	16	0	13514	0	13343	282	319	0	0	0	0	5501	9	3534	0	0	1	0	0	0	0	24	0	0	15	0	0	0	0	0	0	0	79	0	0	0	0	0	1	0
VMBIOME_JB2_00201	Nose	male	Sigmodon_hispidus	606	74	3869	17	41056	15267	150	1	3694	40	336	150	414	0	191	0	0	1906	319	2485	17	0	2	0	0	200	1	0	80	43	0	0	0	0	0	0	0	0	29	0	0	0	0	0	0	0
VMBIOME_JB2_00202	Nose	male	Sigmodon_hispidus	103	37	2548	18	66270	3838	24	35	3040	5	11	109	401	4	13	4	0	2024	4	2125	3	0	4	0	0	0	0	128	16	0	16	0	29	0	0	0	0	0	53	0	0	0	0	0	0	1
VMBIOME_JB2_00203	Nose	male	Sigmodon_hispidus	576	0	1971	0	12113	16551	2	0	4549	0	0	29	499	4	0	0	0	771	0	1083	0	0	0	0	0	0	0	0	0	0	0	0	0	0	0	0	0	0	12	0	0	0	0	0	0	0
VMBIOME_JB2_00204	Nose	female	Sigmodon_hispidus	3776	0	3201	0	32358	4010	8	0	2592	0	1683	11	15	0	0	0	0	473	0	364	15	0	0	0	45	0	0	0	0	0	0	0	69	0	0	24	0	0	3	0	0	3	0	0	0	0
VMBIOME_JB2_00205	Nose	female	Sigmodon_hispidus	591	0	72	0	62766	3342	1	1	3382	0	59	88	251	0	0	0	0	518	89	392	2	0	0	0	0	0	0	5	0	0	46	0	140	0	6	0	0	0	7	0	0	0	0	0	0	0
VMBIOME_JB2_00206	Nose	female	Sigmodon_hispidus	881	26	2500	1	67069	2983	5	0	2148	0	4	222	714	0	0	4	0	318	0	365	22	29	0	1	0	0	0	0	0	0	4	0	8	61	0	0	0	0	1	0	0	0	0	0	0	0
VMBIOME_JB2_00207	Nose	female	Sigmodon_hispidus	119	178	420	14	86035	689	19	0	3401	11	252	4	100	20	1	0	0	815	0	311	11	0	0	0	1	0	0	0	0	0	13	0	0	0	0	0	0	0	20	0	0	0	0	0	0	0
VMBIOME_JB2_00208	Nose	female	Sigmodon_fulviventer	705	5	2193	0	226	988	80	0	5757	0	1	2321	2852	36	166	0	43	741	0	0	264	68	3	1	0	0	0	0	0	0	0	1	33	0	0	0	0	0	9	0	0	0	0	0	0	70
VMBIOME_JB2_00209	Nose	male	Sigmodon_fulviventer	4	2839	9307	8184	121	11510	6578	17536	874	628	0	2	2326	351	2506	1485	0	2	49	1	1208	53	820	20	1639	17	0	0	105	0	21	0	34	82	0	0	0	0	29	136	0	92	0	0	8	397
VMBIOME_JB2_00210	Nose	male	Sigmodon_fulviventer	38	0	1591	0	184	640	56	1	15	0	1	524	904	0	0	0	0	1	0	1	0	0	1	7	229	0	0	164	0	0	0	0	16	0	0	0	0	0	0	0	0	0	0	0	0	0
VMBIOME_JB2_00211	Nose	male	Sigmodon_fulviventer	13	327	3698	227	301	6273	240	1	977	1	36	1	1652	7	128	1	0	102	1	76	0	0	7	64	55	0	0	1	0	0	255	0	0	0	0	0	0	0	0	0	0	0	0	0	40	0
VMBIOME_JB2_00212	Nose	female	Sigmodon_hispidus	1530	90	2329	24	18720	3711	167	0	18381	2	19257	15	462	0	19	0	0	2269	293	898	37	0	0	0	48	0	0	0	0	0	0	0	31	0	2	0	0	0	47	0	0	0	0	0	0	0
VMBIOME_JB2_00213	Nose	female	Sigmodon_hispidus	169	37	4258	214	3702	39705	34	9	2901	0	7183	136	196	1	7	34	0	2794	80	582	21	3	0	30	0	0	0	0	43	0	3	0	0	0	38	0	0	0	27	0	0	0	0	0	0	0
VMBIOME_JB2_00214	Nose	female	Sigmodon_hispidus	586	649	6738	503	40555	1163	233	181	10234	280	59	134	232	86	175	212	197	1415	248	504	13	0	13	12	0	10	0	44	20	19	73	0	1	4	0	0	0	0	17	0	0	3	0	0	0	0
VMBIOME_JB2_00215	Nose	female	Sigmodon_hispidus	15239	1953	971	608	15545	915	232	26	8589	315	10703	1776	29	156	1	201	97	3201	257	839	62	0	8	122	0	27	7	0	0	0	4	0	0	0	0	0	7	0	43	0	0	0	1	0	0	0
VMBIOME_JB2_00216	Nose	female	Sigmodon_hispidus	49	21	1173	9	17159	6447	9	0	6448	0	30201	5	128	0	70	11	0	1028	13	391	0	0	0	0	0	0	0	0	0	0	0	10	54	0	0	0	0	0	11	0	0	0	0	0	0	0
VMBIOME_JB2_00217	Ear	male	Sigmodon_fulviventer	157	293	4327	577	572	43	30	35	117	2	5	20	979	6	626	2	0	610	0	1	129	0	2	96	0	0	0	0	0	0	0	0	0	0	0	0	0	0	6	0	0	0	0	0	1	0
VMBIOME_JB2_00220	Ear	male	Sigmodon_fulviventer	17	61	5322	24	359	222	94	372	15	4	6	857	1080	3	474	186	0	5	0	0	309	0	4	0	45	0	0	2	39	0	1	0	0	0	2	0	0	0	0	0	0	0	0	0	0	0
VMBIOME_JB2_00221	Ear	male	Sigmodon_fulviventer	19	672	5891	244	478	1797	9	2	34	214	9	333	266	143	53	104	0	5	0	366	303	0	3	0	0	0	0	0	0	6	73	0	46	0	0	0	0	0	1	0	0	0	0	0	0	0
VMBIOME_JB2_00223	Ear	female	Sigmodon_fulviventer	10	0	5195	1030	11	336	0	0	271	0	2	99	2	0	19	3	0	477	0	1	0	0	1	0	87	0	0	0	0	0	0	0	146	0	0	0	0	0	4	0	0	0	0	0	0	0
VMBIOME_JB2_00224	Ear	male	Sigmodon_fulviventer	8	56	28942	4430	7	7	12	0	1245	179	2	7256	1978	1	1934	14	0	44	0	0	138	0	0	0	0	0	0	0	0	0	0	0	0	2	0	0	0	0	0	0	0	0	0	0	0	0
VMBIOME_JB2_00225	Ear	male	Sigmodon_fulviventer	4	25	8018	333	8	89	0	0	406	0	0	3808	483	0	188	0	0	308	0	0	0	0	0	6	0	0	0	0	0	0	0	0	33	0	658	0	0	0	5	0	0	0	0	0	0	0
VMBIOME_JB2_00226	Ear	male	Sigmodon_hispidus	67233	0	1163	109	269	680	301	36	539	33	75	2	270	0	0	0	0	545	0	661	9	129	0	0	2	0	0	0	0	0	60	0	0	0	0	164	0	0	9	0	0	0	0	0	39	0
VMBIOME_JB2_00227	Ear	male	Sigmodon_hispidus	2008	0	5511	1	7269	6271	8	0	1494	0	5232	11	209	0	0	0	0	0	0	235	0	0	7	0	0	0	0	0	0	0	0	0	0	0	0	0	0	0	0	0	0	0	0	0	54	0
VMBIOME_JB2_00228	Ear	male	Sigmodon_hispidus	15186	94	972	68	1333	207	776	0	1081	0	7	4	93	2	121	0	0	1621	0	73	230	0	27	1	0	0	0	0	0	0	0	0	0	0	0	0	0	0	25	0	0	0	0	0	0	0
VMBIOME_JB2_00229	Ear	male	Sigmodon_hispidus	588	125	954	1	5537	991	4	0	1167	135	33	278	287	7	2	0	0	691	0	1760	2	0	24	104	0	1	0	825	0	0	32	0	0	0	1278	0	0	0	21	0	0	0	72	0	0	0
VMBIOME_JB2_00230	Ear	male	Sigmodon_hispidus	15004	501	1554	0	1699	533	2	0	175	0	2	1	743	3	0	0	114	322	0	929	0	0	0	0	0	0	0	0	0	0	0	0	0	0	0	0	0	0	5	0	0	0	0	0	10	0
VMBIOME_JB2_00231	Ear	female	Sigmodon_hispidus	16328	185	2081	0	3259	1590	0	0	2414	0	1910	0	187	0	0	0	0	696	0	61	0	0	0	0	0	0	0	111	0	0	533	0	0	0	0	0	0	0	6	0	0	71	0	0	0	0
VMBIOME_JB2_00232	Ear	female	Sigmodon_hispidus	667	0	550	1	4738	997	0	0	1508	0	3	0	236	0	0	0	0	368	0	977	1	0	0	0	0	0	0	122	0	5	91	0	87	0	1	0	0	0	17	0	0	0	0	0	0	0
VMBIOME_JB2_00233	Ear	female	Sigmodon_hispidus	4697	216	2320	0	2064	1290	275	0	3138	13	3	0	3	0	424	0	0	360	0	627	62	0	0	0	27	0	0	0	0	0	0	15	0	0	0	0	0	0	6	0	0	0	0	0	37	0
VMBIOME_JB2_00234	Ear	female	Sigmodon_hispidus	3025	1	1328	2	3690	471	0	2	563	0	149	0	2	0	17	0	0	214	388	272	37	0	0	0	0	0	0	141	0	0	0	0	0	0	0	0	0	0	2	0	0	0	0	0	0	0
VMBIOME_JB2_00235	Ear	female	Sigmodon_fulviventer	3882	83	5662	23	169	1169	120	0	791	384	0	3369	189	142	191	48	0	52	0	0	0	0	4	32	2363	0	0	0	0	0	248	0	146	0	0	1	0	0	0	0	0	26	0	0	0	71
VMBIOME_JB2_00236	Ear	male	Sigmodon_fulviventer	1088	547	4541	3440	13	76	654	116	155	263	10	3485	24	366	106	226	0	1	0	40	298	0	52	17	2873	1	0	0	0	0	0	19	0	3	0	0	0	0	282	0	0	0	0	0	0	0
VMBIOME_JB2_00237	Ear	male	Sigmodon_fulviventer	749	153	8983	124	209	31	1	8	601	126	9	1327	69	1	302	0	0	11	0	201	1	0	0	0	613	0	0	0	0	0	0	158	155	0	125	91	0	0	0	0	0	0	0	0	36	1
VMBIOME_JB2_00238	Ear	male	Sigmodon_fulviventer	169	48	1846	20	32	2	3	0	198	2	3	157	27	1	14	1	0	0	0	0	13	0	0	0	762	0	0	0	0	0	0	1	3	0	1	3	0	0	0	0	0	0	0	0	0	0
VMBIOME_JB2_00239	Ear	female	Sigmodon_hispidus	5058	30	1775	2	712	450	33	0	2142	1	1312	1	8	0	0	2	0	258	1	637	54	0	0	1	780	0	0	0	0	0	0	11	0	0	0	0	0	0	9	0	0	0	0	0	23	0
VMBIOME_JB2_00240	Ear	female	Sigmodon_hispidus	24788	0	2000	594	2176	4715	143	19	247	0	12325	1	394	0	1	2	0	354	0	131	0	0	9	0	1	0	0	0	0	0	0	0	391	0	653	0	0	0	2	2	0	67	0	0	0	2
VMBIOME_JB2_00241	Ear	female	Sigmodon_hispidus	5228	2	379	0	2039	500	66	0	795	0	2	0	98	0	1	0	0	72	0	229	0	0	2	0	0	0	0	0	0	0	0	0	74	0	0	0	0	0	2	0	0	0	0	0	0	0
VMBIOME_JB2_00242	Ear	female	Sigmodon_hispidus	15246	1	3203	0	9152	711	186	0	1490	314	2609	34	444	341	129	1	0	42	0	211	0	0	0	813	254	0	0	370	0	0	0	178	0	0	374	0	0	0	1	0	0	0	0	0	0	0
VMBIOME_JB2_00243	Ear	female	Sigmodon_hispidus	2181	0	912	1	17309	7798	0	99	439	0	21631	0	2	0	2	0	0	0	30	32	0	0	0	0	0	0	0	0	0	0	0	0	0	0	0	0	0	0	0	0	0	0	0	0	0	0
VMBIOME_JB2_00244	Skin	male	Sigmodon_fulviventer	234	843	14783	2206	999	2878	1324	5510	5500	356	59	537	2901	3	2197	45	0	180	71	562	2452	0	538	504	176	0	0	923	343	186	539	372	2197	3	0	407	0	0	15	0	0	68	0	0	0	0
VMBIOME_JB2_00245	Skin	male	Sigmodon_fulviventer	30	50	6213	97	367	1859	499	1157	412	208	0	175	1548	1	501	1	0	71	181	0	751	0	10	24	496	0	0	38	92	0	24	54	123	0	0	0	0	0	1	0	0	0	0	0	0	0
VMBIOME_JB2_00246	Skin	male	Sigmodon_fulviventer	344	1008	9837	1897	315	421	1470	1422	161	413	1	22	1765	420	444	51	0	167	0	111	558	0	104	0	0	4	0	0	1	3	71	271	528	0	61	239	0	0	50	4	0	0	0	0	97	1
VMBIOME_JB2_00247	Skin	male	Sigmodon_fulviventer	5	1485	10939	691	42	2928	1068	1863	3166	10	1	311	2958	213	872	0	0	71	0	0	740	0	218	98	393	0	0	0	53	0	0	0	96	0	321	0	0	0	0	0	0	0	0	0	0	0
VMBIOME_JB2_00248	Skin	male	Sigmodon_fulviventer	5	183	9256	553	158	3663	33	100	554	114	16	45	1733	60	332	10	0	491	60	124	1480	0	2	136	165	0	0	0	16	0	0	0	546	0	0	24	0	0	5	0	0	0	0	0	0	0
VMBIOME_JB2_00249	Skin	female	Sigmodon_fulviventer	192	145	3689	1	219	1279	418	61	115	0	112	117	324	0	255	0	0	1	18	0	655	0	0	0	1	0	0	0	0	0	29	0	511	0	0	0	0	0	0	0	0	0	0	0	0	0
VMBIOME_JB2_00250	Skin	female	Sigmodon_fulviventer	37	24	2790	71	321	3763	69	0	1	39	2	339	425	11	371	26	0	0	0	0	448	0	6	0	269	0	0	310	0	0	0	107	317	0	0	122	0	0	0	0	0	0	0	0	47	461
VMBIOME_JB2_00251	Skin	male	Sigmodon_fulviventer	208	45	4171	1	53	884	370	0	420	0	5	1	977	5	237	0	0	0	0	1	45	0	8	0	1	0	0	0	0	0	0	0	47	0	0	91	0	0	0	0	0	0	0	0	306	331
VMBIOME_JB2_00252	Skin	male	Sigmodon_fulviventer	73	84	3060	73	256	1018	4	0	324	0	2	0	672	0	2	0	0	2	0	0	151	0	0	157	82	0	0	1	0	0	419	6	0	0	0	213	0	0	0	0	0	0	0	0	28	0
VMBIOME_JB2_00253	Skin	male	Sigmodon_hispidus	10526	1	1629	311	10	1213	58	192	1	0	3	211	422	6	0	0	0	0	0	3	328	0	1	0	0	0	0	374	0	0	1	0	399	0	374	88	0	0	0	0	0	0	0	0	0	0
VMBIOME_JB2_00254	Skin	male	Sigmodon_hispidus	12865	62	1865	311	1972	3967	617	80	368	0	853	0	52	447	196	31	0	519	0	87	2	0	17	225	2	0	1	166	0	0	483	123	152	0	136	193	0	0	25	0	0	6	97	0	514	0
VMBIOME_JB2_00255	Skin	male	Sigmodon_hispidus	1482	361	159	193	16	38	157	1	108	0	646	340	150	4	287	40	0	142	192	1	42	0	0	0	0	0	0	637	176	0	111	32	1	0	267	0	0	0	4	0	0	0	0	0	0	0
VMBIOME_JB2_00256	Skin	male	Sigmodon_hispidus	561	0	866	410	128	531	358	379	1385	0	680	0	530	0	91	9	0	898	207	0	0	0	44	0	0	0	395	0	0	0	0	378	75	0	0	745	0	0	24	0	0	0	0	0	0	1
VMBIOME_JB2_00257	Skin	male	Sigmodon_hispidus	1032	0	1226	0	192	1082	2	1	943	0	5	69	156	0	0	0	0	1	0	0	332	0	0	0	56	0	0	0	0	0	0	0	0	0	1	234	0	0	0	0	0	0	0	0	109	0
VMBIOME_JB2_00261	Nose	male	Sigmodon_fulviventer	7	13	598	65	25	1142	74	228	91	3	2	289	26	0	2	0	0	9	1	8	6	0	0	57	19	0	0	0	0	0	0	0	0	20	0	101	0	0	0	0	0	10	3	0	0	0
VMBIOME_JB2_00262	Nose	female	Sigmodon_hispidus	100	14	451	14	27	162	0	2	94	2	245	4	21	86	28	0	0	6	0	6	66	0	0	0	2	0	0	92	0	0	0	0	0	0	0	0	0	0	0	0	0	0	264	0	0	12
VMBIOME_JB2_00264	Nose	female	Sigmodon_hispidus	12083	6	25	125	3675	1595	0	0	173	2	6659	9	138	0	0	0	0	240	0	49	0	0	0	0	0	0	0	0	0	0	0	14	0	0	0	0	0	0	1	0	0	3	0	0	0	0
VMBIOME_JB2_00265	Nose	female	Sigmodon_hispidus	3951	0	3	0	85	33	0	0	77	76	350	0	4	0	0	0	0	16	0	0	0	0	0	0	0	0	0	0	0	0	0	0	0	0	0	0	0	0	0	0	0	0	0	0	0	0
VMBIOME_JB2_00266	Ear	female	Sigmodon_fulviventer	5400	0	244	0	102	256	1	0	474	0	775	37	4	0	0	17	0	29	0	47	0	0	0	0	0	0	0	11	0	0	0	0	0	0	0	0	0	0	0	0	0	0	0	0	48	0
VMBIOME_JB2_00267	Ear	female	Sigmodon_fulviventer	9200	0	117	0	407	2759	1	0	67	0	2559	155	117	0	0	0	0	40	0	295	2	0	18	0	206	0	0	0	0	0	0	0	0	0	0	0	0	0	4	0	0	0	0	0	0	0
VMBIOME_JB2_00268	Ear	male	Sigmodon_fulviventer	12988	1	0	60	380	2	0	0	5	0	1876	599	8	0	27	0	0	259	0	555	0	0	0	0	0	0	0	333	0	0	0	0	0	0	0	0	0	0	1	0	0	0	0	0	50	0
VMBIOME_JB2_00269	Ear	male	Sigmodon_fulviventer	1522	0	313	0	5	251	0	17	174	0	4	1991	34	0	47	1	0	36	0	0	1	0	0	0	56	0	0	0	0	0	0	0	0	0	0	0	0	0	0	4	0	0	0	0	0	0
VMBIOME_JB2_00270	Ear	female	Sigmodon_hispidus	2484	70	16149	1701	2	6268	13	0	4968	25	1	7	1608	1	541	72	0	1043	0	0	0	0	4	0	76	0	0	0	0	0	1	261	0	0	0	0	0	0	16	0	0	0	0	0	0	0
VMBIOME_JB2_00271	Ear	female	Sigmodon_hispidus	274	57	762	20	1113	136	69	151	30	30	0	346	103	17	143	6	3	8	0	0	2	0	0	10	245	0	0	11	2	0	0	0	0	0	0	0	0	0	0	1	0	1	0	0	0	0
VMBIOME_JB2_00272	Ear	female	Sigmodon_hispidus	582	0	486	4	3	14	0	0	17	0	1	350	30	0	42	0	0	104	0	0	0	0	0	0	0	0	0	78	0	0	3	0	0	0	8	0	0	0	1	0	0	0	0	0	0	0
VMBIOME_JB2_00273	Ear	female	Sigmodon_hispidus	1915	11	11	0	229	164	0	0	279	0	15	0	12	0	0	0	0	77	0	223	9	0	0	0	0	0	0	1	0	0	7	6	0	0	0	0	0	0	0	0	0	0	0	0	0	0
VMBIOME_JB2_00274	Skin	female	Sigmodon_fulviventer	8378	4	565	16	1219	315	63	0	302	0	2	19	162	0	10	0	0	180	0	213	7	0	1	0	35	0	0	0	0	0	0	10	19	0	0	0	0	0	1	0	0	0	0	0	19	0
VMBIOME_JB2_00275	Skin	female	Sigmodon_fulviventer	11109	150	1947	173	3124	416	22	0	1127	11	2245	90	5	0	552	117	0	1278	148	745	0	0	2	4	211	0	0	61	5	0	5	12	0	3	0	0	0	0	31	50	0	0	0	0	8	0
VMBIOME_JB2_00276	Skin	male	Sigmodon_fulviventer	45379	405	1022	0	1558	564	29	0	2366	0	2072	0	108	19	0	0	0	1040	0	117	84	0	0	103	1	0	0	12	0	0	63	1	0	0	0	0	0	0	13	0	0	0	0	0	0	0
VMBIOME_JB2_00277	Skin	male	Sigmodon_fulviventer	5318	0	56	1	126	9	11	0	42	0	19	73	0	0	4	0	0	50	0	16	0	0	1	0	0	0	0	0	0	0	0	0	0	0	0	0	0	0	0	0	0	0	0	0	0	0
VMBIOME_JB2_00279	Skin	female	Sigmodon_hispidus	7744	0	596	122	2118	176	1	0	1049	15	1	617	142	15	0	0	0	787	0	119	96	0	0	0	8	0	0	0	0	0	0	0	0	0	0	0	0	0	10	0	0	0	0	0	56	0
VMBIOME_JB2_00280	Skin	female	Sigmodon_hispidus	1094	0	564	0	19899	1868	8	0	3	1	4450	11	0	0	0	0	0	827	0	9	0	0	0	0	0	0	0	54	0	0	0	0	0	0	0	0	0	0	10	0	0	0	0	0	0	0
VMBIOME_JB2_00281	Skin	female	Sigmodon_hispidus	17177	0	84	0	185	0	0	0	53	0	25	10	62	0	0	0	0	19	0	1	0	0	0	0	0	0	0	0	0	0	0	0	0	0	0	0	0	0	0	0	0	0	0	0	0	0
VMBIOME_JB2_00282	Skin	female	Sigmodon_hispidus	2	0	344	112	24	39	6	0	15	14	1	497	10	0	5	1	0	0	0	2	0	0	0	4	0	2	27	0	0	1	0	0	0	0	0	0	0	0	0	1	0	0	0	0	0	0
VMBIOME_JB2_00283	Skin	female	Sigmodon_hispidus	4799	87	7210	375	42	355	316	135	1383	388	9	363	80	0	1859	78	0	884	0	86	0	0	58	515	6	0	0	0	0	0	334	577	0	0	73	2	0	0	9	0	0	0	0	0	0	0
VMBIOME_JB2_00284	Skin	female	Sigmodon_hispidus	3	228	4511	232	64	736	10	0	1285	0	8	245	659	9	349	3	0	90	0	1	0	0	0	132	207	0	0	1	0	59	0	0	130	0	0	0	0	0	1	0	0	0	0	0	0	269
VMBIOME_JB2_00285	Skin	female	Sigmodon_fulviventer	44	0	1445	189	35	2352	5	3	166	213	10	207	62	0	3	120	0	507	0	0	150	0	0	0	8	0	0	0	0	0	0	0	50	0	0	0	0	0	9	0	0	0	0	0	4	117
VMBIOME_JB2_00286	Skin	male	Sigmodon_fulviventer	933	55	2228	3	39	8	47	0	118	0	12	1	0	0	3	1	0	534	11	7	0	0	0	0	0	0	0	0	0	0	6	0	0	0	0	0	0	0	7	0	0	0	0	0	0	0
VMBIOME_JB2_00287	Skin	male	Sigmodon_fulviventer	34	0	868	2	37	448	1	1	118	0	8	37	519	3	1	0	0	35	0	0	1	0	0	0	0	0	0	0	0	0	0	0	0	0	0	0	0	0	1	0	0	0	0	0	0	4
VMBIOME_JB2_00289	Skin	female	Sigmodon_hispidus	3	16	1409	26	102	201	3	0	724	44	22	234	183	78	213	1	0	14	0	1	184	0	0	1	0	0	0	0	0	0	0	0	0	0	0	0	0	0	0	0	0	0	948	0	0	0
VMBIOME_JB2_00290	Skin	female	Sigmodon_hispidus	284	68	903	10	20	176	113	0	333	51	6	457	44	62	30	0	0	17	0	3	63	0	1	0	207	0	0	0	0	0	0	0	1	0	8	0	0	0	0	0	0	0	0	0	0	0
VMBIOME_JB2_00291	Skin	female	Sigmodon_hispidus	193	7	995	0	13478	11305	8	5	420	13	49525	112	143	5	0	1	0	42	38	466	11	0	0	0	0	0	0	241	0	0	17	19	0	0	0	0	0	0	0	0	0	0	0	0	0	0
VMBIOME_JB2_00292	Skin	female	Sigmodon_hispidus	7172	11	707	16	71176	8467	25	6	7192	1	3481	129	71	1	5	0	0	2373	258	1726	1	0	1	1	25	0	0	114	0	0	2	16	37	0	0	0	0	0	24	0	0	0	0	0	0	10
VMBIOME_JB2_00293	Skin	female	Sigmodon_hispidus	778	79	6307	91	65277	4732	75	249	4936	11	5321	531	170	26	90	47	0	1451	48	1103	29	71	2	1	0	0	0	15	5	0	27	0	28	0	7	0	0	0	28	8	0	0	15	0	0	0
VMBIOME_JB2_00294	Nose	male	Sigmodon_fulviventer	677	1	4120	0	2357	13586	9	0	1683	1	13435	481	371	0	175	1	0	718	0	56	0	0	138	0	0	0	0	7	0	0	0	0	0	0	0	0	0	0	14	0	0	0	0	0	18	0
VMBIOME_JB2_00295	Nose	male	Sigmodon_fulviventer	70	26	895	0	1637	1006	16	104	100	0	464	4	15	0	0	0	0	31	0	636	0	0	0	1	0	0	0	448	0	0	0	1	0	0	0	0	0	0	0	0	0	0	0	0	0	0
VMBIOME_JB2_00296	Nose	male	Sigmodon_fulviventer	80	786	2250	2155	19	10810	0	226	1633	28	2	8	2441	32	31	142	0	1	0	312	47	0	55	0	15	20	0	0	0	0	0	26	0	1	0	0	0	0	0	94	0	0	0	0	0	150
VMBIOME_JB2_00297	Nose	male	Sigmodon_fulviventer	107	531	2459	612	371	7106	350	557	9606	423	5	907	1790	41	133	33	0	485	232	327	10	43	131	0	0	3	273	0	0	0	0	75	3	0	0	30	0	0	1	0	0	0	0	0	0	23
VMBIOME_JB2_00298	Nose	male	Sigmodon_fulviventer	3	2848	1774	1487	42940	7929	5205	7425	1296	1858	2	2	642	197	1777	779	155	103	0	0	0	2	370	113	816	16	207	4	47	0	0	1	12	18	0	0	0	0	230	119	0	8	0	0	0	33
VMBIOME_JB2_00299	Nose	female	Sigmodon_fulviventer	0	1	346	2	120	302	2	9	1375	1	5	39	0	0	54	2	0	45	0	0	0	0	0	0	1	0	0	0	0	0	0	0	0	0	0	0	0	0	0	0	0	0	0	0	0	0
VMBIOME_JB2_00300	Nose	female	Sigmodon_fulviventer	2421	72	511	7	27112	1915	143	12	2144	3	505	329	9	1	2	0	0	343	70	461	0	0	6	0	5	0	0	0	0	0	0	0	0	0	0	0	0	0	6	0	0	173	0	0	0	0
VMBIOME_JB2_00301	Nose	male	Sigmodon_fulviventer	2781	0	3818	0	45248	206	1	0	3098	0	48	599	417	0	0	0	0	710	193	243	32	0	0	0	0	0	0	1	0	290	1	0	432	0	0	0	0	0	7	0	0	0	0	0	0	0
VMBIOME_JB2_00302	Nose	male	Sigmodon_fulviventer	2861	104	1660	139	51053	2205	439	45	5870	61	651	146	118	2	315	1	3	627	105	738	108	0	5	0	206	0	0	722	35	0	0	23	16	19	33	0	0	0	7	0	0	0	0	0	0	0
VMBIOME_JB2_00303	Nose	male	Sigmodon_hispidus	1671	83	5405	23	56838	2133	213	32	6219	28	7165	389	146	12	5	0	0	1126	0	420	38	0	3	45	0	0	0	0	3	0	0	0	18	0	1	0	0	0	11	0	0	13	0	0	0	0
VMBIOME_JB2_00304	Nose	male	Sigmodon_hispidus	5243	0	3294	0	36469	23434	10	69	2053	0	39	2286	132	0	98	6	0	303	92	747	13	0	2	0	0	0	0	0	0	0	0	0	0	0	3	0	0	0	5	0	0	0	0	0	0	0
VMBIOME_JB2_00305	Nose	male	Sigmodon_hispidus	1257	56	11150	1	51228	7615	84	3	3793	0	1146	2936	396	0	1	90	0	1299	0	487	0	0	5	67	0	0	0	1	0	0	47	0	0	0	0	0	0	0	28	0	0	0	0	0	0	0
VMBIOME_JB2_00306	Nose	male	Sigmodon_hispidus	2482	1	3971	3	37901	2832	40	0	28214	25	1	2189	666	74	35	0	0	4470	4	3945	1	0	6	0	0	0	0	0	0	0	0	0	23	0	1	0	0	0	93	0	0	0	0	0	0	0
VMBIOME_JB2_00307	Nose	male	Sigmodon_hispidus	165	48	3595	89	40950	10850	15	22	2781	0	22021	123	13	37	2	44	1	2605	0	1637	1	0	0	29	29	1	0	21	1	0	0	0	0	0	75	0	0	0	43	1	0	0	0	0	20	0
VMBIOME_JB2_00308	Nose	female	Sigmodon_hispidus	1556	3	4330	59	35745	34761	1	0	167	0	280	1150	693	0	0	0	0	168	0	838	6	0	0	0	0	0	0	519	26	0	0	0	0	0	0	0	0	0	5	0	0	0	0	0	25	0
VMBIOME_JB2_00309	Nose	female	Sigmodon_hispidus	13	1	3860	49	320	5633	184	135	3888	8	7	18344	3255	0	78	44	230	233	1	2	11	0	0	0	0	0	0	53	29	0	144	0	277	0	0	0	0	0	3	2	0	0	0	0	0	7
VMBIOME_JB2_00310	Nose	female	Sigmodon_hispidus	189	213	4220	183	7	16177	144	0	56	36	3	304	901	8	474	54	0	0	0	1	9	0	5	417	26	0	0	74	0	0	0	0	83	0	0	0	0	0	0	77	0	0	0	0	0	159
VMBIOME_JB2_00311	Nose	female	Sigmodon_hispidus	350	3	3525	109	13	25576	12	0	215	12	6	1201	1885	0	1	0	0	102	73	209	51	0	0	0	0	0	0	0	18	0	89	0	96	0	1	0	0	0	0	0	0	0	0	0	0	5348
VMBIOME_JB2_00312	Nose	female	Sigmodon_fulviventer	0	145	703	38	5	145	0	0	32	51	0	5	31	105	138	0	0	142	58	0	3	0	0	10	0	0	0	0	0	0	3	0	0	0	0	0	0	0	2	0	0	0	0	0	0	0
VMBIOME_JB2_00313	Nose	male	Sigmodon_fulviventer	1	226	2242	25	13	5034	2	0	280	0	3	807	733	3	36	267	0	102	0	1	9	0	1	0	0	0	0	1	21	0	11	0	40	0	0	0	0	0	0	0	0	0	11	0	0	29
VMBIOME_JB2_00314	Nose	male	Sigmodon_fulviventer	104	63	239	86	115	1472	26	4	1553	0	0	251	499	0	9	0	0	347	190	0	0	0	0	2	65	0	0	0	0	0	0	0	7	0	0	0	0	0	8	0	0	0	0	0	0	0
VMBIOME_JB2_00315	Nose	male	Sigmodon_fulviventer	2	0	1305	16	73	5433	0	0	664	106	14	0	1926	0	272	49	0	1	0	4	5	0	1	0	0	0	0	0	0	0	0	29	88	0	0	0	0	0	14	0	0	0	0	0	2	162
VMBIOME_JB2_00316	Nose	female	Sigmodon_hispidus	848	115	1018	87	423	98	328	90	9822	31	4	460	188	4	119	7	0	508	66	0	98	0	3	54	0	0	0	0	0	0	41	0	112	5	77	0	0	0	8	0	0	0	14	0	0	0
VMBIOME_JB2_00317	Nose	female	Sigmodon_hispidus	1	1165	5486	43	4	95	77	0	1352	36	3	0	1383	6	127	1	0	249	0	0	70	0	1	338	0	0	0	1	0	0	2	10	57	0	0	0	0	0	0	0	0	0	0	0	0	0
VMBIOME_JB2_00318	Nose	female	Sigmodon_hispidus	3943	5	571	0	6818	2218	14	0	922	6	16760	706	164	0	170	0	0	1044	0	472	0	42	0	0	156	0	0	769	32	0	14	0	39	0	0	13	0	0	18	65	0	0	0	0	122	0
VMBIOME_JB2_00319	Nose	female	Sigmodon_hispidus	1259	104	367	1	508	91	321	0	8	1	62	0	81	1	4	2	0	0	20	1	6	0	10	0	0	0	0	50	23	0	11	0	0	0	0	5	0	0	0	0	0	0	0	0	0	0
VMBIOME_JB2_00320	Nose	female	Sigmodon_hispidus	1449	0	160	0	363	4	1	0	35	0	87	0	34	0	2	67	0	2	21	75	0	0	2	0	56	0	0	104	0	0	0	0	8	1	0	1	0	0	0	0	0	0	0	0	3	0
VMBIOME_JB2_00321	Ear	male	Sigmodon_fulviventer	1920	662	2112	988	918	1519	1044	0	504	357	2289	1	116	10	839	5	0	2591	420	561	177	0	17	0	1	1	0	378	263	0	0	0	7	0	335	80	0	0	30	0	0	0	0	0	68	6
VMBIOME_JB2_00322	Ear	male	Sigmodon_fulviventer	11649	42	1113	538	391	200	271	94	437	51	951	0	209	10	457	1	0	188	298	22	0	0	11	5	50	0	0	0	0	0	0	12	200	0	70	105	0	0	6	0	0	0	0	0	0	0
VMBIOME_JB2_00323	Ear	male	Sigmodon_fulviventer	19	240	359	145	6	68	511	63	5	113	1	2	85	36	127	51	0	213	0	0	16	40	55	4	539	0	0	0	0	0	0	0	1	4	0	47	0	0	6	6	0	2	0	0	0	1
VMBIOME_JB2_00324	Ear	male	Sigmodon_fulviventer	13	283	549	6	71	9	7	34	3	6	0	1	9	10	1	1	0	118	0	0	141	0	0	13	25	0	0	0	7	0	0	0	1	0	0	0	0	0	1	0	0	0	0	0	0	0
VMBIOME_JB2_00325	Ear	male	Sigmodon_fulviventer	28	621	1191	404	24	201	243	175	1	92	10	6	28	41	41	47	2	11	40	18	47	8	8	0	265	0	0	0	0	0	1	15	19	0	0	0	1	0	0	0	0	2	0	0	0	3
VMBIOME_JB2_00327	Ear	female	Sigmodon_fulviventer	2103	35	170	31	594	839	27	0	186	53	1	0	5	0	97	0	0	169	225	45	0	0	1	0	0	0	0	5	0	0	0	0	0	0	0	310	0	0	1	0	0	0	0	0	0	0
VMBIOME_JB2_00328	Ear	male	Sigmodon_fulviventer	355	17	341	227	29	62	43	3	82	23	0	0	1	114	1	33	0	643	5	9	0	0	0	0	0	6	0	56	0	0	0	44	0	0	79	141	0	0	7	0	0	0	0	0	12	0
VMBIOME_JB2_00329	Ear	male	Sigmodon_fulviventer	879	73	934	0	1027	61	309	0	598	29	0	6	102	0	254	0	0	431	167	1	0	0	6	0	0	0	0	323	8	0	113	0	0	0	304	22	0	0	86	0	0	0	0	0	0	0
VMBIOME_JB2_00330	Ear	male	Sigmodon_hispidus	473	0	454	1	422	20	5	0	63	0	207	0	94	0	87	0	0	0	0	0	7	0	25	0	0	0	0	61	0	0	0	0	0	0	0	0	0	0	0	0	0	33	0	0	0	0
VMBIOME_JB2_00331	Ear	male	Sigmodon_hispidus	10491	252	1318	34	3874	381	191	0	609	114	2750	234	130	10	60	0	0	752	1279	6	519	0	4	3	0	0	0	1448	0	0	817	3	83	0	102	827	0	0	12	0	0	0	0	0	0	0
VMBIOME_JB2_00332	Ear	male	Sigmodon_hispidus	1433	0	498	0	161	225	1	0	345	0	393	31	4	3	117	0	0	58	0	1	0	0	0	261	0	0	0	131	0	17	13	19	54	0	0	82	0	0	2	0	0	0	0	0	0	0
VMBIOME_JB2_00333	Ear	male	Sigmodon_hispidus	5206	129	1036	0	5572	104	119	0	11	8	2384	0	10	120	86	0	0	432	451	83	132	0	2	2	1	3	0	401	41	0	303	0	346	0	0	82	0	0	340	4	0	30	0	0	38	0
VMBIOME_JB2_00334	Ear	male	Sigmodon_hispidus	42	0	704	0	9	8	0	0	174	0	1	75	93	0	0	0	0	140	0	4	0	0	0	0	0	0	0	0	0	0	9	0	1	0	0	0	0	0	3	0	0	0	0	0	0	0
VMBIOME_JB2_00335	Ear	female	Sigmodon_hispidus	65	502	416	141	17	122	107	17	2	296	271	0	8	5	609	106	45	2	0	3858	94	0	0	1	0	8	0	0	0	6	1	1253	0	1	0	5	0	0	0	0	0	0	0	0	324	0
VMBIOME_JB2_00337	Ear	female	Sigmodon_hispidus	7	13	3366	84	280	840	0	84	11	0	12	289	155	0	218	6	0	4	0	314	0	0	165	0	0	0	0	0	0	0	459	69	0	0	0	2	0	0	0	0	0	0	2	0	0	22
VMBIOME_JB2_00338	Ear	female	Sigmodon_hispidus	2513	0	76	0	263	85	0	0	143	0	37	1	2	0	0	0	0	15	0	2	0	0	0	0	5	0	0	0	0	2	11	0	0	0	0	0	0	0	0	0	0	0	0	0	0	0
VMBIOME_JB2_00339	Ear	female	Sigmodon_fulviventer	18063	0	183	0	55	29	65	0	335	0	354	4	11	0	1	0	0	107	0	3	0	0	0	0	0	0	0	235	0	0	2	1	0	0	0	0	0	0	0	0	0	0	0	0	0	0
VMBIOME_JB2_00340	Ear	male	Sigmodon_fulviventer	22363	0	821	0	590	35	2	0	422	0	1936	0	14	1	0	0	0	337	0	26	0	0	0	0	0	0	0	0	0	0	0	5	1	0	0	0	0	0	1	0	0	0	0	0	0	0
VMBIOME_JB2_00341	Ear	male	Sigmodon_fulviventer	27678	0	395	0	443	321	0	0	53	0	4240	1	187	0	0	4	0	263	0	79	0	1	0	0	0	0	0	0	56	0	0	0	1	0	0	0	0	0	4	0	0	0	0	0	0	0
VMBIOME_JB2_00342	Ear	male	Sigmodon_fulviventer	147	1	3029	0	13	195	1	0	444	0	26	122	220	0	0	0	0	7	0	0	0	0	0	19	0	0	0	0	0	0	0	0	100	0	0	0	0	0	0	0	0	0	0	0	0	0
VMBIOME_JB2_00343	Ear	female	Sigmodon_hispidus	4234	0	700	0	12	5	51	0	5	0	3	146	166	0	31	0	0	0	0	166	0	0	0	0	0	0	0	3	0	0	0	29	0	0	0	0	0	0	3	0	0	0	0	0	36	0
VMBIOME_JB2_00344	Ear	female	Sigmodon_hispidus	150	193	2762	530	5	1011	0	1	47	22	58	535	97	21	0	1	0	291	0	0	0	0	0	0	224	0	0	0	0	0	0	0	53	0	0	0	0	0	0	0	0	0	0	0	0	39
VMBIOME_JB2_00345	Ear	female	Sigmodon_hispidus	100	4	139	12	90	22	84	0	56	0	0	306	5	0	264	3	0	2	1	5	0	0	7	2	0	0	0	0	0	0	0	5	0	0	0	0	0	0	0	0	0	0	0	0	0	0
VMBIOME_JB2_00346	Ear	female	Sigmodon_hispidus	454	10	3131	9	5151	67	47	20	38251	7	19501	46	432	3	3	0	0	10590	187	11323	98	0	3	24	4	0	0	0	7	0	2	17	8	0	0	0	0	0	152	0	0	0	0	0	0	0
VMBIOME_JB2_00347	Ear	female	Sigmodon_hispidus	712	1	4623	52	61298	12438	7	0	10503	0	1454	328	1060	0	5	1	0	1294	0	1481	0	0	0	0	0	0	0	76	0	0	1	0	0	0	0	0	0	0	50	0	0	0	0	0	0	0
VMBIOME_JB2_00348	Skin	male	Sigmodon_fulviventer	5614	4	352	0	11677	106	6	0	3828	15	9314	527	34	0	225	40	0	182	163	398	0	0	0	0	0	0	0	0	3	0	0	28	0	0	0	0	0	0	1	0	0	1	0	0	3	0
VMBIOME_JB2_00349	Skin	male	Sigmodon_fulviventer	1912	22	4994	2	59365	6892	109	0	2337	0	4698	891	209	1	35	0	0	1029	0	1634	0	0	2	0	0	0	0	0	0	2	0	0	2	0	40	0	0	0	52	0	0	0	0	0	1	0
VMBIOME_JB2_00350	Skin	male	Sigmodon_fulviventer	15	23	336	209	154	6	332	0	357	80	4	0	206	1	76	0	1	251	104	2	198	0	6	41	0	0	0	11	36	0	0	0	0	0	0	0	0	0	0	0	0	2	0	0	0	0
VMBIOME_JB2_00351	Skin	male	Sigmodon_fulviventer	6	314	2313	860	139	1267	62	434	4517	15	30	4	779	211	71	104	173	715	514	4	15	0	4	4233	0	2	0	0	0	0	100	0	0	376	0	0	0	0	28	0	0	0	0	0	0	0
VMBIOME_JB2_00352	Skin	male	Sigmodon_fulviventer	78	0	610	0	87	1239	0	2	2460	3	4	88	155	1	113	0	288	0	3	135	0	0	1	0	0	0	0	0	0	0	0	0	0	0	0	0	0	0	0	0	0	0	0	0	0	31
VMBIOME_JB2_00354	Skin	female	Sigmodon_fulviventer	67	1	560	141	237	1166	27	12	490	19	8	60	258	116	132	338	0	19	0	2	4	0	6	6	5	0	0	311	1	0	39	0	0	2	0	6	0	0	3	0	0	0	0	0	1	0
VMBIOME_JB2_00355	Skin	male	Sigmodon_fulviventer	21	240	97	66	8	145	19	0	10	1	12	45	1	0	489	0	0	1	0	815	0	0	71	0	2	0	0	0	0	0	350	1338	0	0	0	0	0	0	0	3	0	0	0	0	205	0
VMBIOME_JB2_00357	Skin	male	Sigmodon_hispidus	248	0	91	0	225	570	0	0	143	0	111	4	320	0	1	0	0	75	1	0	0	0	0	0	0	0	0	0	0	0	0	0	0	0	0	0	0	0	4	0	0	0	0	0	0	0
VMBIOME_JB2_00362	Skin	female	Sigmodon_hispidus	204	0	436	1	35	27	0	1	49	31	413	119	106	0	3	0	0	0	0	2	1	0	0	0	0	0	0	0	0	0	0	0	0	0	0	0	0	0	0	0	0	0	0	0	3	2
VMBIOME_JB2_00366	Skin	female	Sigmodon_fulviventer	50	0	509	1	51	252	0	0	10	0	5	11	2	0	0	0	0	2	3	15	1	0	0	29	0	0	0	23	0	0	2	4	137	0	2	0	0	0	0	0	0	0	0	0	5	0
VMBIOME_JB2_00368	Skin	male	Sigmodon_fulviventer	37	131	974	77	162	1726	390	1	40	11	2	409	87	2	89	7	0	318	0	2	102	0	10	60	0	0	0	73	0	0	30	0	43	0	0	2	0	0	5	0	0	0	0	0	0	3
VMBIOME_JB2_00369	Skin	male	Sigmodon_fulviventer	9	452	525	3	395	61	493	2	8	1	4	5	2	87	356	130	0	9	2	243	8	0	1	226	0	0	0	78	0	0	30	0	12	0	0	0	0	0	0	0	0	0	0	0	27	1
VMBIOME_JB2_00370	Skin	female	Sigmodon_hispidus	1071	0	90	0	10	3	34	0	20	0	90	0	79	0	1	0	0	0	0	1	0	0	0	0	0	11	0	126	0	0	26	6	0	0	0	0	0	0	1	0	0	0	0	0	0	0
VMBIOME_JB2_00371	Skin	female	Sigmodon_hispidus	1408	32	216	30	112	236	12	0	104	0	649	51	136	0	2	0	0	0	0	1	0	0	0	0	45	0	13	2	0	0	0	0	5	0	0	0	0	0	0	0	0	0	0	0	0	0
VMBIOME_JB2_00372	Skin	female	Sigmodon_hispidus	23382	0	583	0	251	55	20	0	5	12	256	278	80	367	2	0	0	183	0	0	0	0	0	0	0	0	0	78	0	0	0	0	0	0	193	16	0	0	2	0	0	0	0	0	27	0
VMBIOME_JB2_00374	Skin	female	Sigmodon_hispidus	5363	44	768	33	7282	1910	48	93	471	0	8066	31	52	1	173	0	0	35	0	62	0	0	0	0	0	0	0	0	0	0	10	0	0	0	0	161	0	0	0	0	0	0	0	0	0	0
[truncated: 100 more columns]

[truncated: 2 more sheets: cohort2_genus, cohort2_otu]
