# Supplementary material for: Microbial community structure and composition is associated with host species and sex in Sigmodon cotton rats
Source: Anim Microbiome. 2021 Apr 16;3:29. doi: 10.1186/s42523-021-00090-8 (PMC8051552; doi:10.1186/s42523-021-00090-8)
Supplement: Supplementary file 18 — Additional file 18: Supplemental File 8. All annotated MetaCyc pathways identified by HUMANn2 from whole metagenomic sequencing data. [file 42523_2021_90_MOESM18_ESM.xlsx]

## Sheet: Sheet1
# Pathway	Common Name	Superclass	Category	Molecule
1CMET2-PWY	N^10-formyl-tetrahydrofolate biosynthesis	Biosynthesis	Cofactor, Prosthetic Group, Electron Carrier, and Vitamin Biosynthesis	N^10-formyl-tetrahydrofolate
3-HYDROXYPHENYLACETATE-DEGRADATION-PWY	4-hydroxyphenylacetate degradation	Degradation	Aromatic Compound Degradation	4-hydroxyphenylacetate
AEROBACTINSYN-PWY	aerobactin biosynthesis	Biosynthesis	Secondary Metabolite Biosynthesis	aerobactin
ALL-CHORISMATE-PWY	superpathway of chorismate metabolism	Superpathways	Superpathways	chorismate
ALLANTOINDEG-PWY	superpathway of allantoin degradation in yeast	Degradation, Superpathways	Amine and Polyamine Degradation	allantoin
ANAEROFRUCAT-PWY	homolactic fermentation	Generation of Precursor Metabolites and Energy, Superpathways	Fermentation
ANAGLYCOLYSIS-PWY	glycolysis III (from glucose)	Generation of Precursor Metabolites and Energy	Fermentation	glucose
ARG+POLYAMINE-SYN	superpathway of arginine and polyamine biosynthesis	Biosynthesis, Superpathways	Amine and Polyamine Biosynthesis	arginine and polyamine
ARGDEG-PWY	superpathway of L-arginine, putrescine, and 4-aminobutanoate degradation	Degradation, Superpathways	Amino Acid Degradation	L-arginine, putrescine, and 4-aminobutanoate
ARGININE-SYN4-PWY	L-ornithine biosynthesis II	Biosynthesis	Amino Acid Biosynthesis	L-ornithine
ARGORNPROST-PWY	L-arginine degradation (Stickland reaction)	Degradation, Superpathways	Amino Acid Degradation	L-arginine
ARGSYN-PWY	L-arginine biosynthesis I (via L-ornithine)	Biosynthesis, Superpathways	Amino Acid Biosynthesis	L-arginine
ARGSYNBSUB-PWY	L-arginine biosynthesis II (acetyl cycle)	Biosynthesis	Amino Acid Biosynthesis	L-arginine
ARO-PWY	chorismate biosynthesis I	Biosynthesis, Superpathways	Aromatic Compound Biosynthesis	chorismate
ASPASN-PWY	superpathway of L-aspartate and L-asparagine biosynthesis	Biosynthesis, Superpathways	Amino Acid Biosynthesis	L-aspartate and L-asparagine
AST-PWY	L-arginine degradation II (AST pathway)	Degradation	Amino Acid Degradation	L-arginine
BIOTIN-BIOSYNTHESIS-PWY	biotin biosynthesis I	Biosynthesis, Superpathways	Cofactor, Prosthetic Group, Electron Carrier, and Vitamin Biosynthesis	biotin
BRANCHED-CHAIN-AA-SYN-PWY	superpathway of branched chain amino acid biosynthesis	Biosynthesis, Superpathways	Amino Acid Biosynthesis
CALVIN-PWY	Calvin-Benson-Bassham cycle	Generation of Precursor Metabolites and Energy, Biosynthesis	Generation of Precursor Metabolite and Energy
CENTFERM-PWY	pyruvate fermentation to butanoate	Generation of Precursor Metabolites and Energy	Fermentation	pyruvate
CITRULBIO-PWY	L-citrulline biosynthesis	Biosynthesis	Amino Acid Biosynthesis	L-citrulline
COA-PWY-1	superpathway of coenzyme A biosynthesis III (mammals)	Biosynthesis, Superpathways	Cofactor, Prosthetic Group, Electron Carrier, and Vitamin Biosynthesis	CoA
COA-PWY	coenzyme A biosynthesis I (prokaryotic)	Biosynthesis	Cofactor, Prosthetic Group, Electron Carrier, and Vitamin Biosynthesis	CoA
COBALSYN-PWY	superpathway of adenosylcobalamin salvage from cobinamide I	Biosynthesis, Superpathways	Cofactor, Prosthetic Group, Electron Carrier, and Vitamin Biosynthesis	adenosylcobalamin
COLANSYN-PWY	colanic acid building blocks biosynthesis	Biosynthesis, Superpathways	Carbohydrate Biosynthesis	colanic acid
COMPLETE-ARO-PWY	superpathway of aromatic amino acid biosynthesis	BIosynthesis, Superpathways	Amino Acid Biosynthesis
DAPLYSINESYN-PWY	L-lysine biosynthesis I	BIosynthesis	Amino Acid Biosynthesis	L-lysine
DENOVOPURINE2-PWY	superpathway of purine nucleotides de novo biosynthesis II	Biosynthesis, Superpathways	Nucleoside and Nucleotide Biosynthesis	purine
DTDPRHAMSYN-PWY	dTDP-L-rhamnose biosynthesis	Biosynthesis	Carbohydrate Biosynthesis	dTDP-L-rhamnose
ECASYN-PWY	enterobacterial common antigen biosynthesis	Biosynthesis, Superpathways	Fatty Acid and Lipid Biosynthesis	enterobacterial common antigen
ENTBACSYN-PWY	enterobactin biosynthesis	Biosynthesis, Superpathways	Secondary Metabolite Biosynthesis	enterobactin
ERGOSTEROL-SYN-PWY	superpathway of ergosterol biosynthesis I	Biosynthesis, Superpathways	Fatty Acid and Lipid Biosynthesis	ergosterol
FAO-PWY	fatty acid &beta;-oxidation I	Degradation	Fatty Acid and Lipid Degradation
FASYN-ELONG-PWY	fatty acid elongation -- saturated	Biosynthesis	Fatty Acid and Lipid Biosynthesis
FASYN-INITIAL-PWY	superpathway of fatty acid biosynthesis initiation (E. coli)	Biosynthesis, Superpathways	Fatty Acid and Lipid Biosynthesis
FERMENTATION-PWY	mixed acid fermentation	Generation of Precursor Metabolites and Energy	Fermentation
FOLSYN-PWY	superpathway of tetrahydrofolate biosynthesis and salvage	Biosynthesis, Superpathways	Cofactor, Prosthetic Group, Electron Carrier, and Vitamin Biosynthesis	tetrahydrofolate
FUC-RHAMCAT-PWY	superpathway of fucose and rhamnose degradation	Superpathways	Superpathways	fucose
FUCCAT-PWY	fucose degradation	Degradation	Carbohydrate Degradation	fucose
GALACT-GLUCUROCAT-PWY	superpathway of hexuronide and hexuronate degradation	Superpathways	Superpathways	hexuronide
GALACTARDEG-PWY	D-galactarate degradation I	Degradation	Secondary Metabolite Degradation	D-galactarate
GALACTUROCAT-PWY	D-galacturonate degradation I	Degradation	Secondary Metabolite Degradation	D-galacturonate
GLCMANNANAUT-PWY	superpathway of N-acetylglucosamine, N-acetylmannosamine and N-acetylneuraminate degradation	Degradation, Superpathways	Amine and Polyamine Degradation	N-acetylglucosamine, N-acetylmannosamine
GLUCARDEG-PWY	D-glucarate degradation I	Degradation	Secondary Metabolite Degradation	D-glucarate
GLUCARGALACTSUPER-PWY	superpathway of D-glucarate and D-galactarate degradation	Superpathways, Superpathways	Superpathways	D-glucarate, D-galactarate
GLUCONEO-PWY	gluconeogenesis I	Generation of Precursor Metabolites and Energy	Carbohydrate Biosynthesis
GLUCOSE1PMETAB-PWY	glucose and glucose-1-phosphate degradation	Degradation	Carbohydrate Degradation	glucose
GLUCUROCAT-PWY	superpathway of &beta;-D-glucuronosides degradation	Degradation, Superpathways	Secondary Metabolite Degradation
GLUDEG-I-PWY	GABA shunt	Degradation, Superpathways	Fermentation
GLUTORN-PWY	L-ornithine biosynthesis I	Biosynthesis	Amino Acid Biosynthesis	L-ornithine
GLYCOCAT-PWY	glycogen degradation I	Degradation	Carbohydrate Degradation	glycogen
GLYCOGENSYNTH-PWY	glycogen biosynthesis I (from ADP-D-Glucose)	Biosynthesis, Glycan Pathways	Carbohydrate Biosynthesis	glycogen
GLYCOL-GLYOXDEG-PWY	superpathway of glycol metabolism and degradation	Degradation, Superpathways	Alcohol Degradation	glycol
GLYCOLYSIS-E-D	superpathway of glycolysis and the Entner-Doudoroff pathway	Generation of Precursor Metabolites and Energy, Superpathways	Fermentation
GLYCOLYSIS-TCA-GLYOX-BYPASS	superpathway of glycolysis, pyruvate dehydrogenase, TCA, and glyoxylate bypass	Generation of Precursor Metabolites and Energy, Superpathways	Fermentation
GLYCOLYSIS	glycolysis I (from glucose 6-phosphate)	Generation of Precursor Metabolites and Energy	Fermentation
GLYOXYLATE-BYPASS	glyoxylate cycle	Generation of Precursor Metabolites and Energy	Generation of Precursor Metabolite and Energy
GOLPDLCAT-PWY	superpathway of glycerol degradation to 1,3-propanediol	Degradation, Superpathways	Carbohydrate Degradation	glycerol
HCAMHPDEG-PWY	3-phenylpropanoate and 3-(3-hydroxyphenyl)propanoate degradation to 2-hydroxypentadienoate	Degradation	Aromatic Compound Degradation	3-phenylpropanoate
HEME-BIOSYNTHESIS-II	heme b biosynthesis I (aerobic)	Biosynthesis	Cofactor, Prosthetic Group, Electron Carrier, and Vitamin Biosynthesis	heme
HEMESYN2-PWY	heme b biosynthesis II (oxygen-independent)	Biosynthesis	Cofactor, Prosthetic Group, Electron Carrier, and Vitamin Biosynthesis	heme
HEXITOLDEGSUPER-PWY	superpathway of hexitol degradation (bacteria)	Degradation, Superpathways	Carbohydrate Degradation	hexitol
HISDEG-PWY	L-histidine degradation I	Degradation	Amino Acid Degradation	L-histidine
HISTSYN-PWY	L-histidine biosynthesis	Biosynthesis	Amino Acid Biosynthesis	L-histidine
HOMOSER-METSYN-PWY	L-methionine biosynthesis I	Biosynthesis	Amino Acid Biosynthesis	L-methionine
HSERMETANA-PWY	L-methionine biosynthesis III	Biosynthesis, Superpathways	Amino Acid Biosynthesis	L-methionine
ILEUSYN-PWY	L-isoleucine biosynthesis I (from threonine)	Biosynthesis	Amino Acid Biosynthesis	L-isoleucine
KDO-NAGLIPASYN-PWY	superpathway of (Kdo)<SUB>2</SUB>-lipid A biosynthesis	Biosynthesis, Superpathways	Fatty Acid and Lipid Biosynthesis
KETOGLUCONMET-PWY	ketogluconate metabolism	Degradation, Superpathways	Carbohydrate Degradation	ketogluconate
LACTOSECAT-PWY	lactose and galactose degradation I	Degradation	Carbohydrate Degradation	lactose and galactose
LIPASYN-PWY	phospholipases	Degradation, Metabolic Clusters	Fatty Acid and Lipid Degradation	phospholipases
LPSSYN-PWY	superpathway of lipopolysaccharide biosynthesis	Biosynthesis, Superpathways	Fatty Acid and Lipid Biosynthesis
LYSINE-AMINOAD-PWY	L-lysine biosynthesis IV	Biosynthesis	Amino Acid Biosynthesis	L-lysine
MANNOSYL-CHITO-DOLICHOL-BIOSYNTHESIS	protein N-glycosylation initial phase (eukaryotic)	Macromolecule Modification, Biosynthesis, Glycan Pathway, Macromolecule Modification	Carbohydrate Biosynthesis
MET-SAM-PWY	superpathway of S-adenosyl-L-methionine biosynthesis	Superpathways	Superpathways	S-adenosyl-L-methionine
METHGLYUT-PWY	superpathway of methylglyoxal degradation	Degradation, Superpathways	Aldehyde Degradation	methylglyoxal
METSYN-PWY	superpathway of L-homoserine and L-methionine biosynthesis	Biosynthesis, Superpathways	Amino Acid Biosynthesis	L-homoserine
NAD-BIOSYNTHESIS-II	NAD salvage pathway III (to nicotinamide riboside)	Biosynthesis	Cofactor, Prosthetic Group, Electron Carrier, and Vitamin Biosynthesis	NAD
NADSYN-PWY	NAD de novo biosynthesis II (from tryptophan)	Biosynthesis, Superpathways	Cofactor, Prosthetic Group, Electron Carrier, and Vitamin Biosynthesis	NAD
NAGLIPASYN-PWY	lipid IV<sub>A</sub> biosynthesis (E. coli)	Biosynthesis	Fatty Acid and Lipid Biosynthesis	lipid IV
NONMEVIPP-PWY	methylerythritol phosphate pathway I	Biosynthesis	Secondary Metabolite Biosynthesis	methylerythritol
NONOXIPENT-PWY	pentose phosphate pathway (non-oxidative branch)	Generation of Precursor Metabolites and Energy	Generation of Precursor Metabolite and Energy	pentose
OANTIGEN-PWY	O-antigen building blocks biosynthesis (E. coli)	Generation of Precursor Metabolites and Energy, Superpathways, Biosynthesis, Metabolic Clusters	Carbohydrate Biosynthesis	O-antigen
ORNARGDEG-PWY	superpathway of L-arginine and L-ornithine degradation	Degradation, Superpathways	Amino Acid Degradation	L-arginine, L-ornithine
ORNDEG-PWY	superpathway of ornithine degradation	Degradation, Superpathways	Amine and Polyamine Degradation	ornithine
P105-PWY	TCA cycle IV (2-oxoglutarate decarboxylase)	Generation of Precursor Metabolites and Energy	Generation of Precursor Metabolite and Energy
P108-PWY	pyruvate fermentation to propanoate I	Generation of Precursor Metabolites and Energy	Fermentation	pyruvate
P122-PWY	heterolactic fermentation	Generation of Precursor Metabolites and Energy	Fermentation	heterolactic
P124-PWY	Bifidobacterium shunt	Generation of Precursor Metabolites and Energy, Degradation	Fermentation
P125-PWY	superpathway of (R,R)-butanediol biosynthesis	Biosynthesis, Superpathways	Other Biosynthesis	(R,R)-butanediol
P161-PWY	acetylene degradation (anaerobic)	Generation of Precursor Metabolites and Energy	Fermentation	acetylene
P162-PWY	L-glutamate degradation V (via hydroxyglutarate)	Generation of Precursor Metabolites and Energy, Degradation	Fermentation	L-glutamate
P164-PWY	purine nucleobases degradation I (anaerobic)	Generation of Precursor Metabolites and Energy, Degradation	Fermentation	purine
P185-PWY	formaldehyde assimilation III (dihydroxyacetone cycle)	Utilization	C1 Compound Utilization and Assimilation	formaldehyde
P221-PWY	octane oxidation	Utilization	Degradation/Utilization/Assimilation - Other	octane
P23-PWY	reductive TCA cycle I	Assimilation	Generation of Precursor Metabolite and Energy	reductive
P4-PWY	superpathway of L-lysine, L-threonine and L-methionine biosynthesis I	Biosynthesis, Superpathways	Amino Acid Biosynthesis	L-lysine,L-threonine and L-methionine
P42-PWY	incomplete reductive TCA cycle	Assimilation	Generation of Precursor Metabolite and Energy
P441-PWY	superpathway of N-acetylneuraminate degradation	Degradation, Superpathways	Aromatic Compound Degradation	N-acetylneuraminate
P461-PWY	hexitol fermentation to lactate, formate, ethanol and acetate	Generation of Precursor Metabolites and Energy	Fermentation	hexitol
P562-PWY	myo-inositol degradation I	Degradation	Carbohydrate Degradation	myo-inositol
PANTO-PWY	phosphopantothenate biosynthesis I	Biosynthesis	Cofactor, Prosthetic Group, Electron Carrier, and Vitamin Biosynthesis	phosphopantothenate
PANTOSYN-PWY	superpathway of coenzyme A biosynthesis I (bacteria)	Biosynthesis, Superpathways	Cofactor, Prosthetic Group, Electron Carrier, and Vitamin Biosynthesis	CoA
PENTOSE-P-PWY	pentose phosphate pathway	Generation of Precursor Metabolites and Energy, Superpathways	Generation of Precursor Metabolite and Energy
PEPTIDOGLYCANSYN-PWY	peptidoglycan biosynthesis I (meso-diaminopimelate containing)	Biosynthesis, Superpathways	Cell Structure Biosynthesis	peptidoglycan
PHOSLIPSYN-PWY	superpathway of phospholipid biosynthesis I (bacteria)	Biosynthesis, Superpathways	Fatty Acid and Lipid Biosynthesis	phospholipid
POLYAMINSYN3-PWY	superpathway of polyamine biosynthesis II	Biosynthesis, Superpathways	Amine and Polyamine Biosynthesis	polyamine
POLYAMSYN-PWY	superpathway of polyamine biosynthesis I	Biosynthesis, Superpathways	Amine and Polyamine Biosynthesis	polyamine
POLYISOPRENSYN-PWY	polyisoprenoid biosynthesis (E. coli)	Biosynthesis, Superpathways	Cofactor, Prosthetic Group, Electron Carrier, and Vitamin Biosynthesis	polyisoprenoid
PPGPPMET-PWY	ppGpp biosynthesis	Biosynthesis	Metabolic Regulator Biosynthesis	ppGpp
PROTOCATECHUATE-ORTHO-CLEAVAGE-PWY	protocatechuate degradation II (ortho-cleavage pathway)	Degradation	Aromatic Compound Degradation	protocatechuate
PRPP-PWY	superpathway of histidine, purine, and pyrimidine biosynthesis	Superpathways	Superpathways	histidine,purine,and pyrimidine
PWY-1042	glycolysis IV (plant cytosol)	Generation of Precursor Metabolites and Energy	Fermentation
PWY-1269	CMP-3-deoxy-D-manno-octulosonate biosynthesis	Biosynthesis	Carbohydrate Biosynthesis	CMP-3-deoxy-D-manno-octulosonate
PWY-1861	formaldehyde assimilation II (assimilatory RuMP Cycle)	Assimilation	C1 Compound Utilization and Assimilation	formaldehyde
PWY-2201	folate transformations I	Biosynthesis	Cofactor, Prosthetic Group, Electron Carrier, and Vitamin Biosynthesis	folate
PWY-241	C4 photosynthetic carbon assimilation cycle, NADP-ME type	Generation of Precursor Metabolites and Energy	Generation of Precursor Metabolite and Energy
PWY-2723	trehalose degradation V	Degradation	Carbohydrate Degradation	trehalose
PWY-2941	L-lysine biosynthesis II	Biosynthesis	Amino Acid Biosynthesis	L-lysine
PWY-2942	L-lysine biosynthesis III	Biosynthesis	Amino Acid Biosynthesis	L-lysine
PWY-3001	superpathway of L-isoleucine biosynthesis I	Biosynthesis, Superpathways	Amino Acid Biosynthesis	L-isoleucine
PWY-3502	superpathway of NAD biosynthesis in eukaryotes	Biosynthesis, Superpathways	Cofactor, Prosthetic Group, Electron Carrier, and Vitamin Biosynthesis	NAD
PWY-3661	glycine betaine degradation I	Degradation	Carbohydrate Degradation	glycine betaine
PWY-3781	aerobic respiration I (cytochrome c)	Generation of Precursor Metabolites and Energy	Generation of Precursor Metabolite and Energy
PWY-3801	sucrose degradation II (sucrose synthase)	Degradation	Carbohydrate Degradation	sucrose
PWY-3841	folate transformations II	Biosynthesis	Cofactor, Prosthetic Group, Electron Carrier, and Vitamin Biosynthesis	folate
PWY-4041	&gamma;-glutamyl cycle	Biosynthesis, Superpathways	Cofactor, Prosthetic Group, Electron Carrier, and Vitamin Biosynthesis
PWY-4361	S-methyl-5-thio-&alpha;-D-ribose 1-phosphate degradation I	Degradation	Amino Acid Degradation	S-methyl-5-thio-&alpha;-D-ribose
PWY-4702	phytate degradation I	Degradation	Secondary Metabolite Degradation	phytate
PWY-4981	L-proline biosynthesis II (from arginine)	Biosynthesis	Amino Acid Biosynthesis	L-proline
PWY-4984	urea cycle	Generation of Precursor Metabolites and Energy	Inorganic Nutrient Metabolism	urea
PWY-5005	biotin biosynthesis II	Biosynthesis, Superpathways	Cofactor, Prosthetic Group, Electron Carrier, and Vitamin Biosynthesis	biotin
PWY-5022	4-aminobutanoate degradation V	Degradation, Generation of Precursor Metabolites and Energy	Fermentation	4-aminobutanoate
PWY-5028	L-histidine degradation II	Degradation	Amino Acid Degradation	L-histidine
PWY-5030	L-histidine degradation III	Degradation	Amino Acid Degradation	L-histidine
PWY-5044	purine nucleotides degradation I (plants)	Degradation, Superpathways	Nucleoside and Nucleotide Degradation	purine
PWY-5067	glycogen biosynthesis II (from UDP-D-Glucose)	Biosynthesis, Glycan Pathways	Carbohydrate Biosynthesis	glycogen
PWY-5079	L-phenylalanine degradation III	Degradation	Amino Acid Degradation	L-phenylalanine
PWY-5080	very long chain fatty acid biosynthesis I	Biosynthesis	Fatty Acid and Lipid Biosynthesis	very long chain fatty acid
PWY-5083	NAD/NADH phosphorylation and dephosphorylation	Generation of Precursor Metabolites and Energy	Cofactor, Prosthetic Group, Electron Carrier, and Vitamin Biosynthesis	NAD/NADH
PWY-5088	L-glutamate degradation VIII (to propanoate)	Degradation, Superpathways, Generation of Precursor Metabolites and Energy	Fermentation	L-glutamate
PWY-5097	L-lysine biosynthesis VI	Biosynthesis	Amino Acid Biosynthesis	L-lysine
PWY-5100	pyruvate fermentation to acetate and lactate II	Generation of Precursor Metabolites and Energy, Superpathways	Fermentation	pyruvate
PWY-5101	L-isoleucine biosynthesis II	Biosynthesis	Amino Acid Biosynthesis	L-isoleucine
PWY-5103	L-isoleucine biosynthesis III	Biosynthesis	Amino Acid Biosynthesis	L-isoleucine
PWY-5104	L-isoleucine biosynthesis IV	Biosynthesis	Amino Acid Biosynthesis	L-isoleucine
PWY-5121	superpathway of geranylgeranyl diphosphate biosynthesis II (via MEP)	Biosynthesis, Superpathways	Cofactor, Prosthetic Group, Electron Carrier, and Vitamin Biosynthesis	geranylgeranyl diphosphate
PWY-5129	sphingolipid biosynthesis (plants)	Biosynthesis	Fatty Acid and Lipid Biosynthesis	sphingolipid
PWY-5136	fatty acid &beta;-oxidation II (peroxisome)	Degradation	Fatty Acid and Lipid Degradation
PWY-5138	fatty acid &beta;-oxidation IV (unsaturated, even number)	Degradation	Fatty Acid and Lipid Degradation
PWY-5154	L-arginine biosynthesis III (via N-acetyl-L-citrulline)	Biosynthesis	Amino Acid Biosynthesis	L-arginine
PWY-5173	superpathway of acetyl-CoA biosynthesis	Biosynthesis, Superpathways	Fatty Acid and Lipid Biosynthesis	acetyl-CoA
PWY-5177	glutaryl-CoA degradation	Degradation	Carboxylate Degradation	glutaryl-CoA
PWY-5180	toluene degradation I (aerobic) (via o-cresol)	Degradation, Superpathways	Aromatic Compound Degradation	toluene
PWY-5182	toluene degradation II (aerobic) (via 4-methylcatechol)	Degradation, Superpathways	Aromatic Compound Degradation	toluene
PWY-5188	tetrapyrrole biosynthesis I (from glutamate)	Biosynthesis	Cofactor, Prosthetic Group, Electron Carrier, and Vitamin Biosynthesis	tetrapyrrole
PWY-5189	tetrapyrrole biosynthesis II (from glycine)	Biosynthesis	Cofactor, Prosthetic Group, Electron Carrier, and Vitamin Biosynthesis	tetrapyrrole
PWY-5265	peptidoglycan biosynthesis II (staphylococci)	Biosynthesis, Superpathways	Cell Structure Biosynthesis	peptidoglycan
PWY-5304	superpathway of sulfur oxidation (Acidianus ambivalens)	Degradation	Inorganic Nutrient Metabolism	sulfur
PWY-5306	superpathway of thiosulfate metabolism (Desulfovibrio sulfodismutans)	Generation of Precursor Metabolites and Energy, Degradation, Superpathway	Inorganic Nutrient Metabolism	thiosulfate
PWY-5345	superpathway of L-methionine biosynthesis (by sulfhydrylation)	Biosynthesis, Superpathways	Amino Acid Biosynthesis	L-methionine
PWY-5347	superpathway of L-methionine biosynthesis (transsulfuration)	Biosynthesis, Superpathways	Amino Acid Biosynthesis	L-methionine
PWY-5367	petroselinate biosynthesis	Biosynthesis	Fatty Acid and Lipid Biosynthesis	petroselinate
PWY-5381	pyridine nucleotide cycling (plants)	Generation of Precursor Metabolites and Energy	Cofactor, Prosthetic Group, Electron Carrier, and Vitamin Biosynthesis	pyridine
PWY-5384	sucrose degradation IV (sucrose phosphorylase)	Degradation	Carbohydrate Degradation	sucrose
PWY-5415	catechol degradation I (meta-cleavage pathway)	Degradation, Superpathways	Aromatic Compound Degradation	catechol
PWY-5464	superpathway of cytosolic glycolysis (plants), pyruvate dehydrogenase and TCA cycle	Generation of Precursor Metabolites and Energy, Superpathways	Fermentation
PWY-5484	glycolysis II (from fructose 6-phosphate)	Generation of Precursor Metabolites and Energy	Fermentation
PWY-5505	L-glutamate and L-glutamine biosynthesis	Biosynthesis, Metabolic Clusters, Superpathway, Metabolic Clusters	Amino Acid Biosynthesis	L-glutamate
PWY-5514	UDP-N-acetyl-D-galactosamine biosynthesis II	Biosynthesis	Carbohydrate Biosynthesis	UDP-N-acetyl-D-galactosamine
PWY-561	superpathway of glyoxylate cycle and fatty acid degradation	Generation of Precursor Metabolites and Energy, Superpathways	Fatty Acid and Lipid Biosynthesis
PWY-5651	L-tryptophan degradation to 2-amino-3-carboxymuconate semialdehyde	Degradation	Amino Acid Degradation	L-tryptophan
PWY-5656	mannosylglycerate biosynthesis I	Biosynthesis	Metabolic Regulator Biosynthesis	mannosylglycerate
PWY-5659	GDP-mannose biosynthesis	Biosynthesis	Carbohydrate Biosynthesis	GDP-mannose
PWY-5667	CDP-diacylglycerol biosynthesis I	Biosynthesis	Fatty Acid and Lipid Biosynthesis	CDP-diacylglycerol
PWY-5675	nitrate reduction V (assimilatory)	Assimilation	Inorganic Nutrient Metabolism	nitrate
PWY-5676	acetyl-CoA fermentation to butanoate II	Generation of Precursor Metabolites and Energy, Superpathways	Fermentation	acetyl-CoA
PWY-5686	UMP biosynthesis I	Biosynthesis	Nucleoside and Nucleotide Biosynthesis	UMP
PWY-5690	TCA cycle II (plants and fungi)	Generation of Precursor Metabolites and Energy	Generation of Precursor Metabolite and Energy
PWY-5692	allantoin degradation to glyoxylate II	Degradation, Superpathways	Amine and Polyamine Degradation	allantoin
PWY-5695	inosine 5'-phosphate degradation	Degradation	Nucleoside and Nucleotide Degradation	inosine
PWY-5705	allantoin degradation to glyoxylate III	Degradation, Superpathways	Amine and Polyamine Degradation	allantoin
PWY-5723	Rubisco shunt	Generation of Precursor Metabolites and Energy	Generation of Precursor Metabolite and Energy	Rubisco
PWY-5747	2-methylcitrate cycle II	Degradation	Fatty Acid and Lipid Degradation	2-methylcitrate
PWY-5837	2-carboxy-1,4-naphthoquinol biosynthesis	Biosynthesis	Cofactor, Prosthetic Group, Electron Carrier, and Vitamin Biosynthesis	2-carboxy-1,4-naphthoquinol
PWY-5838	superpathway of menaquinol-8 biosynthesis I	Biosynthesis, Superpathways	Cofactor, Prosthetic Group, Electron Carrier, and Vitamin Biosynthesis	menaquinol-8
PWY-5840	superpathway of menaquinol-7 biosynthesis	Biosynthesis, Superpathways	Cofactor, Prosthetic Group, Electron Carrier, and Vitamin Biosynthesis	menaquinol-7
PWY-5845	superpathway of menaquinol-9 biosynthesis	Biosynthesis, Superpathways	Cofactor, Prosthetic Group, Electron Carrier, and Vitamin Biosynthesis	menaquinol-9
PWY-5850	superpathway of menaquinol-6 biosynthesis I	Biosynthesis, Superpathways	Cofactor, Prosthetic Group, Electron Carrier, and Vitamin Biosynthesis	menaquinol-6
PWY-5855	ubiquinol-7 biosynthesis (prokaryotic)	Biosynthesis	Cofactor, Prosthetic Group, Electron Carrier, and Vitamin Biosynthesis	ubiquinol-7
PWY-5856	ubiquinol-9 biosynthesis (prokaryotic)	Biosynthesis	Cofactor, Prosthetic Group, Electron Carrier, and Vitamin Biosynthesis	ubiquinol-9
PWY-5857	ubiquinol-10 biosynthesis (prokaryotic)	Biosynthesis	Cofactor, Prosthetic Group, Electron Carrier, and Vitamin Biosynthesis	ubiquinol-10
PWY-5860	superpathway of demethylmenaquinol-6 biosynthesis I	Biosynthesis, Superpathways	Cofactor, Prosthetic Group, Electron Carrier, and Vitamin Biosynthesis	demethylmenaquinol-6
PWY-5861	superpathway of demethylmenaquinol-8 biosynthesis I	Biosynthesis, Superpathways	Cofactor, Prosthetic Group, Electron Carrier, and Vitamin Biosynthesis	demethylmenaquinol-8
PWY-5862	superpathway of demethylmenaquinol-9 biosynthesis	Biosynthesis, Superpathways	Cofactor, Prosthetic Group, Electron Carrier, and Vitamin Biosynthesis	demethylmenaquinol-9
PWY-5863	superpathway of phylloquinol biosynthesis	Biosynthesis, Superpathways	Cofactor, Prosthetic Group, Electron Carrier, and Vitamin Biosynthesis	phylloquinol
PWY-5870	ubiquinol-8 biosynthesis (eukaryotic)	Biosynthesis	Cofactor, Prosthetic Group, Electron Carrier, and Vitamin Biosynthesis	ubiquinol-8
PWY-5871	ubiquinol-9 biosynthesis (eukaryotic)	Biosynthesis	Cofactor, Prosthetic Group, Electron Carrier, and Vitamin Biosynthesis	ubiquinol-9
PWY-5872	ubiquinol-10 biosynthesis (eukaryotic)	Biosynthesis	Cofactor, Prosthetic Group, Electron Carrier, and Vitamin Biosynthesis	ubiquinol-10
PWY-5873	ubiquinol-7 biosynthesis (eukaryotic)	Biosynthesis	Cofactor, Prosthetic Group, Electron Carrier, and Vitamin Biosynthesis	ubiquinol-7
PWY-5896	superpathway of menaquinol-10 biosynthesis	Biosynthesis, Superpathways	Cofactor, Prosthetic Group, Electron Carrier, and Vitamin Biosynthesis	menaquinol-10
PWY-5897	superpathway of menaquinol-11 biosynthesis	Biosynthesis, Superpathways	Cofactor, Prosthetic Group, Electron Carrier, and Vitamin Biosynthesis	menaquinol-11
PWY-5898	superpathway of menaquinol-12 biosynthesis	Biosynthesis, Superpathways	Cofactor, Prosthetic Group, Electron Carrier, and Vitamin Biosynthesis	menaquinol-12
PWY-5899	superpathway of menaquinol-13 biosynthesis	Biosynthesis, Superpathways	Cofactor, Prosthetic Group, Electron Carrier, and Vitamin Biosynthesis	menaquinol-13
PWY-5910	superpathway of geranylgeranyldiphosphate biosynthesis I (via mevalonate)	Biosynthesis, Superpathways	Cofactor, Prosthetic Group, Electron Carrier, and Vitamin Biosynthesis	geranylgeranyldiphosphate
PWY-5913	partial TCA cycle (obligate autotrophs)	Generation of Precursor Metabolites and Energy	Generation of Precursor Metabolite and Energy
PWY-5918	superpathay of heme b biosynthesis from glutamate	Biosynthesis, Superpathways	Cofactor, Prosthetic Group, Electron Carrier, and Vitamin Biosynthesis	heme
PWY-5920	superpathway of heme b biosynthesis from glycine	Biosynthesis, Superpathways	Cofactor, Prosthetic Group, Electron Carrier, and Vitamin Biosynthesis	heme
PWY-5941	glycogen degradation II	Degradation, Glycan Pathways	Carbohydrate Degradation	glycogen
PWY-5971	palmitate biosynthesis II (bacteria and plant cytoplasm)	Biosynthesis	Fatty Acid and Lipid Biosynthesis	palmitate
PWY-5973	cis-vaccenate biosynthesis	Biosynthesis	Fatty Acid and Lipid Biosynthesis	cis-vaccenate
PWY-5989	stearate biosynthesis II (bacteria and plants)	Biosynthesis	Fatty Acid and Lipid Biosynthesis	stearate
PWY-6074	zymosterol biosynthesis	Biosynthesis	Fatty Acid and Lipid Biosynthesis	zymosterol
PWY-6075	ergosterol biosynthesis I	Biosynthesis	Fatty Acid and Lipid Biosynthesis	ergosterol
PWY-6113	superpathway of mycolate biosynthesis	Biosynthesis, Superpathways	Fatty Acid and Lipid Biosynthesis	superpathway
PWY-6121	5-aminoimidazole ribonucleotide biosynthesis I	Biosynthesis	Nucleoside and Nucleotide Biosynthesis	5-aminoimidazole
PWY-6122	5-aminoimidazole ribonucleotide biosynthesis II	Biosynthesis	Nucleoside and Nucleotide Biosynthesis	5-aminoimidazole
PWY-6123	inosine-5'-phosphate biosynthesis I	Biosynthesis	Nucleoside and Nucleotide Biosynthesis	inosine-5'-phosphate
PWY-6124	inosine-5'-phosphate biosynthesis II	Biosynthesis	Nucleoside and Nucleotide Biosynthesis	inosine-5'-phosphate
PWY-6125	superpathway of guanosine nucleotides de novo biosynthesis II	Biosynthesis, Superpathways	Nucleoside and Nucleotide Biosynthesis	guanosine
PWY-6126	superpathway of adenosine nucleotides de novo biosynthesis II	Biosynthesis, Superpathways	Nucleoside and Nucleotide Biosynthesis	adenosine
PWY-6147	6-hydroxymethyl-dihydropterin diphosphate biosynthesis I	Biosynthesis	Nucleoside and Nucleotide Biosynthesis	6-hydroxymethyl-dihydropterin diphosphate
PWY-6151	S-adenosyl-L-methionine cycle I	Biosynthesis, Superpathways	Amino Acid Biosynthesis	S-adenosyl-L-methionine
PWY-6163	chorismate biosynthesis from 3-dehydroquinate	Biosynthesis	Aromatic Compound Biosynthesis	chorismate
PWY-6168	flavin biosynthesis III (fungi)	Biosynthesis	Cofactor, Prosthetic Group, Electron Carrier, and Vitamin Biosynthesis	flavin
PWY-621	sucrose degradation III (sucrose invertase)	Degradation	Carbohydrate Degradation	sucrose
PWY-6263	superpathway of menaquinol-8 biosynthesis II	Biosynthesis, Superpathways	Cofactor, Prosthetic Group, Electron Carrier, and Vitamin Biosynthesis	menaquinol-8
PWY-6270	isoprene biosynthesis I	Biosynthesis, Superpathways	Secondary Metabolite Biosynthesis	isoprene
PWY-6277	superpathway of 5-aminoimidazole ribonucleotide biosynthesis	Biosynthesis, Superpathways	Nucleoside and Nucleotide Biosynthesis	5-aminoimidazole
PWY-6282	palmitoleate biosynthesis I (from (5Z)-dodec-5-enoate)	Biosynthesis	Fatty Acid and Lipid Biosynthesis	palmitoleate
PWY-6284	superpathway of unsaturated fatty acids biosynthesis (E. coli)	Biosynthesis, Superpathways	Fatty Acid and Lipid Biosynthesis
PWY-6285	superpathway of fatty acids biosynthesis (E. coli)	Biosynthesis, Superpathways	Fatty Acid and Lipid Biosynthesis
PWY-6305	superpathway of putrescine biosynthesis	Biosynthesis, Superpathways	Amine and Polyamine Biosynthesis	putrescine
PWY-6307	L-tryptophan degradation X (mammalian, via tryptamine)	Degradation	Amino Acid Degradation	L-tryptophan
PWY-6309	L-tryptophan degradation XI (mammalian, via kynurenine)	Degradation, Superpathways	Amino Acid Degradation	L-tryptophan
PWY-6317	D-galactose degradation I (Leloir pathway)	Degradation	Carbohydrate Degradation	D-galactose
PWY-6318	L-phenylalanine degradation IV (mammalian, via side chain)	Degradation	Amino Acid Degradation	L-phenylalanine
PWY-6351	D-myo-inositol (1,4,5)-trisphosphate biosynthesis	Biosynthesis	Secondary Metabolite Biosynthesis	D-myo-inositol (1,4,5)-trisphosphate
PWY-6353	purine nucleotides degradation II (aerobic)	Degradation, Superpathways	Nucleoside and Nucleotide Degradation	purine
PWY-6385	peptidoglycan biosynthesis III (mycobacteria)	Biosynthesis, Superpathways	Cell Structure Biosynthesis	peptidoglycan
PWY-6386	UDP-N-acetylmuramoyl-pentapeptide biosynthesis II (lysine-containing)	Biosynthesis	Cell Structure Biosynthesis	UDP-N-acetylmuramoyl-pentapeptide
PWY-6387	UDP-N-acetylmuramoyl-pentapeptide biosynthesis I (meso-diaminopimelate containing)	Biosynthesis	Cell Structure Biosynthesis	UDP-N-acetylmuramoyl-pentapeptide
PWY-6396	superpathway of 2,3-butanediol biosynthesis	Biosynthesis, Superpathways	Other Biosynthesis	2,3-butanediol
PWY-6433	hydroxylated fatty acid biosynthesis (plants)	Biosynthesis	Fatty Acid and Lipid Biosynthesis
PWY-6471	peptidoglycan biosynthesis IV (Enterococcus faecium)	Biosynthesis, Superpathways, Detoxification	Cell Structure Biosynthesis	peptidoglycan
PWY-6507	4-deoxy-L-threo-hex-4-enopyranuronate degradation	Degradation	Carbohydrate Degradation	4-deoxy-L-threo-hex-4-enopyranuronate
PWY-6519	8-amino-7-oxononanoate biosynthesis I	Biosynthesis	Other Biosynthesis	8-amino-7-oxononanoate
PWY-6527	stachyose degradation	Degradation	Carbohydrate Degradation	stachyose
PWY-6531	mannitol cycle	Degradation	Carbohydrate Degradation	mannitol
PWY-6545	pyrimidine deoxyribonucleotides de novo biosynthesis III	Biosynthesis, Metabolic Clusters	Nucleoside and Nucleotide Biosynthesis	pyrimidine
PWY-6549	L-glutamine biosynthesis III	Biosynthesis	Amino Acid Biosynthesis	L-glutamine
PWY-6588	pyruvate fermentation to acetone	Generation of Precursor Metabolites and Energy	Fermentation	pyruvate
PWY-6590	superpathway of Clostridium acetobutylicum acidogenic fermentation	Generation of Precursor Metabolites and Energy, Superpathways	Fermentation
PWY-6595	superpathway of guanosine nucleotides degradation (plants)	Degradation, Superpathways	Nucleoside and Nucleotide Degradation	guanosine
PWY-6596	adenosine nucleotides degradation I	Degradation	Nucleoside and Nucleotide Degradation	adenosine
PWY-6598	sciadonate biosynthesis	Biosynthesis	Fatty Acid and Lipid Biosynthesis	sciadonate
PWY-6606	guanosine nucleotides degradation II	Degradation	Nucleoside and Nucleotide Degradation	guanosine
PWY-6608	guanosine nucleotides degradation III	Degradation	Nucleoside and Nucleotide Degradation	guanosine
PWY-6609	adenine and adenosine salvage III	Utilization	Nucleoside and Nucleotide Biosynthesis	adenine
PWY-6612	superpathway of tetrahydrofolate biosynthesis	Biosynthesis, Superpathways	Cofactor, Prosthetic Group, Electron Carrier, and Vitamin Biosynthesis	tetrahydrofolate
PWY-6628	superpathway of L-phenylalanine biosynthesis	Biosynthesis, Superpathways	Amino Acid Biosynthesis	L-phenylalanine
PWY-6629	superpathway of L-tryptophan biosynthesis	Biosynthesis, Superpathways	Amino Acid Biosynthesis	L-tryptophan
PWY-6630	superpathway of L-tyrosine biosynthesis	Biosynthesis, Superpathways	Amino Acid Biosynthesis	L-tyrosine
PWY-6660	2-heptyl-3-hydroxy-4(1H)-quinolone biosynthesis	Biosynthesis	Secondary Metabolite Biosynthesis	2-heptyl-3-hydroxy-4(1H)-quinolone
PWY-6662	superpathway of quinolone and alkylquinolone biosynthesis	Biosynthesis, Superpathways	Secondary Metabolite Biosynthesis	superpathway
PWY-6690	cinnamate and 3-hydroxycinnamate degradation to 2-hydroxypentadienoate	Degradation	Aromatic Compound Degradation	cinnamate and 3-hydroxycinnamate
PWY-6700	queuosine biosynthesis	Macromolecule Modification	Nucleic Acid Processing	queuosine
PWY-6703	preQ<sub>0</sub> biosynthesis	Biosynthesis	Secondary Metabolite Biosynthesis	preQ0
PWY-6708	ubiquinol-8 biosynthesis (prokaryotic)	Biosynthesis	Cofactor, Prosthetic Group, Electron Carrier, and Vitamin Biosynthesis	ubiquinol-8
PWY-6737	starch degradation V	Degradation	Fatty Acid and Lipid Degradation	starch
PWY-6803	phosphatidylcholine acyl editing	Biosynthesis	Fatty Acid and Lipid Biosynthesis	phosphatidylcholine
PWY-6823	molybdenum cofactor biosynthesis	Biosynthesis	Cofactor, Prosthetic Group, Electron Carrier, and Vitamin Biosynthesis	molybdenum
PWY-6829	tRNA methylation (yeast)	Macromolecule Modification, Metabolic Clusters	Macromolecule Modification	tRNA
PWY-6837	fatty acid beta-oxidation V (unsaturated, odd number, di-isomerase-dependent)	Degradation	Fatty Acid and Lipid Degradation
PWY-6859	all-trans-farnesol biosynthesis	Generation of Precursor Metabolites and Energy	Generation of Precursor Metabolite and Energy	all-trans-farnesol
PWY-6891	thiazole biosynthesis II (aerobic bacteria)	Biosynthesis	Cofactor, Prosthetic Group, Electron Carrier, and Vitamin Biosynthesis	thiazole
PWY-6892	thiazole biosynthesis I (facultative anaerobic bacteria)	Biosynthesis	Cofactor, Prosthetic Group, Electron Carrier, and Vitamin Biosynthesis	thiazole
PWY-6895	superpathway of thiamine diphosphate biosynthesis II	Biosynthesis, Superpathways	Cofactor, Prosthetic Group, Electron Carrier, and Vitamin Biosynthesis
PWY-6897	thiamine salvage II	Utilization, Superpathways	Cofactor, Prosthetic Group, Electron Carrier, and Vitamin Biosynthesis	thiamine
PWY-6901	superpathway of glucose and xylose degradation	Degradation, Superpathways	Carbohydrate Degradation
PWY-6936	seleno-amino acid biosynthesis (plants)	Biosynthesis	Amino Acid Biosynthesis	seleno-amino
PWY-6969	TCA cycle V (2-oxoglutarate:ferredoxin oxidoreductase)	Generation of Precursor Metabolites and Energy	Generation of Precursor Metabolite and Energy
PWY-6981	chitin biosynthesis	Biosynthesis, Superpathways, Glycan Pathway	Carbohydrate Biosynthesis	chitin
PWY-7003	glycerol degradation to butanol	Generation of Precursor Metabolites and Energy, Superpathways	Fermentation	glycerol
PWY-7007	methyl ketone biosynthesis (engineered)	Generation of Precursor Metabolites and Energy	Generation of Precursor Metabolite and Energy	methyl
PWY-7013	(S)-propane-1,2-diol degradation	Degradation	Fermentation	(S)-propane-1,2-diol
PWY-7036	very long chain fatty acid biosynthesis II	Biosynthesis	Fatty Acid and Lipid Biosynthesis
PWY-7039	phosphatidate metabolism, as a signaling molecule	Biosynthesis	Fatty Acid and Lipid Biosynthesis	phosphatidate
PWY-7053	docosahexaenoate biosynthesis I (lower eukaryotes)	Biosynthesis	Fatty Acid and Lipid Biosynthesis	docosahexaenoate
PWY-7111	pyruvate fermentation to isobutanol (engineered)	Generation of Precursor Metabolites and Energy	Fermentation	pyruvate
PWY-7115	C4 photosynthetic carbon assimilation cycle, NAD-ME type	Generation of Precursor Metabolites and Energy	Generation of Precursor Metabolite and Energy
PWY-7117	C4 photosynthetic carbon assimilation cycle, PEPCK type	Generation of Precursor Metabolites and Energy	Generation of Precursor Metabolite and Energy
PWY-7118	chitin degradation to ethanol	Generation of Precursor Metabolites and Energy	Generation of Precursor Metabolite and Energy	chitin
PWY-7184	pyrimidine deoxyribonucleotides de novo biosynthesis I	Biosynthesis, Metabolic Clusters	Nucleoside and Nucleotide Biosynthesis	pyrimidine
PWY-7187	pyrimidine deoxyribonucleotides de novo biosynthesis II	Biosynthesis	Nucleoside and Nucleotide Biosynthesis	pyrimidine
PWY-7196	superpathway of pyrimidine ribonucleosides salvage	Utilization, Superpathways	Nucleoside and Nucleotide Biosynthesis	pyrimidine
PWY-7197	pyrimidine deoxyribonucleotide phosphorylation	Biosynthesis, Metabolic Clusters	Nucleoside and Nucleotide Biosynthesis	pyrimidine
PWY-7198	pyrimidine deoxyribonucleotides de novo biosynthesis IV	Biosynthesis, Metabolic Clusters	Nucleoside and Nucleotide Biosynthesis	pyrimidine
PWY-7199	pyrimidine deoxyribonucleosides salvage	Biosynthesis	Nucleoside and Nucleotide Biosynthesis	pyrimidine
PWY-7200	superpathway of pyrimidine deoxyribonucleoside salvage	Biosynthesis, Superpathways	Nucleoside and Nucleotide Biosynthesis	superpathway
PWY-7204	pyridoxal 5'-phosphate salvage II (plants)	Biosynthesis	Cofactor, Prosthetic Group, Electron Carrier, and Vitamin Biosynthesis	5'-phosphate
PWY-7208	superpathway of pyrimidine nucleobases salvage	Biosynthesis	Nucleoside and Nucleotide Biosynthesis	pyrimidine
PWY-7210	pyrimidine deoxyribonucleotides biosynthesis from CTP	Biosynthesis, Metabolic Clusters	Nucleoside and Nucleotide Biosynthesis	pyrimidine
PWY-7211	superpathway of pyrimidine deoxyribonucleotides de novo biosynthesis	Biosynthesis, Superpathways	Nucleoside and Nucleotide Biosynthesis	pyrimidine
PWY-7219	adenosine ribonucleotides de novo biosynthesis	Biosynthesis	Nucleoside and Nucleotide Biosynthesis	adenosine
PWY-7220	adenosine deoxyribonucleotides de novo biosynthesis II	Biosynthesis	Nucleoside and Nucleotide Biosynthesis	adenosine
PWY-7221	guanosine ribonucleotides de novo biosynthesis	Biosynthesis	Nucleoside and Nucleotide Biosynthesis	guanosine
PWY-7222	guanosine deoxyribonucleotides de novo biosynthesis II	Biosynthesis	Nucleoside and Nucleotide Biosynthesis	guanosine
PWY-7228	superpathway of guanosine nucleotides de novo biosynthesis I	Biosynthesis, Superpathways	Nucleoside and Nucleotide Biosynthesis	guanosine
PWY-7229	superpathway of adenosine nucleotides de novo biosynthesis I	Biosynthesis, Superpathways	Nucleoside and Nucleotide Biosynthesis	adenosine
PWY-7234	inosine-5'-phosphate biosynthesis III	Biosynthesis	Nucleoside and Nucleotide Biosynthesis	inosine-5'-phosphate
PWY-7237	myo-, chiro- and scyllo-inositol degradation	Degradation, Superpathways	Carbohydrate Degradation
PWY-7242	D-fructuronate degradation	Degradation	Carbohydrate Degradation	D-fructuronate
PWY-7245	superpathway of NAD/NADP - NADH/NADPH interconversion (yeast)	Generation of Precursor Metabolites and Energy, Superpathways	Cofactor, Prosthetic Group, Electron Carrier, and Vitamin Biosynthesis
PWY-724	superpathway of L-lysine, L-threonine and L-methionine biosynthesis II	Biosynthesis, Superpathways	Amino Acid Biosynthesis
PWY-7254	TCA cycle VII (acetate-producers)	Generation of Precursor Metabolites and Energy	Generation of Precursor Metabolite and Energy	TCA
PWY-7268	NAD/NADP-NADH/NADPH cytosolic interconversion (yeast)	Generation of Precursor Metabolites and Energy	Cofactor, Prosthetic Group, Electron Carrier, and Vitamin Biosynthesis	NAD/NADP-NADH/NADPH
PWY-7269	NAD/NADP-NADH/NADPH mitochondrial interconversion (yeast)	Generation of Precursor Metabolites and Energy	Cofactor, Prosthetic Group, Electron Carrier, and Vitamin Biosynthesis	NAD/NADP-NADH/NADPH
PWY-7279	aerobic respiration II (cytochrome c) (yeast)	Generation of Precursor Metabolites and Energy	Generation of Precursor Metabolite and Energy
PWY-7282	4-amino-2-methyl-5-diphosphomethylpyrimidine biosynthesis (yeast)	Biosynthesis	Amino Acid Biosynthesis	4-amino-2-methyl-5-diphosphomethylpyrimidine
PWY-7283	wybutosine biosynthesis	Macromolecule Modification, Superpathways	Nucleic Acid Processing	wybutosine
PWY-7286	7-(3-amino-3-carboxypropyl)-wyosine biosynthesis	Biosynthesis, Macromolecule Modification	Nucleic Acid Processing	7-(3-amino-3-carboxypropyl)-wyosine
PWY-7288	fatty acid &beta;-oxidation (peroxisome, yeast)	Degradation	Fatty Acid and Lipid Degradation
PWY-7315	dTDP-N-acetylthomosamine biosynthesis	Biosynthesis	Carbohydrate Biosynthesis	dTDP-N-acetylthomosamine
PWY-7323	superpathway of GDP-mannose-derived O-antigen building blocks biosynthesis	Biosynthesis, Superpathways	Carbohydrate Biosynthesis	GDP-mannose-derived O-antigen
PWY-7328	superpathway of UDP-glucose-derived O-antigen building blocks biosynthesis	Biosynthesis, Superpathways	Carbohydrate Biosynthesis	UDP-glucose-derived O-antigen
PWY-7345	superpathway of anaerobic sucrose degradation	Degradation, Superpathways	Carbohydrate Degradation	sucrose
PWY-7357	thiamine formation from pyrithiamine and oxythiamine (yeast)	Biosynthesis	Cofactor, Prosthetic Group, Electron Carrier, and Vitamin Biosynthesis	thiamine
PWY-7383	anaerobic energy metabolism (invertebrates, cytosol)	Generation of Precursor Metabolites and Energy	Fermentation	anaerobic
PWY-7385	1,3-propanediol biosynthesis (engineered)	Generation of Precursor Metabolites and Energy	Fermentation	1,3-propanediol
PWY-7388	octanoyl-[acyl-carrier protein] biosynthesis (mitochondria, yeast)	Biosynthesis	Fatty Acid and Lipid Biosynthesis	octanoyl-[acyl-carrier protein]
PWY-7391	isoprene biosynthesis II (engineered)	Biosynthesis	Secondary Metabolite Biosynthesis	isoprene
PWY-7392	taxadiene biosynthesis (engineered)	Biosynthesis, Superpathways	Cofactor, Prosthetic Group, Electron Carrier, and Vitamin Biosynthesis	taxadiene
PWY-7400	L-arginine biosynthesis IV (archaebacteria)	Biosynthesis	Amino Acid Biosynthesis	L-arginine
PWY-7409	phospholipid remodeling (phosphatidylethanolamine, yeast)	Biosynthesis	Fatty Acid and Lipid Biosynthesis	phospholipid
PWY-7411	phosphatidate biosynthesis (yeast)	Biosynthesis	Fatty Acid and Lipid Biosynthesis	phosphatidate
PWY-7420	monoacylglycerol metabolism (yeast)	Biosynthesis	Fatty Acid and Lipid Biosynthesis	monoacylglycerol
PWY-7446	sulfoquinovose degradation I	Degradation	Secondary Metabolite Degradation	sulfoquinovose
PWY-7456	&beta;-(1,4)-mannan degradation	Degradation	Carbohydrate Biosynthesis	&beta;-(1,4)-mannan
PWY-7527	L-methionine salvage cycle III	Biosynthesis, Superpathways	Amino Acid Biosynthesis	L-methionine
PWY-7539	6-hydroxymethyl-dihydropterin diphosphate biosynthesis III (Chlamydia)	Biosynthesis	Nucleoside and Nucleotide Biosynthesis	6-hydroxymethyl-dihydropterin
PWY-7546	diphthamide biosynthesis II (eukaryotes)	Biosynthesis	Amino Acid Biosynthesis	diphthamide
PWY-7560	methylerythritol phosphate pathway II	Generation of Precursor Metabolites and Energy	Secondary Metabolite Biosynthesis	methylerythritol
PWY-7592	arachidonate biosynthesis III (6-desaturase, mammals)	Biosynthesis, Superpathways	Fatty Acid and Lipid Biosynthesis	arachidonate
PWY-7619	juniperonate biosynthesis	Biosynthesis	Fatty Acid and Lipid Biosynthesis	juniperonate
PWY-7626	bacilysin biosynthesis	Biosynthesis	Secondary Metabolite Biosynthesis	bacilysin
PWY-7663	gondoate biosynthesis (anaerobic)	Biosynthesis	Fatty Acid and Lipid Biosynthesis	gondoate
PWY-7664	oleate biosynthesis IV (anaerobic)	Biosynthesis	Fatty Acid and Lipid Biosynthesis	oleate
PWY-821	superpathway of sulfur amino acid biosynthesis (Saccharomyces cerevisiae)	Biosynthesis	Amino Acid Biosynthesis	sulfur
PWY-841	superpathway of purine nucleotides de novo biosynthesis I	Biosynthesis, Superpathways	Nucleoside and Nucleotide Biosynthesis	purine
PWY-922	mevalonate pathway I	Biosynthesis	Secondary Metabolite Biosynthesis	mevalonate
PWY0-1061	superpathway of L-alanine biosynthesis	Biosynthesis, Superpathways	Amino Acid Biosynthesis	L-alanine
PWY0-1241	ADP-L-glycero-&beta;-D-manno-heptose biosynthesis	Biosynthesis	Carbohydrate Biosynthesis	ADP-L-glycero-&beta;-D-manno-heptose
PWY0-1261	anhydromuropeptides recycling I	Utilization	Secondary Metabolite Degradation	anhydromuropeptides
PWY0-1277	3-phenylpropanoate and 3-(3-hydroxyphenyl)propanoate degradation	Degradation, Superpathways	Aromatic Compound Degradation	3-phenylpropanoate
PWY0-1296	purine ribonucleosides degradation	Degradation	Nucleoside and Nucleotide Degradation	purine
PWY0-1297	superpathway of purine deoxyribonucleosides degradation	Degradation, Superpathways	Nucleoside and Nucleotide Degradation	purine
PWY0-1298	superpathway of pyrimidine deoxyribonucleosides degradation	Degradation, Superpathways	Nucleoside and Nucleotide Degradation	pyrimidine
PWY0-1319	CDP-diacylglycerol biosynthesis II	Biosynthesis	Fatty Acid and Lipid Biosynthesis	CDP-diacylglycerol
PWY0-1338	polymyxin resistance	Biosynthesis, Detoxification	Cell Structure Biosynthesis	polymyxin
PWY0-1415	superpathway of heme b biosynthesis from uroporphyrinogen-III	Biosynthesis, Superpathways	Cofactor, Prosthetic Group, Electron Carrier, and Vitamin Biosynthesis	heme
PWY0-1479	tRNA processing	Macromolecule Modification	Nucleic Acid Processing	tRNA
PWY0-1533	methylphosphonate degradation I	Degradation	Inorganic Nutrient Metabolism	methylphosphonate
PWY0-1586	peptidoglycan maturation (meso-diaminopimelate containing)	Biosynthesis	Cell Structure Biosynthesis	peptidoglycan
PWY0-162	superpathway of pyrimidine ribonucleotides de novo biosynthesis	Biosynthesis, Superpathways	Nucleoside and Nucleotide Biosynthesis	pyrimidine
PWY0-166	superpathway of pyrimidine deoxyribonucleotides de novo biosynthesis (E. coli)	Biosynthesis, Superpathways	Nucleoside and Nucleotide Biosynthesis	pyrimidine
PWY0-321	phenylacetate degradation I (aerobic)	Degradation	Aromatic Compound Degradation	phenylacetate
PWY0-41	allantoin degradation IV (anaerobic)	Degradation, Superpathways	Amine and Polyamine Degradation	allantoin
PWY0-42	2-methylcitrate cycle I	Degradation	Fatty Acid and Lipid Degradation	2-methylcitrate
PWY0-781	aspartate superpathway	Superpathways	Superpathways	aspartate
PWY0-845	superpathway of pyridoxal 5'-phosphate biosynthesis and salvage	Superpathways, Superpathways	Cofactor, Prosthetic Group, Electron Carrier, and Vitamin Biosynthesis	pyridoxal 5'-phosphate
PWY0-862	(5Z)-dodecenoate biosynthesis I	Biosynthesis	Amino Acid Biosynthesis	(5Z)-dodecenoate
PWY0-881	superpathway of fatty acid biosynthesis I (E. coli)	Biosynthesis, Superpathways	Fatty Acid and Lipid Biosynthesis
PWY3O-19	ubiquinol-6 biosynthesis from 4-hydroxybenzoate (eukaryotic)	Biosynthesis	Cofactor, Prosthetic Group, Electron Carrier, and Vitamin Biosynthesis	ubiquinol-6
PWY3O-355	stearate biosynthesis III (fungi)	BIosynthesis	Fatty Acid and Lipid Biosynthesis	stearate
PWY4FS-7	phosphatidylglycerol biosynthesis I (plastidic)	BIosynthesis, Superpathways	Fatty Acid and Lipid Biosynthesis	phosphatidylglycerol
PWY4FS-8	phosphatidylglycerol biosynthesis II (non-plastidic)	Biosynthesis, Superpathways	Fatty Acid and Lipid Biosynthesis	phosphatidylglycerol
PWY4LZ-257	superpathway of fermentation (Chlamydomonas reinhardtii)	Generation of Precursor Metabolites and Energy, Superpathways	Fermentation
PWY66-375	leukotriene biosynthesis	Biosynthesis	Hormone Biosynthesis	leukotriene
PWY66-388	fatty acid &alpha;-oxidation III	Degradation	Fatty Acid and Lipid Degradation
PWY66-389	phytol degradation	Degradation	Alcohol Degradation	phytol
PWY66-391	fatty acid &beta;-oxidation VI (peroxisome)	Degradation	Fatty Acid and Lipid Degradation
PWY66-398	TCA cycle III (animals)	Generation of Precursor Metabolites and Energy	Generation of Precursor Metabolite and Energy
PWY66-399	gluconeogenesis III	Generation of Precursor Metabolites and Energy	Carbohydrate Biosynthesis
PWY66-409	superpathway of purine nucleotide salvage	Biosynthesis, Superpathways	Nucleoside and Nucleotide Biosynthesis	purine
PWY66-422	D-galactose degradation V (Leloir pathway)	Degradation	Carbohydrate Degradation	D-galactose
PWYG-321	mycolate biosynthesis	Biosynthesis	Fatty Acid and Lipid Biosynthesis	mycolate
PYRIDNUCSAL-PWY	NAD salvage pathway I (PNC VI cycle)	Biosynthesis	Cofactor, Prosthetic Group, Electron Carrier, and Vitamin Biosynthesis	NAD
PYRIDNUCSYN-PWY	NAD de novo biosynthesis I (from aspartate)	Biosynthesis	Cofactor, Prosthetic Group, Electron Carrier, and Vitamin Biosynthesis	NAD
PYRIDOXSYN-PWY	pyridoxal 5'-phosphate biosynthesis I	Biosynthesis	Cofactor, Prosthetic Group, Electron Carrier, and Vitamin Biosynthesis	pyridoxal
REDCITCYC	TCA cycle VI (Helicobacter)	Generation of Precursor Metabolites and Energy	Generation of Precursor Metabolite and Energy	TCA
RHAMCAT-PWY	L-rhamnose degradation I	Degradation	Amino Acid Degradation	L-rhamnose
RIBOSYN2-PWY	flavin biosynthesis I (bacteria and plants)	Biosynthesis	Cofactor, Prosthetic Group, Electron Carrier, and Vitamin Biosynthesis	flavin
RUMP-PWY	formaldehyde oxidation I	Generation of Precursor Metabolites and Energy, Degradation	C1 Compound Utilization and Assimilation	formaldehyde
SALVADEHYPOX-PWY	adenosine nucleotides degradation II	Degradation	Nucleoside and Nucleotide Degradation	adenosine
SER-GLYSYN-PWY	superpathway of L-serine and glycine biosynthesis I	Biosynthesis, Superpathways	Amino Acid Biosynthesis
SO4ASSIM-PWY	assimilatory sulfate reduction I	Assimilation, Superpathways	Inorganic Nutrient Metabolism	assimilatory
SPHINGOLIPID-SYN-PWY	sphingolipid biosynthesis (yeast)	Biosynthesis	Fatty Acid and Lipid Biosynthesis	sphingolipid
SULFATE-CYS-PWY	superpathway of sulfate assimilation and cysteine biosynthesis	Superpathways, Superpathways	Inorganic Nutrient Metabolism
TCA-GLYOX-BYPASS	superpathway of glyoxylate bypass and TCA	Superpathways, Generation of Precursor Metabolites and Energy	Generation of Precursor Metabolite and Energy
TCA	TCA cycle I (prokaryotic)	Generation of Precursor Metabolites and Energy	Generation of Precursor Metabolite and Energy
THISYN-PWY	superpathway of thiamine diphosphate biosynthesis I	Superpathways, Biosynthesis	Cofactor, Prosthetic Group, Electron Carrier, and Vitamin Biosynthesis
THISYNARA-PWY	superpathway of thiamine diphosphate biosynthesis III (eukaryotes)	Superpathways, Biosynthesis	Cofactor, Prosthetic Group, Electron Carrier, and Vitamin Biosynthesis
THREOCAT-PWY	superpathway of L-threonine metabolism	Superpathways, Degradation	Amino Acid Degradation
THRESYN-PWY	superpathway of L-threonine biosynthesis	Superpathways, Biosynthesis	Amino Acid Biosynthesis
TRIGLSYN-PWY	diacylglycerol and triacylglycerol biosynthesis	Biosynthesis	Fatty Acid and Lipid Biosynthesis	diacylglycerol
TRNA-CHARGING-PWY	tRNA charging	Biosynthesis, Metabolic Clusters	Aminoacyl-tRNA Charging	tRNA
TRPSYN-PWY	L-tryptophan biosynthesis	Biosynthesis	Amino Acid Biosynthesis	L-tryptophan
TYRFUMCAT-PWY	L-tyrosine degradation I	Degradation	Amino Acid Degradation	L-tyrosine
UBISYN-PWY	superpathway of ubiquinol-8 biosynthesis (prokaryotic)	Superpathways, Biosynthesis	Cofactor, Prosthetic Group, Electron Carrier, and Vitamin Biosynthesis	ubiquinol-8
UDPNACETYLGALSYN-PWY	UDP-N-acetyl-D-glucosamine biosynthesis II	Biosynthesis	Carbohydrate Biosynthesis	UDP-N-acetyl-D-glucosamine
UDPNAGSYN-PWY	UDP-N-acetyl-D-glucosamine biosynthesis I	Biosynthesis	Carbohydrate Biosynthesis	UDP-N-acetyl-D-glucosamine
URDEGR-PWY	superpathway of allantoin degradation in plants	Superpathways, Degradation	Amine and Polyamine Degradation	allantoin
VALDEG-PWY	L-valine degradation I	Degradation	Amino Acid Degradation	L-valine
VALSYN-PWY	L-valine biosynthesis	Biosynthesis	Amino Acid Biosynthesis	L-valine
