# Supplementary material for: Microbial community structure and composition is associated with host species and sex in Sigmodon cotton rats
Source: Anim Microbiome. 2021 Apr 16;3:29. doi: 10.1186/s42523-021-00090-8 (PMC8051552; doi:10.1186/s42523-021-00090-8)
Supplement: Supplementary file 19 — Additional file 19: Supplemental File 9. Statistical comparison of MetaCyc pathway comparison between S. fulviventer and S. hispidus. [file 42523_2021_90_MOESM19_ESM.txt]

# Feature		Sh	Sf		P-value	Q-value
CALVIN-PWY	Calvin-Benson-Bassham cycle	0.02909	0.05477	Sf	0.0004465	0.00228
ILEUSYN-PWY	L-isoleucine biosynthesis I (from threonine)	0.02909	0.05532	Sf	0.0004465	0.00228
PWY-1042	glycolysis IV (plant cytosol)	0.02909	0.05532	Sf	0.0004465	0.00228
PWY-5973	cis-vaccenate biosynthesis	0.01843	0.04597	Sf	0.0004465	0.00228
PWY-6121	5-aminoimidazole ribonucleotide biosynthesis I	0.02909	0.05532	Sf	0.0004465	0.00228
PWY-6122	5-aminoimidazole ribonucleotide biosynthesis II	0.02909	0.05532	Sf	0.0004465	0.00228
PWY-6277	superpathway of 5-aminoimidazole ribonucleotide biosynthesis	0.02909	0.05532	Sf	0.0004465	0.00228
PWY-6700	queuosine biosynthesis	0.02909	0.05532	Sf	0.0004465	0.00228
PWY-7111	pyruvate fermentation to isobutanol (engineered)	0.02909	0.05532	Sf	0.0004465	0.00228
PWY-7219	adenosine ribonucleotides de novo biosynthesis	0.02909	0.05532	Sf	0.0004465	0.00228
TRNA-CHARGING-PWY	tRNA charging	0.02909	0.05532	Sf	0.0004465	0.00228
VALSYN-PWY	L-valine biosynthesis	0.02909	0.05532	Sf	0.0004465	0.00228
PWY-7663	gondoate biosynthesis (anaerobic)	0.0178	0.04433	Sf	0.000815	0.003437
PWY-2942	L-lysine biosynthesis III	0.02909	0.04692	Sf	0.007051	0.02137
PANTO-PWY	phosphopantothenate biosynthesis I	0.022	0.03624	Sf	0.04123	0.08161
BRANCHED-CHAIN-AA-SYN-PWY	superpathway of branched amino acid biosynthesis	0.02909	0.0405	Sf	0.06039	0.1126
PWY-5103	L-isoleucine biosynthesis III	0.02909	0.04047	Sf	0.06039	0.1126
PWY-7237	myo-, chiro- and scillo-inositol degradation	0.02318	6.24E-08	Sh	0.0001348	0.00228
PEPTIDOGLYCANSYN-PWY	peptidoglycan biosynthesis I (meso-diaminopimelate containing)	0.01545	0.0001883	Sh	0.0002644	0.00228
PWY-6386	UDP-N-acetylmuramoyl-pentapeptide biosynthesis II (lysine-containing)	0.01534	0.0001647	Sh	0.0002644	0.00228
PWY-6387	UDP-N-acetylmuramoyl-pentapeptide biosynthesis I (meso-diaminopimelate containing)	0.01517	0.0001521	Sh	0.0002644	0.00228
GLYCOGENSYNTH-PWY	glycogen biosynthesis I (from ADP-D-Glucose)	0.01332	0	Sh	0.0003493	0.00228
PWY-5104	L-isoleucine biosynthesis IV	0.01823	0	Sh	0.0003493	0.00228
PWY-4981	L-proline biosynthesis II (from arginine)	0.006211	1.20E-07	Sh	0.0003665	0.00228
DTDPRHAMSYN-PWY	dTDP-L-rhamnose biosynthesis I	0.01381	7.23E-08	Sh	0.0007614	0.003437
PWY-5100	pyruvate fermentation to acetate and lactate II	0.02203	0.0003637	Sh	0.0007979	0.003437
PWY-6151	S-adenosyl-L-methionine cycle I	0.02455	0.0002791	Sh	0.0008053	0.003437
DENOVOPURINE2-PWY	superpathway of purine nucleotides de novo biosynthesis II	0.002014	0	Sh	0.001068	0.003836
PWY-6123	inosine-5'-phosphate biosynthesis I	0.005343	0	Sh	0.001068	0.003836
PWY-6124	inosine-5'-phosphate biosynthesis II	0.004915	0	Sh	0.001068	0.003836
PWY-841	superpathway of purine nucleotides de novo biosynthesis I	0.001971	0	Sh	0.001068	0.003836
PWY-7229	superpathway of adenosine nucleotides de novo biosynthesis I	0.01989	0.002865	Sh	0.001918	0.006644
PWY0-1296	purine ribonucleosides degradation	0.02823	0.005367	Sh	0.00241	0.008062
PWY-5667	CDP-diacylglycerol biosynthesis I	0.01513	6.77E-06	Sh	0.003337	0.01044
PWY0-1319	CDP-diacylglycerol biosynthesis II	0.01513	6.77E-06	Sh	0.003337	0.01044
PWY66-422	D-galactose degradation V (Leloir pathway)	0.01777	0.003976	Sh	0.007453	0.02151
PWY-3781	aerobic respiration I (cytochrome c)	1.07E-06	0	Sh	0.00754	0.02151
PWY-6126	superpathway of adenosine nucleotides de novo biosynthesis II	0.0157	0.001833	Sh	0.008981	0.02354
PWY-7220	adenosine deoxyribonucleotides de novo biosynthesis II	0.01341	0.000867	Sh	0.008981	0.02354
PWY-7222	guanosine deoxyribonucleotides de novo biosynthesis II	0.01341	0.000867	Sh	0.008981	0.02354
PWY-7383	anaerobic energy metabolism (invertebrates, cytosol)	0.0007909	1.21E-08	Sh	0.01093	0.0279
PWY-6317	galactose degradation I (Leloir pathway)	0.009853	0.003976	Sh	0.01714	0.04209
PWY-2941	L-lysine biosynthesis II	0.001819	0	Sh	0.01779	0.04209
PWY-5695	urate biosynthesis/inosine 5'-phosphate degradation	0.003481	0	Sh	0.01779	0.04209
HISDEG-PWY	L-histidine degradation I	0.002901	2.37E-05	Sh	0.02481	0.05731
NONOXIPENT-PWY	pentose phosphate pathway (non-oxidative branch)	0.0274	0.009213	Sh	0.03368	0.07599
RHAMCAT-PWY	L-rhamnose degradation I	0.01789	0.00777	Sh	0.03632	0.07884
PWY-6527	stachyose degradation	0.004598	0.003944	Sh	0.03658	0.07884
NONMEVIPP-PWY	methylerythritol phosphate pathway I	0.007987	0.002842	Sh	0.03801	0.07953
1CMET2-PWY	N10-formyl-tetrahydrofolate biosynthesis	2.30E-05	0	Sh	0.03935	0.07953
PWY-3841	folate transformations II	2.97E-05	0	Sh	0.03935	0.07953
ASPASN-PWY	superpathway of L-aspartate and L-asparagine biosynthesis	2.49E-05	8.11E-08	Sh	0.04758	0.09231
PWY-7228	superpathway of guanosine nucleotides de novo biosynthesis I	0.004634	0.0002032	Sh	0.065	0.119
PWY-7208	superpathway of pyrimidine nucleobases salvage	0.004326	0.0001903	Sh	0.06995	0.1256
PWY-6125	superpathway of guanosine nucleotides de novo biosynthesis II	0.001753	0.0002226	Sh	0.07786	0.1373
COA-PWY-1	coenzyme A biosynthesis II (mammalian)	0.005005	0	Sh	0.0827	0.1407
HISTSYN-PWY	L-histidine biosynthesis	7.05E-12	0	Sh	0.0827	0.1407
